# Supplementary material for: Comparative Transcriptomic Analysis Reveals New Insights into Spawn Aging in Agaricus bisporus: Mitochondrial Dysfunction
Source: Int J Mol Sci. 2025 Jan 20;26(2):849. doi: 10.3390/ijms26020849 (PMC11766156; doi:10.3390/ijms26020849)
Supplement: Supplementary file 1 [file ijms-26-00849-s001.zip]

Archive with 13 entries (13 files):
- ijms-3426991-supplementary/Figure. S1.tif
- ijms-3426991-supplementary/Figure. S2.tif
- ijms-3426991-supplementary/Figure. S3.tif
- ijms-3426991-supplementary/Figure. S4.tif
- ijms-3426991-supplementary/Figure. S5.tif
- ijms-3426991-supplementary/Figure. S6.tif
- ijms-3426991-supplementary/Supplementary Figures captions.pdf
- ijms-3426991-supplementary/Supplementary Table S1-S3.pdf
- ijms-3426991-supplementary/Table S4.xlsx
- ijms-3426991-supplementary/Table S5.xlsx
- ijms-3426991-supplementary/Table S6.xlsx
- ijms-3426991-supplementary/Table S7.xlsx
- ijms-3426991-supplementary/Table S8.xlsx
