# Supplementary material for: Comparative Transcriptomic Analysis Reveals New Insights into Spawn Aging in Agaricus bisporus: Mitochondrial Dysfunction
Source: Int J Mol Sci. 2025 Jan 20;26(2):849. doi: 10.3390/ijms26020849 (PMC11766156; doi:10.3390/ijms26020849)
Supplement: Supplementary file 1 [file ijms-26-00849-s001.zip › ijms-3426991-supplementary/Table S4.xlsx]

## Sheet: Sheet1
Table S4. Summary of the transcriptome annotation and gene expression data.
Gene_ID	As2796Y_1	As2796Y_2	As2796Y_3	As2796_1	As2796_2	As2796_3
A7_3100001	19.414	20.3555	26.5647	13.1271	16.06	15.2434
A7_3100002	12.6082	4.13279	7.43594	1.68168	3.58159	9.30591
A7_3100003	20.6419	27.9419	49.6904	22.112	38.6633	35.052
A7_3100004	5.01711	8.04879	29.4683	8.37439	13.1584	14.7824
A7_3100005	0.925564	1.55434	4.09417	0.57655	1.72284	2.25174
A7_3100006	81.8163	117.078	100.336	46.9558	81.5814	68.434
A7_3100007	16.6532	21.1098	33.3636	20.0884	14.6108	17.5686
A7_3100008	16.8064	17.473	20.2806	9.44393	7.42769	8.31324
A7_3100009	114.125	142.624	236.32	109.941	269.126	215.393
A7_3100010	206.059	206.632	193.405	112.867	276.635	193.844
A7_3100011	2.77219	11.2134	9.14835	26.4796	9.69386	12.5119
A7_3100012	52.2842	77.2065	125.81	108.409	112.076	117.573
A7_3100013	18.3453	33.0782	62.607	30.3322	61.7324	42.4293
A7_3100014	3.12362	3.93415	4.86075	2.12569	3.98309	3.79136
A7_3100015	47.0993	45.1603	86.2652	33.6719	37.2577	42.751
A7_3100016	6.15821	9.92075	22.0183	10.5112	19.9383	16.332
A7_3100017	6.13628	9.58433	13.2977	3.26271	2.68159	5.46767
A7_3100018	46.45	71.3572	126.063	51.8376	93.6348	82.4154
A7_3100019	43.6454	67.0199	100.863	36.3092	46.0403	48.0348
A7_3100020	0	0.125613	1.41	0	0	0.15926
A7_3100021	7.40767	9.05979	31.7938	5.02449	8.74046	9.59591
A7_3100022	5.83878	5.34453	9.61154	3.43646	4.80844	3.55284
A7_3100023	1.49021	2.6919	3.60703	1.04477	0.743155	2.13354
A7_3100024	12.3344	25.9077	60.8389	26.0623	52.7831	46.7463
A7_3100025	26.8468	21.3463	41.9979	19.3998	23.784	25.2757
A7_3100026	39.984	30.951	85.5332	36.6725	39.398	45.7829
A7_3100027	0.562492	0.916034	2.9977	0.778096	1.1415	1.7465
A7_3100028	414.735	329.52	359.402	229.764	326.559	332.696
A7_3100029	0.216826	0.689702	0.781914	0.724071	0.637268	0.962746
A7_3100030	245.441	236.667	170.459	59.0407	144.431	152.489
A7_3100031	1.71495	1.26356	1.0957	3.63767	3.79661	2.43399
A7_3100032	121.945	56.402	60.5955	45.4772	23.7776	42.9807
A7_3100033	64.5041	51.6334	51.6456	22.8253	40.3524	36.7482
A7_3100034	38.3717	31.2453	10.6079	8.27873	8.67572	10.1226
A7_3100035	11.5963	9.41331	8.40485	6.27302	2.70963	6.94804
A7_3100036	6.24653	5.05012	11.5656	3.05931	2.06883	3.65761
A7_3100037	31.0495	35.597	70.5338	33.9807	40.2301	43.665
A7_3100038	158.43	222.519	177.178	136.487	245.049	225.434
A7_3100039	21.7554	30.2889	47.8514	23.8921	27.897	26.771
A7_3100040	33.8741	31.336	129.31	13.5101	41.8504	34.1755
A7_3100041	12.7451	22.931	61.7481	24.9974	27.2466	30.3143
A7_3100042	2.06799	3.64133	13.7258	3.61439	2.1984	3.37282
A7_3100043	6.85565	13.0396	23.5439	10.923	36.4265	24.2151
A7_3100044	0.614712	1.15477	0.37686	0.118307	0.17721	0.409777
A7_3100045	479.566	437.888	589.052	718.807	417.972	625.266
A7_3100046	30.2891	23.4284	43.4054	26.8447	18.8368	26.7451
A7_3100047	150.902	73.9753	482.286	54.6794	77.1334	104.398
A7_3100048	29.8164	20.2781	91.171	18.1998	17.7586	37.557
A7_3100049	24.5328	10.5403	38.9232	4.9939	3.3694	9.06019
A7_3100050	11.684	16.4943	38.201	21.8502	10.9946	17.0887
A7_3100051	3.14249	5.95487	28.6431	4.33876	9.85134	6.93404
A7_3100052	15.0115	20.2408	100.78	56.3451	49.0724	56.0701
A7_3100053	19.3354	19.5768	46.5048	12.7043	17.1127	18.5197
A7_3100054	3.65154	4.88983	35.8851	3.49072	6.59315	9.12117
A7_3100055	2.14572	3.2731	9.66337	1.02157	4.22281	2.67198
A7_3100056	21.1789	16.4292	49.4667	20.2275	28.5832	40.8219
A7_3100057	9.07524	9.73936	21.5452	10.3077	13.4317	14.3498
A7_3100058	5.32645	5.38262	8.73194	2.42962	6.23106	5.58306
A7_3100059	37.7055	19.584	42.9508	8.25708	9.41335	18.206
A7_3100060	17.8196	19.253	40.3522	16.0101	35.4489	25.1012
A7_3100061	1.43233	2.43575	4.70149	4.40065	8.09002	5.12087
A7_3100062	5.75288	6.42643	14.8664	6.66578	6.04238	7.78993
A7_3100063	8.50342	10.2199	10.7162	18.9388	61.8885	42.2213
A7_3100073	4.35582	8.00889	13.6006	9.16206	24.4121	18.7956
A7_3100074	2.18644	3.74838	7.09979	4.70979	3.2935	6.57865
A7_3100082	2.20157	1.18818	7.48734	1.42219	1.34266	2.52372
A7_3100083	2.21216	5.7924	14.4908	2.10269	15.857	7.60884
A7_3100084	7.7992	19.0485	26.7489	6.99014	33.2117	20.7143
A7_3100085	8.10886	11.2284	13.6787	11.3486	5.88753	7.34774
A7_3100086	1.30125	0.821123	0.45175	0.903379	0.379444	0.554773
A7_3100087	433.519	262.488	336.1	67.3788	85.1161	126.778
A7_3100088	3.43564	1.58979	4.56075	0.528738	0.287304	0.425905
A7_3100089	12.5798	21.8603	34.1991	11.9953	45.8149	28.85
A7_3100090	18.6845	29.337	65.6548	14.1347	50.2273	37.8977
A7_3100091	15.0471	31.3887	53.5558	7.79503	24.2806	20.4442
A7_3100092	16.0299	12.9923	57.574	13.6857	14.0337	16.4651
A7_3100093	22.0603	17.6836	78.2393	19.0499	14.6897	20.4532
A7_3100094	2.99477	3.19929	4.56794	0.879671	1.54107	1.55127
A7_3100095	29.674	23.2897	24.9681	349.253	525.45	362.051
A7_3100096	297.107	314.462	602.635	869.578	777.163	872.004
A7_3100097	18.8882	27.2392	49.6392	30.9562	58.9719	52.2785
A7_3100098	997.401	389.341	1038.63	342.305	126.633	300.52
A7_3100099	263.15	255.397	268.955	97.9292	40.1492	93.571
A7_3100100	26.9238	20.2163	75.4645	10.0404	12.0276	19.0625
A7_3100101	611.375	484.508	631.992	319.711	446.798	468.887
A7_3100102	49.5264	67.3183	113.314	96.0994	77.4286	89.9438
A7_3100103	7.2408	12.3089	22.5756	8.94859	31.7429	21.0571
A7_3100104	1.38981	3.44473	4.21063	3.47886	7.40999	4.05658
A7_3100105	22.8961	25.3579	51.4196	20.403	24.3405	27.2865
A7_3100106	54.9767	42.6491	130.482	30.7956	44.8165	48.4196
A7_3100107	0	0	2.17812	0	0	0
A7_3100108	28.7798	41.0732	51.1389	84.6196	142.392	114.423
A7_3100109	2.96212	2.96244	7.2428	1.15329	2.17729	0.643777
A7_3100110	28.4971	32.1524	40.3575	33.7848	37.8279	34.568
A7_3100111	45.0555	38.8912	13.0563	10.3551	21.6689	15.5607
A7_3100112	10.0434	7.29322	8.12317	4.2359	1.79831	2.86167
A7_3100113	31.403	42.269	59.4612	26.9461	28.2885	38.8985
A7_3100114	143.374	206.191	191.724	67.0403	105.679	106.384
A7_3100115	50.4979	10.1778	59.649	25.9493	21.1107	49.0466
A7_3100116	2.7713	2.0175	4.49769	1.18	2.05763	2.38159
A7_3100117	35.0908	52.634	84.1167	76.2332	84.8718	78.3875
A7_3100118	38.7107	30.0596	60.5868	23.7346	47.0817	44.3286
A7_3100119	16.0961	22.2673	25.5338	6.764	16.693	12.4779
A7_3100120	172.559	151.251	246.483	173.989	174.48	216.601
A7_3100121	814.785	655.715	982.838	488.28	289.479	473.645
A7_3100122	53.5551	30.5681	20.2063	9.77308	2.02846	7.6723
A7_3100123	896.706	875.004	1076.34	1232.87	869.677	1086.63
A7_3100124	33.4527	58.2219	79.066	42.1007	70.8396	68.4808
A7_3100125	20.6781	69.6332	40.2563	5.15653	6.16705	8.61979
A7_3100126	51.4968	66.5298	92.5147	48.1696	96.2781	90.9315
A7_3100127	5.46735	2.58884	5.97491	0	1.74365	2.35262
A7_3100128	0.492386	0.856135	1.93577	0.27036	0.670944	0.521741
A7_3100129	11.384	16.653	48.2021	13.7219	27.1126	25.3174
A7_3100130	12.2987	21.332	45.8622	22.5801	23.4772	21.0613
A7_3100131	30.1368	17.4281	50.0817	21.9204	9.47641	16.4148
A7_3100132	88.9427	56.3947	234.355	135.536	175.812	177.867
A7_3100133	175.612	89.104	669.058	160.283	199.669	168.482
A7_3100134	4.82204	3.86659	14.2924	3.5748	6.14576	5.15928
A7_3100135	7.78581	9.71149	17.391	9.26836	11.9725	10.3598
A7_3100136	8.26865	10.1398	29.0774	8.85059	13.0372	10.6282
A7_3100152	28.2356	23.5113	56.5865	13.8653	14.9569	19.253
A7_3100153	221.33	247.767	359.242	169.759	252.714	242.575
A7_3100154	29.1038	47.5735	60.9943	40.0925	48.2885	50.4268
A7_3100155	22.4595	24.2814	46.5591	49.1164	43.7686	60.0176
A7_3100156	83.3254	103.562	93.5085	122.549	102.302	118.052
A7_3100157	9.15696	12.8217	21.8302	10.7932	20.3154	19.5286
A7_3100158	121.533	174.194	111.498	130.227	116.447	138.666
A7_3100159	0	1.96105	0	0	0	0
A7_3100160	82.1074	92.9751	93.69	45.6911	85.5808	73.8046
A7_3100161	103.931	129.544	123.06	93.233	72.4311	77.9659
A7_3100162	15.7085	23.9588	42.2576	26.1089	43.0353	38.7387
A7_3100163	2.33699	1.94242	3.00436	0.37039	1.49856	0.48765
A7_3100164	2.01017	3.50372	6.16943	0.3137	2.63739	2.94353
A7_3100165	43.073	60.8349	73.4492	53.5693	92.4384	82.8523
A7_3100166	48.1086	78.6121	66.0784	76.4142	139.634	105.633
A7_3100167	74.4396	89.4418	85.6242	73.9359	105.342	97.3358
A7_3100168	16.8268	24.9623	38.3183	21.352	37.0459	33.3862
A7_3100169	19.8393	30.917	32.3698	3.23719	1.69528	5.09319
A7_3100170	16.8793	17.5285	24.2238	25.8408	22.0599	32.1756
A7_3100171	29.1594	20.0711	54.2971	29.2369	39.6398	41.5998
A7_3100172	128.926	75.5584	153.643	71.8362	140.498	151.78
A7_3100173	40.3058	58.8536	76.3738	41.838	116.024	83.1251
A7_3100174	603.997	832.216	721.433	1049.99	1608.39	1608.94
A7_3100175	186.043	235.774	208.66	438.26	326.293	336.642
A7_3100176	26.4154	38.8913	45.2752	28.869	28.2646	31.3606
A7_3100177	633.41	632.874	653.097	292.702	191.4	255.679
A7_3100178	25.1677	36.6039	42.8242	24.9248	36.5818	33.543
A7_3100179	26.3735	35.1206	46.5778	42.0975	62.2345	51.3911
A7_3100180	51.1878	34.4507	28.0454	14.005	12.7644	14.0155
A7_3100181	34.0446	40.3361	59.08	32.3123	56.0851	51.6419
A7_3100182	32.9821	33.583	39.9762	29.3914	28.5264	29.6104
A7_3100183	27.4133	44.8639	46.1569	20.1641	31.4184	27.9019
A7_3100184	59.4038	49.4232	76.6188	48.6961	56.6194	55.4911
A7_3100185	48.2269	70.8922	78.5776	24.3039	33.5188	35.6598
A7_3100186	435.162	392.079	683.999	268.847	227.141	365.801
A7_3100187	21.023	32.0373	42.8007	34.9857	26.2415	33.8304
A7_3100188	15.5964	16.0714	31.7276	6.81198	10.2254	10.6707
A7_3100189	44.8728	39.7946	69.3717	19.7774	32.296	31.8438
A7_3100190	3.26284	9.62309	4.62791	14.2225	27.692	19.9902
A7_3100191	50.0332	49.0157	46.6903	31.5104	62.6852	47.4219
A7_3100192	8.98162	7.63012	19.5642	6.4121	12.7207	11.9351
A7_3100193	73.5493	101.336	144.174	94.4025	132.7	112.089
A7_3100194	9.94798	18.4249	25.3498	32.3682	30.3203	34.359
A7_3100195	51.2145	72.1341	104.602	63.7397	96.0666	80.1346
A7_3100196	6.96443	14.9867	12.24	7.99263	15.2853	11.4827
A7_3100197	97.2928	153.394	156.947	79.88	184.033	145.266
A7_3100198	94.703	111.135	274.646	73.144	160.97	136.441
A7_3100199	688.549	414.452	600.014	310.983	233.113	384.474
A7_3100200	23.9277	29.1465	7.22703	5.21578	3.83504	9.20986
A7_3100201	44.8952	67.5094	70.4808	32.422	35.5766	54.3922
A7_3100202	87.5148	93.7693	90.0856	72.9949	66.3553	76.7136
A7_3100203	276.192	264.466	213.581	124.379	197.087	209.527
A7_3100204	28.6392	41.3668	74.4222	26.5725	63.0028	56.9701
A7_3100205	76.4228	122.454	104.87	170.346	145.857	148.885
A7_3100206	13.7236	26.5018	38.2545	10.1453	29.8987	21.9345
A7_3100207	42.9839	75.3701	111.619	86.9763	116.81	134.723
A7_3100208	8.35789	5.32124	14.7857	6.86964	3.50148	7.25842
A7_3100209	35.2601	54.9124	64.4253	42.8259	85.1542	67.0246
A7_3100210	3.63682	7.7467	11.8264	4.99348	12.1226	8.96736
A7_3100211	37.4048	66.7566	70.299	70.1886	82.7445	85.2847
A7_3100212	20.4507	19.5124	42.042	18.6814	38.1386	33.6193
A7_3100213	42.0124	50.8254	81.6552	52.7789	75.5632	67.1876
A7_3100214	36.4131	63.9424	55.0364	49.2755	55.6284	54.6364
A7_3100215	217.833	343.386	64.0168	117.261	62.9611	78.8085
A7_3100216	125.699	179.543	100.605	189.054	132.681	287.082
A7_3100217	82.463	93.9892	60.6494	96.3236	61.3333	165.403
A7_3100218	2.98035	4.75858	7.46419	4.13798	7.44715	2.9008
A7_3100219	50.981	72.623	84.7175	90.9765	98.016	92.9903
A7_3100220	29.2496	28.4748	45.8461	23.9184	30.0448	34.9935
A7_3100221	39.5413	40.2869	35.9853	119.263	67.1202	79.908
A7_3100222	133.738	96.8236	87.4811	85.3858	109.983	92.3065
A7_3100223	25.5617	30.7878	45.4336	36.9979	29.5614	36.8267
A7_3100224	5.92456	11.4301	12.0149	7.2073	16.2309	12.4624
A7_3100225	53.3965	21.2368	65.6068	12.1335	15.2808	22.0162
A7_3100226	155.211	127.547	217.716	114.912	76.9133	79.9404
A7_3100227	6.13837	6.42968	8.43419	4.06756	3.14129	4.87467
A7_3100228	140.583	218.98	157.713	130.388	175.118	130.129
A7_3100229	30.6484	54.5863	64.8675	41.7213	92.0537	74.7524
A7_3100230	10.6542	16.1458	27.7763	10.9522	23.7854	21.8768
A7_3100231	8.00888	10.0592	8.69821	100.138	303.586	209.896
A7_3100232	7.54001	9.23501	10.3461	15.241	14.0357	14.3945
A7_3100233	19.0631	20.4178	39.928	28.7336	22.1016	27.9195
A7_3100234	75.882	100.971	89.7593	86.5476	118.689	114.166
A7_3100235	3.06125	5.28741	5.96902	2.94374	11.1902	4.52054
A7_3100236	82.3808	85.3032	118.364	57.0884	62.1411	59.4933
A7_3100237	75.6419	94.3713	101.965	53.1287	118.928	94.1158
A7_3100238	24.3767	34.6178	35.4455	16.9131	31.8372	29.1205
A7_3100239	60.286	63	98.784	31.8497	77.946	53.7401
A7_3100240	56.2154	55.6207	69.0963	100.698	73.6143	102.582
A7_3100241	40.4942	55.7344	94.7676	78.2264	105.95	97.2127
A7_3100242	209.508	249.279	411.758	341.297	488.005	441.357
A7_3100243	156.957	177.809	86.7113	122.306	181.832	159.252
A7_3100244	736.209	576.116	966.505	222.375	394.096	385.617
A7_3100245	59.0646	59.4445	69.4495	24.2556	34.4442	39.8083
A7_3100246	116.811	107.347	144.233	92.9185	63.208	88.1797
A7_3100247	61.9168	78.5192	95.8863	111.578	128.166	118.404
A7_3100248	177.928	169.557	153.288	247.959	169.934	210.923
A7_3100249	22.7747	26.8514	39.8808	25.294	50.4642	39.0389
A7_3100250	88.2899	123.054	76.1012	83.2643	118.881	98.928
A7_3100251	21.3941	23.6901	23.6338	16.9522	50.4191	34.4235
A7_3100252	38.1899	48.4935	49.73	48.811	53.0136	48.55
A7_3100253	635.968	581.77	944.634	652.822	588.232	788.946
A7_3100254	48.4101	63.3191	42.5676	13.1762	40.0325	27.6211
A7_3100255	190.014	261.914	187.746	65.6865	168.914	125.981
A7_3100256	80.0964	81.9796	157.347	103.002	140.49	138.414
A7_3100257	26.8329	26.7976	44.7078	41.7488	58.2869	50.9538
A7_3100258	148.917	176.137	153.192	140.43	111.85	118.654
A7_3100259	28.3122	31.2518	58.3686	38.0294	48.7827	48.4908
A7_3100260	9.55545	11.2305	22.5687	7.28767	13.0642	15.1357
A7_3100261	364.568	109.564	328.632	212.69	121.71	223.439
A7_3100262	48.9733	28.9326	84.1226	27.0798	19.8197	25.2251
A7_3100263	53.0289	7.95223	26.3695	6.50627	5.97094	11.0655
A7_3100264	8.10323	7.53689	20.6998	10.0665	16.6043	14.9346
A7_3100265	127.141	114.629	232.424	135.018	193.39	181.245
A7_3100266	65.3698	108.646	96.3524	94.6955	193.2	144.02
A7_3100267	1.71216	2.65359	9.1266	1.00312	1.51736	1.94144
A7_3100268	7.4158	4.31655	14.7655	1.88996	1.5807	4.0993
A7_3100269	33.4189	10.696	48.5172	6.28652	5.71554	8.17021
A7_3100270	16.3863	20.1756	30.9	13.6204	14.2285	16.7582
A7_3100271	121.608	160.769	262.243	69.6079	159.909	146.789
A7_3100272	17.2826	25.2261	29.7489	35.3284	60.9265	46.9762
A7_3100273	48.888	75.2847	92.8908	47.8068	67.354	74.1768
A7_3100274	21.4879	16.5429	32.1783	4.55624	8.61679	6.30407
A7_3100275	32.09	50.8527	47.1352	48.4224	52.6196	54.1161
A7_3100276	142.317	162.435	256.516	287.675	325.601	313.127
A7_3100277	13.4213	15.8043	32.3943	19.506	26.5575	27.0048
A7_3100278	18.4447	32.0312	44.7144	30.6428	24.4317	31.9154
A7_3100279	369.389	686.194	503.659	262.533	373.082	381.373
A7_3100280	1.59264	2.86354	4.40323	0.766329	1.25397	1.36513
A7_3100282	11.2246	20.7254	36.7097	10.3581	17.951	18.8601
A7_3100283	30.9856	56.5076	67.4911	70.3837	88.5021	85.7107
A7_3100284	2.14229	0	7.97589	3.86355	0	1.1166
A7_3100285	15.5818	40.2231	31.4607	26.1542	59.4091	53.1844
A7_3100286	20.9511	35.9476	63.8705	18.3538	58.9436	40.4862
A7_3100287	197.797	272.205	271.286	96.1463	198.702	168.828
A7_3100288	163.174	210.878	252.299	109.195	151.486	141.129
A7_3100289	51.4525	65.0637	84.2345	41.2169	62.6354	61.8156
A7_3100290	43.6031	63.8992	85.3336	78.8701	67.2993	77.7903
A7_3100291	47.3865	78.4202	77.3684	75.5307	94.1238	101.122
A7_3100292	332.278	397.407	243.912	310.251	289.846	300.091
A7_3100293	35.7087	16.1809	21.7697	11.2873	18.8051	16.4703
A7_3100294	20.5082	38.523	45.9461	50.3468	116.074	83.6681
A7_3100295	42.5134	67.7982	57.7517	75.615	144.344	92.8179
A7_3100296	33.8915	48.9344	44.6712	52.0171	68.5221	52.2905
A7_3100297	27.6859	44.5011	47.1225	20.0464	59.3192	38.1566
A7_3100298	2.91215	4.47042	9.79324	4.41409	5.15543	5.46906
A7_3100299	7.49733	13.3741	10.5693	5.00901	8.63859	7.13584
A7_3100300	8.74204	18.1931	20.7824	8.70706	17.5768	13.9265
A7_3100301	3.94515	8.27342	11.8633	4.44238	8.95428	7.06181
A7_3100302	13.4859	23.0285	27.6513	11.4026	20.5713	18.057
A7_3100303	30.1818	36.2233	63.8427	20.2482	19.8321	23.4707
A7_3100304	26.0188	51.3076	34.8184	12.5741	20.0112	16.565
A7_3100305	60.1905	89.3515	99.7043	59.1395	88.0233	79.4465
A7_3100306	65.4246	75.2273	120.666	78.5101	114.858	94.1322
A7_3100307	156.009	169.056	212.739	220.064	182.993	202.981
A7_3100308	26.926	37.2197	68.4672	16.5208	62.7818	35.6591
A7_3100309	57.8984	61.5198	79.3073	78.4407	89.9093	96.8647
A7_3100310	14.3247	10.619	15.2293	15.6517	18.9478	15.9758
A7_3100311	21.5215	35.0469	49.1787	13.4976	29.7607	25.3967
A7_3100312	238.425	254.588	244.249	415.19	574.719	535.661
A7_3100313	42.6531	57.7497	90.1697	31.0055	91.1897	66.1422
A7_3100314	230.935	268.277	167.9	493.413	578.657	496.531
A7_3100315	3910.07	3568.93	1457.65	3460.73	3510.41	3458.37
A7_3100316	97.8808	119.702	88.2723	114.268	80.4769	95.7411
A7_3100317	94.7519	125.242	91.2188	174.158	150.067	173.037
A7_3100318	83.4581	127.093	171.946	79.6079	171.287	164.487
A7_3100319	20.7655	26.1611	61.9011	23.4478	35.4662	36.9945
A7_3100320	69.5492	86.3095	98.8231	53.4878	97.9368	90.8605
A7_3100321	206.485	249.535	344.542	122.985	170.376	162.545
A7_3100322	23.4372	26.7678	24.7729	11.3705	12.9765	10.8916
A7_3100323	24.2942	32.7385	56.2123	40.1135	36.144	39.6865
A7_3100324	199.367	156.542	208.219	84.3809	140.358	121.739
A7_3100325	36.3773	50.7559	109.079	70.1859	75.6864	72.4029
A7_3100326	15.7929	23.8985	35.4533	15.6634	25.7576	24.1613
A7_3100327	82.4985	137.831	89.557	59.5508	123.829	90.509
A7_3100328	32.002	56.7746	58.7766	47.2889	95.7396	75.7525
A7_3100329	27.443	26.7113	32.0746	19.2018	28.3019	29.2142
A7_3100330	0.220523	2.10877	0.937819	1.57	0.984722	1.63444
A7_3100331	13.3713	12.409	16.6656	6.57771	8.69965	9.10398
A7_3100332	46.5043	60.784	94.6081	37.0576	65.6535	59.9105
A7_3100333	13.2402	19.7781	25.0437	15.6228	23.3249	20.2889
A7_3100334	34.1868	23.4611	91.3201	8.39454	25.5669	20.2855
A7_3100335	220.162	157.673	319.213	69.7578	129.04	125.69
A7_3100336	57.7177	56.4401	54.7454	43.4902	29.321	27.1575
A7_3100337	30.7349	39.8897	60.0007	27.324	43.2395	42.2262
A7_3100338	80.1751	54.3632	57.8706	47.3158	51.3123	52.7015
A7_3100339	122.698	102.663	168.975	44.8701	76.8468	73.2088
A7_3100340	590.052	574.268	707.734	961.853	461.459	741.957
A7_3100341	67.9158	93.2304	78.763	62.6546	65.4965	65.9074
A7_3100342	180.974	158.135	242.283	215.294	333.545	290.002
A7_3100343	18.7077	31.1707	41.757	25.9346	44.3915	44.438
A7_3100344	21.9056	40.5427	26.5294	32.1547	52.9881	48.4022
A7_3100345	28.2006	51.5735	47.6635	33.9375	28.1347	33.7164
A7_3100346	14.2401	26.2611	51.2729	23.8344	44.2751	38.1724
A7_3100347	70.6156	97.9975	115.23	41.8791	80.8062	68.6767
A7_3100348	846.67	675.576	524.635	282.887	495.879	373.186
A7_3100349	1388.22	1300.41	1480.04	306.447	789.846	672.647
A7_3100350	10.1204	14.5414	22.8294	10.215	11.3725	13.3335
A7_3100351	123.598	168.311	133.072	201.758	204.978	189.059
A7_3100352	16.6408	23.4526	36.7014	14.0227	31.3693	25.1796
A7_3100353	524.493	502.579	694.605	711.156	625.726	786.52
A7_3100354	45.4527	52.9409	46.0752	31.3897	41.2495	37.471
A7_3100355	188.851	165.987	103.872	101.72	438.809	276.19
A7_3100356	36.8792	40.0737	39.6129	29.8088	53.2809	52.124
A7_3100357	99.3519	84.5057	95.3004	89.9446	81.0713	97.8992
A7_3100358	40.0262	56.0787	44.1306	96.0814	93.7499	120.812
A7_3100359	6.38517	13.5072	16.0637	11.059	30.7516	19.9885
A7_3100360	141.951	145.116	248.183	191.235	256.212	300.254
A7_3100361	37.2833	42.2049	79.2788	63.6491	92.833	81.2999
A7_3100362	43.149	83.5037	119.306	203.301	381.642	272.541
A7_3100363	12.7069	16.6922	20.1425	36.9857	33.8096	51.396
A7_3100364	10.2201	2.5829	8.52474	15.5716	14.8807	6.52604
A7_3100365	65.8352	53.9077	92.0026	31.4709	38.1695	51.9894
A7_3100366	16.6269	20.9439	31.5986	27.7793	30.4752	32.2638
A7_3100367	137.338	156.183	170.571	105.673	110.706	125.743
A7_3100368	41.9095	59.9896	84.1122	41.7634	66.8642	55.1873
A7_3100369	89.7617	109.718	112.801	89.0198	63.2521	124.086
A7_3100370	19.0638	21.92	27.9438	10.2498	21.9884	19.9654
A7_3100371	56.8408	55.292	62.7587	79.868	75.5466	71.6396
A7_3100372	55.3015	58.1889	60.7663	21.2941	59.2835	38.2477
A7_3100373	14.2665	18.7683	22.6837	13.7623	34.528	26.5691
A7_3100374	33.6001	38.7808	66.9699	41.398	52.4631	56.1648
A7_3100375	4.76297	7.83092	15.632	6.40584	17.4903	11.2025
A7_3100376	39.8427	40.3596	77.3121	33.7929	65.5704	54.4727
A7_3100377	10.4777	12.7345	24.5684	10.4084	13.0009	12.6805
A7_3100378	8.06011	16.2196	19.4458	15.9915	27.1544	21.0651
A7_3100379	73.5871	135.009	87.7729	116.977	128.715	118.237
A7_3100380	57.7492	74.0734	104.357	74.4694	115.997	97.6277
A7_3100381	11.8626	17.6596	26.5001	10.3243	26.2555	23.0994
A7_3100382	15.2926	17.5198	23.535	14.1733	14.9845	14.6537
A7_3100383	134.059	187.719	186.301	116.395	128.708	154.585
A7_3100384	37.4479	49.7529	56.488	98.5486	65.0756	87.9148
A7_3100385	33.5764	15.0437	35.2529	14.6864	27.2048	27.669
A7_3100386	4.7216	6.19423	0	11.8312	9.46546	12.9817
A7_3100387	14.0438	23.7211	27.3929	25.5132	49.8005	42.9601
A7_3100388	29.9752	64.2169	45.2404	126.839	118.994	124.602
A7_3100389	22.0676	36.1244	48.4095	28.7735	73.515	60.1981
A7_3100390	62.0999	68.2717	92.0756	64.8965	98.5727	79.9787
A7_3100391	134.366	144.628	154.6	193.144	135.044	142.801
A7_3100392	121.03	69.241	185.476	78.3925	131.503	92.6195
A7_3100393	50.0137	37.6577	95.2788	21.9433	43.7096	40.4687
A7_3100394	16.3236	16.8372	21.2167	15.1886	22.9283	21.8731
A7_3100395	56.4606	58.0635	79.4057	59.5986	96.0333	80.1186
A7_3100396	20.7551	24.8935	37.054	18.1503	35.2756	29.1288
A7_3100397	14.5481	17.7141	31.9849	17.1481	31.514	26.6826
A7_3100398	15.1004	18.2645	41.5567	21.9359	25.2649	27.7955
A7_3100399	174.585	108.867	351.479	143.621	201.004	230.345
A7_3100400	5.74881	10.1734	9.69275	13.3948	24.5079	19.9403
A7_3100402	1.29933	0.580707	1.66367	0.609416	0.43663	0.386389
A7_3100403	138.452	109.214	128.622	54.7641	90.3496	89.6506
A7_3100404	50.5523	75.7296	92.7126	86.4533	108.243	97.7308
A7_3100405	263.988	228.07	252.03	162.72	201.965	198.141
A7_3100406	38.5811	43.0257	50.2671	35.9716	37.0239	34.2608
A7_3100407	15.6089	25.5296	29.7609	49.1993	52.4125	60.1851
A7_3100408	29.9094	49.7211	65.4505	56.8841	46.1347	60.9341
A7_3100409	31.7362	43.2696	74.0048	30.4676	21.6188	25.8558
A7_3100410	7.32824	13.8397	27.9819	6.13903	9.50828	10.201
A7_3100411	8.43524	17.0509	41.1267	7.65744	12.2336	11.1507
A7_3100412	76.9195	133.276	61.8213	49.4945	61.4563	60.9131
A7_3100413	18.4088	22.3882	46.7808	23.2614	17.8577	24.617
A7_3100414	5.13476	7.33937	15.8008	8.551	9.85768	11.3936
A7_3100415	19.486	25.1818	36.4685	24.7897	35.9699	36.4706
A7_3100416	11.0616	42.5218	28.8815	627.854	955.774	759.64
A7_3100417	32.2686	19.3016	58.0781	18.9635	13.5018	24.5044
A7_3100418	92.2067	97.9277	122.494	84.9866	117.564	111.415
A7_3100419	47.6037	10.3623	10.7318	4.00948	9.54215	6.87037
A7_3100420	7.00172	3.76023	4.25274	75.1818	179.821	110.093
A7_3100421	65.834	49.359	88.2104	61.0153	68.1623	62.3073
A7_3100422	15.4652	8.40902	21.7661	11.0914	9.18319	10.4147
A7_3100423	62.611	87.2291	138.468	168.185	119.313	101.302
A7_3100424	52.2355	75.4912	65.3473	219.275	356.843	222.18
A7_3100425	71.0083	106.688	40.4539	136.713	60.8888	67.9539
A7_3100426	31.2341	34.0443	86.5617	39.0806	42.8009	57.6554
A7_3100427	68.6973	87.4074	102.424	64.4784	116.493	122.97
A7_3100428	24.9412	34.0341	53.6461	55.3149	63.5139	63.393
A7_3100429	18.1096	46.8581	4.61891	47.4179	30.7969	55.4621
A7_3100430	78.6105	86.8874	171.345	83.0232	99.1358	104.539
A7_3100431	70.7876	80.5068	104.852	40.3478	95.629	84.8714
A7_3100432	35.2168	40.3646	67.1839	44.1785	34.8451	39.1051
A7_3100433	36.7542	37.9738	69.349	32.7937	42.3512	43.4217
A7_3100434	47.3376	40.8293	68.4612	25.5612	28.3058	28.8328
A7_3100435	331.835	374.443	463.988	196.868	339.559	283.062
A7_3100436	6.47881	20.7111	17.0773	69.4894	188.001	125.04
A7_3100437	139.508	197.185	188.037	602.55	299.194	395.312
A7_3100438	29.0429	48.4246	81.4773	54.502	67.8551	66.4673
A7_3100439	18.6715	18.1253	42.6452	26.7155	30.9269	31.8621
A7_3100440	6.84949	8.28679	14.5604	2.80101	13.5477	8.50941
A7_3100441	23.6645	21.5709	32.3334	14.6959	26.163	23.7625
A7_3100442	52.6264	40.5847	107.162	21.2011	51.7553	41.486
A7_3100443	4.59629	8.81205	22.5232	3.0389	11.9143	6.7652
A7_3100444	144.436	127.676	206.497	166.451	114.044	137.582
A7_3100445	25.1899	26.2991	42.621	14.1627	24.4335	25.5592
A7_3100446	25.6739	26.6259	51.9318	55.8651	32.7324	45.9038
A7_3100447	9.01088	12.8453	13.6686	8.17894	11.8651	10.0364
A7_3100448	141.944	202.461	293.681	204.163	346.284	355.934
A7_3100449	35.752	43.7756	70.3	31.4503	40.0956	42.6616
A7_3100450	107.211	133.343	134.173	113.546	107.534	134.281
A7_3100451	1.40575	2.04879	3.56205	1.70055	4.17559	1.33132
A7_3100452	9.62804	17.4159	18.9247	8.67962	8.60081	12.1766
A7_3100453	51.5278	49.8562	64.5616	12.5108	16.1468	25.9409
A7_3100454	206.196	312.943	372.224	1154.7	1010.11	1090.42
A7_3100455	31.0355	44.515	46.2296	63.7014	64.3642	60.686
A7_3100456	121.71	123.147	176.499	199.576	161.543	177.65
A7_3100457	38.7601	50.7447	77.0736	26.2969	71.1326	59.7986
A7_3100458	23.1261	26.6739	43.6919	21.1398	26.7444	25.8062
A7_3100459	19.8728	24.9356	35.2233	29.7421	32.9621	33.4633
A7_3100460	28.9121	17.0233	33.9139	18.2701	11.4141	12.9819
A7_3100461	27.186	10.0448	14.5382	10.1713	6.56701	10.7177
A7_3100462	11.3119	13.8257	31.5241	24.026	24.3477	25.3275
A7_3100463	29.932	31.9025	60.0494	22.0564	36.003	39.7158
A7_3100464	13.9996	25.3498	26.2079	20.2478	42.0939	30.2805
A7_3100465	184.901	267.695	319.189	432.024	402.944	409.696
A7_3100466	40.7517	43.3843	79.6911	61.1843	78.9408	68.9245
A7_3100467	22.6104	26.2577	37.0484	48.0762	45.0493	68.551
A7_3100468	68.0495	59.7495	96.97	128.745	73.9567	93.6757
A7_3100469	34.4561	46.877	58.0467	53.0117	79.1854	70.653
A7_3100470	21.7552	25.6718	25.4718	25.9178	25.0093	24.4545
A7_3100471	39.81	45.4627	55.5221	109.562	116.601	116.822
A7_3100472	45.4534	68.9959	65.6903	83.1349	86.5003	98.4972
A7_3100473	20.8161	31.2599	42.3693	45.7716	52.5624	54.5812
A7_3100474	13.8137	34.9013	29.3741	30.5206	71.2016	48.1212
A7_3100475	20.1209	22.4786	43.4806	23.7631	39.4443	33.5427
A7_3100476	16.0663	20.6135	29.5838	7.74279	4.50497	6.75496
A7_3100477	63.2183	63.4381	70.8481	66.5931	57.1026	79.2634
A7_3100478	213.712	196.759	243.834	155.539	99.7157	185.055
A7_3100479	107.376	90.8698	181.532	72.4329	53.4511	76.2411
A7_3100480	10.2203	20.7064	36.1564	22.7091	14.3116	14.909
A7_3100481	73.5109	172.86	91.2306	253.734	105.994	109.466
A7_3100482	2.22983	6.15198	25.4265	6.63092	6.05167	5.69096
A7_3100483	29.7459	41.2193	97.1038	67.2798	51.163	61.0179
A7_3100484	30.1486	35.9015	48.0888	35.734	36.5416	39.3246
A7_3100485	79.954	72.7383	93.0787	69.3853	72.3559	66.4769
A7_3100486	50.8597	55.1581	88.9398	56.348	50.3634	63.0114
A7_3100487	77.7822	91.3826	117.468	127.814	121.319	124.563
A7_3100488	79.0184	80.8303	109.551	120.85	69.6107	83.0994
A7_3100489	273.171	254.089	259.46	156.904	224.249	233.573
A7_3100490	180.052	246.015	204.85	226.282	223.461	239.758
A7_3100491	115.134	122.736	170.428	133.887	151.959	205.089
A7_3100492	21.4665	32.4872	36.3197	15.6263	45.5758	34.3302
A7_3100493	30.6302	37.0764	40.2205	19.1763	34.949	29.7255
A7_3100494	4.79917	6.98016	7.99884	1.72287	3.63392	3.56978
A7_3100495	50.1383	64.7283	77.3527	27.5729	51.8595	45.2694
A7_3100496	53.0999	28.1325	77.6672	27.7911	22.3239	30.8094
A7_3100497	23.7851	19.482	44.9354	20.577	32.318	27.5909
A7_3100498	22.6414	26.5582	44.9973	14.2115	31.7732	25.6664
A7_3100499	31.8261	33.2929	41.1927	18.5853	23.458	23.7065
A7_3100500	10.7084	12.8306	11.4606	9.87816	4.89359	9.84045
A7_3100501	17.3832	24.0047	47.0418	26.9059	27.3551	35.0215
A7_3100502	63.0959	78.3322	104.377	33.6393	84.4436	62.2576
A7_3100503	60.451	105.907	170.809	118.777	96.9255	122.89
A7_3100504	2.63704	4.79783	12.647	6.28104	7.9814	11.7241
A7_3100505	22.7548	30.4825	47.7882	39.6463	35.3667	44.9292
A7_3100506	13.18	16.4928	24.9151	9.32694	12.2703	14.6688
A7_3100507	16.2791	14.7246	31.1418	13.4212	28.3484	25.0905
A7_3100508	29.4594	37.8048	70.8285	33.956	73.7299	55.7201
A7_3100509	556.73	548.289	506.887	695.306	1823.47	1382.83
A7_3100510	0.997239	3.21396	2.54781	2.58923	1.55634	2.36853
A7_3100511	3.51351	4.39969	9.29113	5.11085	4.10143	4.21863
A7_3100512	10.3817	10.7915	13.1664	4.0913	6.55791	7.48615
A7_3100513	98.7803	111.007	119.503	169.6	175.79	168.21
A7_3100514	123.966	130.537	278.611	95.2229	225.404	161.061
A7_3100515	202.871	228.349	139.563	166.736	144.648	185.449
A7_3100516	33.8768	50.3684	89.119	42.8661	46.0503	55.3437
A7_3100517	32.3305	36.6112	81.6372	10.1569	30.3265	23.099
A7_3100518	13.4511	25.603	38.0192	12.3212	20.6903	18.0524
A7_3100519	47.3513	68.9493	84.8107	92.2805	94.7049	101.509
A7_3100520	27.3303	36.1774	54.0927	44.911	35.9019	48.5136
A7_3100521	28.0129	41.3204	40.6397	34.9833	32.5141	34.4301
A7_3100522	73.361	104.207	134.835	149.351	160.263	183.775
A7_3100523	43.2974	30.169	112.352	30.153	81.8408	73.9464
A7_3100524	20.9959	26.7712	44.6878	19.1411	58.7826	39.1308
A7_3100525	43.2973	32.6006	68.5707	31.4158	80.7169	46.8456
A7_3100526	130.976	123.157	224.87	77.5361	131.863	154.201
A7_3100527	12.4585	8.72149	26.887	4.76551	10.8924	8.23298
A7_3100528	26.977	35.2109	61.5381	41.4778	60.4013	53.2247
A7_3100529	24.1496	27.8103	43.6348	35.1938	27.4905	39.0232
A7_3100530	166.602	222.027	284.738	240.215	255.758	285.818
A7_3100531	20.6216	35.4506	67.117	26.9234	48.4865	48.2324
A7_3100532	13.8117	16.8871	32.5479	15.9144	24.1584	22.1312
A7_3100533	13.154	16.2806	10.3977	18.7832	15.4682	20.0466
A7_3100534	61.2008	79.6115	130.793	51.5792	72.028	76.538
A7_3100535	12.0339	14.859	24.9146	11.9532	11.5295	15.0616
A7_3100536	34.3053	40.2868	62.0375	59.522	47.3727	64.0108
A7_3100537	21.9743	25.7152	40.0147	18.2134	21.0188	24.3959
A7_3100538	18.605	31.3262	36.0201	32.976	47.4812	41.024
A7_3100539	8.98612	13.3619	33.557	9.21811	24.3368	17.7606
A7_3100540	17.3485	26.0454	41.9676	49.8973	44.5278	46.2052
A7_3100541	341.656	396.381	395.043	543.348	452.941	501.787
A7_3100542	17.3874	22.1153	37.8305	33.7625	31.4461	33.8561
A7_3100543	28.3197	37.1394	67.0889	33.5715	47.0492	44.9736
A7_3100544	22.8203	41.5886	58.2163	32.9416	49.4821	54.9869
A7_3100545	24.0015	33.5074	57.7505	29.1289	35.1441	39.6216
A7_3100546	33.1084	42.3886	56.7111	53.9768	32.3911	39.7647
A7_3100547	4.6727	5.86302	23.2958	4.1278	4.16299	6.11482
A7_3100548	23.7836	33.7861	51.7577	23.7313	37.6635	27.7405
A7_3100549	34.1755	26.7335	56.6378	82.917	116.469	90.0955
A7_3100550	8.55216	18.1884	17.2221	28.5823	29.3703	27.0708
A7_3100551	29.8697	42.2892	57.201	29.5029	48.1923	36.2198
A7_3100552	14.4388	20.8439	31.8554	13.6467	23.4511	24.1743
A7_3100553	2530.76	1982.32	1849.46	609.503	473.577	641.933
A7_3100554	41.3701	59.0895	82.4937	37.0166	68.0243	56.8449
A7_3100555	606.011	629.104	738.094	999.437	611.68	891.227
A7_3100556	15.4283	18.0361	21.5978	21.211	21.3819	24.971
A7_3100557	25.6239	28.1762	39.6796	22.8429	41.1009	31.7667
A7_3100558	162.817	255.144	183.769	287.002	329.388	314.386
A7_3100559	106.803	175.633	117.779	108.301	119.197	104.559
A7_3100560	49.9883	57.9911	78.1413	68.6001	85.3964	76.1293
A7_3100561	28.002	27.2203	42.6764	23.0061	28.692	30.3819
A7_3100562	209.191	249.523	187.343	150.018	198.049	180.217
A7_3100563	54.4198	84.695	91.192	133.534	157.401	117.949
A7_3100564	128.279	123.539	122.173	78.6749	118.274	99.1555
A7_3100565	12.2078	29.3502	28.8309	39.1327	82.8117	53.964
A7_3100566	40.4126	42.2073	42.6961	52.1619	50.9225	58.1262
A7_3100567	59.1369	68.3675	101.671	69.0484	90.6941	87.9612
A7_3100568	12.9085	16.8172	30.0251	25.2306	26.4917	22.6046
A7_3100569	11.6092	15.4173	27.1426	24.796	31.3659	28.4278
A7_3100570	12.5265	19.0297	32.1487	17.9868	22.4315	24.5839
A7_3100571	10.382	8.40175	14.3761	13.4772	14.8984	17.887
A7_3100572	9.5217	14.5591	18.1204	8.25678	13.8541	13.3988
A7_3100573	62.0434	83.2024	101.841	47.8418	95.97	85.7264
A7_3100574	22.1092	30.238	45.5467	15.8655	29.3147	27.7141
A7_3100575	15.4723	20.7257	33.8005	14.9835	38.2232	33.3009
A7_3100576	29.7425	36.2837	41.0123	11.2205	17.3044	20.4902
A7_3100577	350.206	359.765	400.436	489.394	432.006	461.636
A7_3100578	46.1869	53.2381	89.4299	19.4759	33.5982	35.6495
A7_3100579	14.0285	14.5255	35.1077	16.8966	23.0968	25.405
A7_3100580	14.7389	18.3118	28.1727	13.7591	20.0155	13.6618
A7_3100581	40.7816	50.7855	65.8222	44.6992	53.3538	49.6814
A7_3100582	34.2523	38.1163	70.1109	21.4253	55.1679	49.0612
A7_3100583	39.5885	44.3783	79.3869	73.6878	58.6903	69.6538
A7_3100584	30.4549	50.181	60.8258	42.6973	66.967	64.763
A7_3100585	13.3635	16.3576	24.6293	10.9357	16.1236	14.3947
A7_3100586	31.6576	42.0535	52.3109	45.2933	65.4857	63.4274
A7_3100587	10.0902	15.3171	25.1147	22.6204	31.9395	27.2667
A7_3100588	138.346	156.196	143.433	102.755	110.938	133.159
A7_3100589	437.951	539.262	714.381	785.175	617.668	735.133
A7_3100590	59.4881	67.3505	42.9269	77.6248	54.4536	61.4659
A7_3100591	52.9482	63.6867	67.3279	78.6735	84.8213	97.6331
A7_3100592	31.057	14.4838	16.9553	7.80175	7.33834	8.97374
A7_3100593	10.4863	8.20538	6.64702	2.21682	1.87697	3.45544
A7_3100594	23.3905	18.165	28.4824	18.52	12.1352	15.9698
A7_3100595	422.923	430.985	453.945	361.576	395.048	375.372
A7_3100596	8.00357	7.00046	18.442	5.80362	3.46818	4.1615
A7_3100597	11.1343	14.4157	29.381	21.2135	41.6401	32.153
A7_3100598	370.745	370.279	595.49	213.113	337.404	304.488
A7_3100599	65.0096	86.3056	137.021	165.235	240.775	201.728
A7_3100600	43.6845	63.0006	47.9344	286.822	325.622	262.489
A7_3100601	7.77091	10.3952	14.3665	7.85476	13.3594	12.5284
A7_3100602	8.53992	6.71331	30.5763	6.01451	3.21952	5.12583
A7_3100603	12.9608	8.91703	21.3288	4.46288	5.8096	6.24399
A7_3100604	20.3976	28.5974	53.2785	39.7508	52.9223	57.77
A7_3100605	1.91303	6.7447	4.59822	8.52307	7.52253	6.69153
A7_3100606	177.865	225.526	194.927	358.151	305.912	318.414
A7_3100607	184.788	224.577	140.392	140.908	157.875	159.552
A7_3100608	250.522	339.674	274.793	111.606	183.184	163.772
A7_3100609	35.3181	37.299	35.014	63.1791	58.1682	62.2609
A7_3100610	19.6888	31.7413	37.4472	24.5389	26.1052	27.7576
A7_3100611	70.3273	103.919	83.0057	97.8942	110.249	121.419
A7_3100612	151.946	208.034	243.257	204.615	266.632	261.763
A7_3100613	58.498	74.0408	53.2664	135.931	130.835	125.97
A7_3100614	10.5383	18.5064	30.7419	10.2804	17.2856	14.8438
A7_3100615	32.7669	34.7455	26.2485	39.6716	58.7637	41.754
A7_3100616	36.9036	30.4413	58.9357	46.971	81.5908	68.1644
A7_3100617	93.2729	95.9824	94.2484	106.178	118.659	110.253
A7_3100618	184.539	362.847	249.324	91.0153	237.731	196.529
A7_3100619	97.3955	129.92	120.677	198.373	174.989	182.578
A7_3100620	175.012	191.367	84.8666	85.9808	90.4604	87.2564
A7_3100621	5.99615	9.35797	3.51351	2.67166	1.63635	3.24822
A7_3100622	80.6181	31.6068	66.4092	12.9431	21.1128	20.5165
A7_3100623	76.8975	68.4964	192.259	101.96	80.4257	100.29
A7_3100624	1372.94	1706.16	2386.35	2992.9	3186.43	3349.24
A7_3100625	58.8015	57.9835	70.1919	67.5767	94.0789	73.5253
A7_3100626	271.037	316.327	450.666	619.717	532.614	564.006
A7_3100627	184.608	144.421	239.437	149.052	165.708	237.217
A7_3100628	70.5489	72.2498	114.685	92.6891	112.988	109.065
A7_3100629	162.452	201.26	201.572	242.176	205.447	188.976
A7_3100630	0	1.96174	0.475631	0	0.700105	0.979924
A7_3100631	48.956	52.0238	64.1427	47.7423	44.7924	49.6767
A7_3100632	183.81	181.456	279.899	254.403	200.612	258.168
A7_3100633	47.2919	69.4133	250.24	74.3646	94.3572	100.689
A7_3100634	3.24607	10.1266	47.669	5.51021	28.0449	12.5421
A7_3100635	51.2888	75.4385	94.353	70.2735	94.7428	78.7165
A7_3100636	217.824	190.004	281.348	84.1752	105.935	126.194
A7_3100637	183.838	138.45	171.356	109.904	110.056	125.422
A7_3100638	645.891	604.023	563.403	538.493	477.051	517.682
A7_3100639	114.647	114.547	129.62	69.6437	113.259	109.687
A7_3100640	3.06438	6.46058	18.6149	2.23096	7.09896	5.59957
A7_3100641	28.8887	76.5291	94.3378	24.4928	46.1991	36.8619
A7_3100642	292.174	296.33	458.276	328.359	308.775	395.408
A7_3100643	99.4928	95.2709	123.213	134.824	148.076	162.346
A7_3100644	54.2785	54.1715	70.24	46.0963	78.1363	70.4733
A7_3100645	10.2065	18.4177	33.5292	16.9636	34.2964	34.7747
A7_3100646	4.66662	9.19535	12.41	2.9362	11.6394	6.66643
A7_3100647	58.2659	64.0618	56.9203	35.484	57.2368	51.1504
A7_3100648	72.675	61.8002	92.3992	53.7941	43.9197	50.139
A7_3100649	52.5906	53.1531	71.7286	64.4235	51.5162	58.6944
A7_3100650	232.084	232.753	332.479	360.659	226.056	299.594
A7_3100651	0.21711	0.449853	0	0.319771	0.533355	0.432962
A7_3100652	58.2652	89.0934	104.489	118.219	182.668	181.9
A7_3100653	33.0479	53.5698	72.3931	99.324	134.012	112.923
A7_3100654	101.761	169.972	150.092	238.724	184.395	199.116
A7_3100655	24.0598	40.1014	69.0798	58.8549	75.235	71.8355
A7_3100656	51.0899	57.1138	76.9036	29.9914	61.2777	46.4413
A7_3100657	15.037	22.7989	26.5255	37.6232	95.4741	58.504
A7_3100658	155.383	116.196	144.622	59.4221	81.8402	91.7605
A7_3100659	27.8885	34.1415	49.3896	27.5892	31.8444	36.2871
A7_3100660	22.1499	28.156	37.6539	17.209	28.8732	23.3325
A7_3100661	35.5989	65.9528	69.9733	91.3599	105.558	94.8994
A7_3100662	28.7645	40.1204	48.7858	94.31	158.958	105.064
A7_3100663	39.3415	44.0732	56.916	60.355	52.2223	69.1093
A7_3100664	8.24071	17.0043	11.6337	29.8343	49.5391	36.6291
A7_3100665	32.5359	69.6106	41.9202	321.961	447.906	336.584
A7_3100666	26.9452	43.7886	112.838	18.1058	56.0557	43.1354
A7_3100667	164.773	267.387	338.461	268.408	463.774	373.574
A7_3100668	45.4622	62.2693	88.9578	64.1584	121.232	113.132
A7_3100669	7.64407	12.8224	18.7672	9.78799	11.1654	12.2476
A7_3100670	36.3373	30.3927	41.4873	76.8307	71.0009	66.0949
A7_3100671	25.8628	47.7894	73.488	56.692	65.6986	82.8092
A7_3100672	43.3027	53.7722	59.6092	58.3114	58.8605	66.1771
A7_3100673	167.25	237.346	183.866	387.952	189.342	248.899
A7_3100674	15.6132	22.7982	34.6845	19.0734	30.1638	31.5585
A7_3100675	151.506	190.519	256.674	250.958	260.682	283.693
A7_3100676	4.46874	8.40768	3.19878	16.1238	13.9584	15.7223
A7_3100677	28.7375	48.0646	68.6096	60.9091	87.5626	71.7529
A7_3100678	38.0574	26.137	17.7949	33.6308	23.0289	28.2348
A7_3100679	25.0567	26.4824	43.6652	27.6456	15.1112	25.3609
A7_3100680	37.3412	47.7129	65.335	38.927	84.5283	58.9982
A7_3100681	15.0236	28.7538	36.9583	26.7137	39.5063	33.7956
A7_3100682	36.2153	47.9265	58.6772	55.8617	104.628	71.3704
A7_3100683	18.6562	11.4972	21.8525	8.75729	13.3163	15.0723
A7_3100684	29.3397	29.3026	53.8949	25.1644	32.1463	34.9807
A7_3100685	29.7234	21.5361	38.8712	8.69154	12.089	12.358
A7_3100686	68.1558	81.7566	150.312	45.8661	66.9468	73.5736
A7_3100687	30.6006	22.5297	21.6231	10.4945	7.48292	9.96925
A7_3100688	145.434	85.204	206.117	38.5091	11.2246	29.8132
A7_3100689	53.3395	60.5873	80.6291	56.7657	92.1355	83.3143
A7_3100690	19.8047	29.8048	62.0899	33.5987	43.1788	43.6566
A7_3100691	17.9431	25.8532	46.2327	23.9921	45.0193	36.4721
A7_3100692	53.1605	59.4261	121.631	78.657	137.776	113.445
A7_3100693	333.337	400.1	370.511	550.586	502.822	517.73
A7_3100694	68.7011	85.2535	99.3506	139.831	177.699	141.708
A7_3100695	57.6932	76.7416	83.1763	94.9379	112.004	101.132
A7_3100696	36.1303	36.5602	65.8938	29.1562	27.6065	35.9534
A7_3100697	20.7128	30.1889	24.7218	13.8419	21.4509	20.6456
A7_3100698	702.604	834.214	615.126	372.046	520.276	514.82
A7_3100699	56.7765	45.5219	77.7706	65.1604	59.3536	71.4263
A7_3100700	119.103	160.364	295.271	227.314	230.403	251.386
A7_3100701	29.5061	33.4156	56.9973	23.7671	52.6663	44.4372
A7_3100702	406.437	408.923	344.624	121.716	126.889	147.864
A7_3100703	97.0584	115.129	254.95	110.662	236.659	157.793
A7_3100704	12.949	16.7859	11.5407	8.6075	17.382	18.8098
A7_3100705	155.448	160.967	123.216	158.455	262.659	194.159
A7_3100706	19.5358	26.8434	26.1274	37.6357	56.4283	44.2734
A7_3100707	4.02716	3.61511	5.2865	17.2208	28.4381	19.6896
A7_3100708	5.86827	5.62277	18.971	66.1084	123.477	70.8578
A7_3100709	24.5877	32.5957	51.7721	33.8582	60.0802	49.8458
A7_3100710	34.0834	35.6758	65.1154	60.4824	69.0244	69.5617
A7_3100711	8.34797	10.5089	15.1448	12.342	21.0542	23.6228
A7_3100712	40.6345	37.9081	81.01	51.7792	53.3397	73.5247
A7_3100713	6.93241	10.8883	16.8125	12.0162	11.4777	14.5998
A7_3100714	45.048	61.4345	101.516	84.3815	125.726	115.524
A7_3100715	5.70974	8.96969	13.7105	3.41691	7.90434	6.52538
A7_3100716	17.3554	21.7327	36.8667	24.3953	23.3451	23.165
A7_3100717	21.396	20.3629	25.7956	23.502	33.627	27.7108
A7_3100718	33.5376	38.3802	25.493	122.81	363.636	168.946
A7_3100719	53.4552	45.4485	23.5262	79.2418	226.726	162.323
A7_3100720	343.263	193.461	373.627	493.438	397.706	495.953
A7_3100721	192.197	156.622	217.848	209.703	255.743	242.325
A7_3100722	37.2065	31.5661	19.1741	15.644	22.7777	22.4346
A7_3100723	17.3771	24.3238	39.0789	15.8539	37.2156	30.0228
A7_3100724	5.03942	5.55091	5.27315	1.79201	3.21875	2.43011
A7_3100725	48.4149	51.1099	84.9702	73.6518	80.9966	87.2223
A7_3100726	14.3082	9.86852	9.93626	9.26965	13.4835	12.3981
A7_3100727	29.9754	7.18424	29.5384	4.87	4.01996	7.05478
A7_3100728	32.5478	37.1366	55.5554	64.9539	55.1511	64.2209
A7_3100729	38.4963	71.6384	76.4816	87.9734	98.5143	79.832
A7_3100730	38.785	38.7918	66.3286	50.945	59.8195	59.3653
A7_3100731	20.7378	34.6174	45.3719	53.617	50.3441	55.7734
A7_3100732	33.2594	32.267	56.5487	56.1308	71.222	66.2401
A7_3100733	76.5716	100.331	144.769	39.8256	37.6555	50.0192
A7_3100734	9.52284	14.7178	22.5008	7.68875	6.4179	6.69271
A7_3100735	28.1468	53.812	69.9724	54.3859	63.6855	68.0141
A7_3100736	225.951	264.639	289.262	212.227	331.683	299.791
A7_3100737	267.209	382.296	664.882	634.198	809.812	789.166
A7_3100738	192.171	260.657	233.634	178.85	257.141	233.62
A7_3100739	34.0243	36.3685	73.5804	40.8874	50.4093	48.5469
A7_3100740	19.1137	25.2945	41.2297	30.7532	47.237	37.4233
A7_3100741	8.22102	5.43918	11.2796	10.8169	16.7476	13.9017
A7_3100742	72.1202	69.9862	97.6699	79.4534	64.5672	82.41
A7_3100743	32.6011	34.0952	41.525	17.8927	14.544	15.6932
A7_3100744	21.4099	19.7132	39.0604	13.1245	7.58597	12.9595
A7_3100745	1.47478	3.13577	2.68265	1.93448	0.371889	1.46964
A7_3100746	23.7944	19.0262	23.6865	27.192	18.1632	24.3331
A7_3100747	15.1482	23.4333	39.711	16.2671	34.8551	28.5717
A7_3100748	22.4227	35.7282	59.6884	21.5101	30.2826	35.479
A7_3100749	25.3632	44.5211	34.7072	71.6598	99.0179	80.7777
A7_3100750	45.328	55.8062	87.2078	43.9509	87.5637	81.2633
A7_3100751	139.879	145.554	185.036	98.6189	55.9927	80.8519
A7_3100752	22.7826	22.228	41.8703	20.4527	23.1403	28.3784
A7_3100753	3.11322	5.97113	4.64281	3.85503	5.9589	4.16731
A7_3100754	108.126	105.251	159.989	71.9356	100.954	94.6597
A7_3100755	480.597	538.6	412.751	1146.61	880.101	830.926
A7_3100756	410.531	312.788	204.513	197.242	179.749	178.988
A7_3100757	91.7957	80.9592	72.9542	39.5165	38.9403	47.823
A7_3100758	27.9404	22.8735	31.5884	12.3293	10.9576	14.6303
A7_3100759	7.87781	7.68319	11.528	3.74257	5.84783	4.955
A7_3100760	38.808	39.2399	42.8974	62.7921	84.4069	67.7791
A7_3100761	185.715	118.871	125.016	65.4208	109.638	94.5916
A7_3100762	17.418	16.1833	25.2254	17.9573	24.8033	19.368
A7_3100763	149.678	179.087	271.705	111.095	162.2	153.991
A7_3100764	8.31465	13.6835	18.7848	3.69348	2.43996	5.75274
A7_3100765	11.4051	11.6804	5.39843	1.68976	1.83485	5.45442
A7_3100766	28.8327	34.7834	44.5148	40.0084	36.5078	43.2601
A7_3100767	20.0626	29.6499	26.2131	35.1018	34.1652	42.3492
A7_3100768	134.501	168.659	112.74	109.802	166.773	142.696
A7_3100769	91.0842	87.8543	88.226	63.5578	94.2303	80.0922
A7_3100770	48.3063	67.4653	86.6781	75.7363	124.305	96.1808
A7_3100771	12.8634	23.2998	26.6594	24.0416	39.1164	31.9871
A7_3100772	25.4244	33.4426	49.0649	30.5063	58.7045	49.4956
A7_3100773	68.2829	92.84	143.386	95.0122	177.538	176.253
A7_3100774	18.8739	30.3287	38.367	18.3525	30.2821	32.5367
A7_3100775	50.5646	85.9701	96.4013	113.757	153.455	123.252
A7_3100776	62.6114	89.4041	224.866	148.841	277.199	232.754
A7_3100777	919.343	1020.53	1782.19	196.294	742.101	573.119
A7_3100778	259.762	286.159	364.693	175.274	248.616	261.991
A7_3100779	86.5271	111.713	146.235	43.6975	86.4536	78.8722
A7_3100780	17.7695	18.2315	47.6608	8.22325	21.9365	18.9469
A7_3100781	191.046	192.909	333.367	112.471	211.666	186.6
A7_3100782	318.056	375.571	514.817	161.69	282.371	267.228
A7_3100783	41.3246	54.8375	67.9157	60.3318	83.902	68.9691
A7_3100784	201.784	188.767	144.13	106.023	113.769	113.277
A7_3100785	231.66	251.579	150.293	310.429	395.954	334.865
A7_3100786	7.45187	5.57189	25.3555	3.61795	9.53329	10.7948
A7_3100787	117.059	102.026	128.078	48.3258	113.531	95.2862
A7_3100788	13.5345	18.9859	34.7844	28.6551	42.7531	32.7235
A7_3100789	152.006	143.113	128.61	67.5242	76.159	68.3744
A7_3100790	27.2376	36.8237	33.2203	88.8396	79.1661	64.08
A7_3100791	56.6044	166.798	35.27	166.528	49.3526	55.2826
A7_3100792	6.36193	10.853	14.6656	14.9682	19.2864	17.1752
A7_3100793	209.471	264.896	244.358	494.755	506.593	497.591
A7_3100794	23.5978	30.6567	33.714	22.0938	26.2074	33.3736
A7_3100795	229.011	206.447	174.709	160.543	189.029	183.302
A7_3100796	23.3944	26.176	45.5689	29.9775	40.1587	37.1423
A7_3100797	11.2167	15.4805	37.267	14.0468	29.5271	27.2834
A7_3100798	61.2353	36.2638	100.956	37.8771	22.4543	41.3487
A7_3100799	19.4977	24.1077	44.9321	37.8343	37.6834	41.588
A7_3100800	43.0593	62.7854	63.7084	49.5124	40.1604	49.8246
A7_3100801	19.6535	28.1268	58.7439	23.7642	26.6769	27.1917
A7_3100802	27.9082	39.5658	30.9588	39.6747	35.6749	35.477
A7_3100803	37.6478	35.088	56.6627	25.3745	49.9883	35.4418
A7_3100804	8.89827	10.353	19.1816	12.6836	32.3867	20.1627
A7_3100805	63.395	72.9361	70.2461	79.2645	130.215	95.8137
A7_3100806	52.9869	51.8442	91.6259	43.7066	45.5115	58.8748
A7_3100807	13.4364	15.4844	17.0016	8.82079	10.9724	10.8656
A7_3100808	12.6911	16.7436	26.6923	18.0526	20.5177	25.2387
A7_3100809	26.7785	32.2917	64.438	35.6901	75.1941	57.4029
A7_3100810	72.2507	79.4622	97.3442	51.3806	84.4833	77.2438
A7_3100811	35.4883	28.9522	68.5717	47.1501	65.8493	59.6122
A7_3100812	32.4544	40.9191	88.6523	40.417	60.5953	56.8051
A7_3100813	57.7726	70.3039	74.3556	48.1348	48.8963	50.8185
A7_3100814	13.0409	15.4324	31.2819	10.4719	16.0579	16.1774
A7_3100815	24.801	22.0406	42.071	12.1717	20.5386	21.5339
A7_3100816	84.3026	108.504	91.5165	37.5126	49.4264	56.9418
A7_3100817	237.165	264.128	286.281	76.1469	127.139	127.803
A7_3100818	0	2.28008	0	0	0	0
A7_3100819	139.14	167.944	158.998	81.8133	159.978	139.733
A7_3100820	54.7102	53.8464	47.1348	19.0691	34.4473	31.509
A7_3100821	37.8611	35.2128	43.3247	44.9909	51.9362	51.6003
A7_3100822	539.747	519.212	316.062	122.423	219.214	228.874
A7_3100825	37.5699	26.886	53.8978	13.8015	19.2269	20.1397
A7_3100826	162.232	140.156	156.265	21.6541	23.6291	19.6791
A7_3100827	45.1612	77.7757	67.1011	82.4265	59.4899	60.9136
A7_3100828	29.4722	36.1858	47.5852	23.2246	41.4926	33.5711
A7_3100829	8.60746	11.4826	15.4473	20.5555	27.4854	27.2085
A7_3100830	11.1878	16.9468	20.9968	19.6979	31.0891	22.6535
A7_3100831	56.307	64.388	71.6332	49.8754	86.6332	86.3684
A7_3100832	10.1691	13.5104	28.1074	13.1612	18.1809	19.7487
A7_3100833	13.4129	26.0168	25.3252	23.6525	29.1202	28.7146
A7_3100834	105.263	144.222	200.197	272.145	302.085	269.625
A7_3100835	35.2337	102.731	48.8324	353.26	368.026	398.796
A7_3100836	13.0343	25.2605	21.2679	27.4469	48.2341	30.0779
A7_3100837	9.8188	12.9744	29.5844	8.70748	10.7287	12.2111
A7_3100838	6.61459	5.76449	3.40706	14.161	17.0976	12.3792
A7_3100839	53.1335	81.8063	77.7571	94.2164	102.329	107.85
A7_3100840	33.9039	30.1234	59.01	46.5737	46.7461	45.8629
A7_3100841	73.4259	53.812	57.836	33.7709	46.3153	43.0387
A7_3100842	120.516	68.8383	176.158	32.7073	15.3385	28.417
A7_3100843	76.0315	108.986	78.2117	194.457	221.201	194.805
A7_3100844	43.3103	50.7503	75.7324	74.286	66.5999	67.2458
A7_3100845	141.243	188.226	220.714	309.119	229.115	279.651
A7_3100846	170.446	137.173	88.2856	146.808	142.372	140.104
A7_3100847	74.4805	84.9678	60.4312	37.037	73.3731	70.6874
A7_3100848	6.90051	11.6805	19.8559	9.04321	22.9738	16.1159
A7_3100849	33.5359	29.0592	37.6507	16.9683	19.0791	18.458
A7_3100850	1124.68	1381.29	209.88	549.936	278.328	236.676
A7_3100851	112.792	208.419	158.718	147.257	279.344	200.803
A7_3100852	5.1172	7.53359	17.2862	11.6324	24.6601	16.2083
A7_3100853	31.4098	31.5332	47.333	21.0486	36.8943	34.2417
A7_3100854	16.1734	16.6418	22.5216	15.0035	25.2156	20.6947
A7_3100855	4.53688	2.38422	5.05021	5.07066	6.95119	8.3362
A7_3100856	28.4911	36.7673	56.4894	33.2215	29.0046	26.0703
A7_3100857	3.21575	9.57764	1.37302	374.94	695.819	427.265
A7_3100858	76.9537	156.539	122.734	350.044	387.547	365.7
A7_3100859	77.8473	65.1118	95.0204	159.605	111.456	127.738
A7_3100860	31.0046	33.8682	40.4087	34.1735	44.7591	43.6409
A7_3100861	54.9804	58.3974	86.3242	102.842	91.6813	136.71
A7_3100862	21.4344	15.7211	42.7047	8.41077	11.4281	13.6541
A7_3100863	56.028	33.452	91.7209	8.95448	6.96294	15.8794
A7_3100864	38.0077	41.6244	38.9357	30.2329	42.4091	40.5495
A7_3100865	37.4072	65.5041	53.2933	49.1794	80.5063	64.6291
A7_3100866	100.972	268.635	105.917	320.347	353.32	284.934
A7_3100867	58.8056	39.0556	41.0365	13.8641	23.9531	23.8189
A7_3100868	25.8273	25.0739	58.5644	18.5506	39.0863	36.7332
A7_3100869	13.614	20.1323	31.0402	14.4765	26.168	23.1996
A7_3100870	28.5721	43.514	52.3658	78.4115	90.8902	78.7624
A7_3100871	1.59516	4.51654	5.7057	3.87414	6.37845	5.73335
A7_3100872	38.1212	55.1875	193.105	25.3062	114.608	77.1463
A7_3100873	148.243	127.712	309.55	139.504	144.17	176.666
A7_3100874	27.7481	86.9743	22.1385	140.029	223.451	156.463
A7_3100875	1.73802	4.16135	2.15853	1.71184	1.49145	1.39608
A7_3100876	28.7894	34.3812	63.2616	42.3881	32.8404	43.3199
A7_3100877	5.2678	9.04757	11.1812	7.79497	11.564	10.9226
A7_3100878	55.1606	41.8003	40.6402	23.8118	28.3141	29.5251
A7_3100879	29.4449	42.528	47.505	36.0632	50.768	52.613
A7_3100880	396.802	447.954	476.396	698.538	389.832	525.68
A7_3100881	52.4841	72.489	117.63	87.8378	70.926	84.9099
A7_3100882	19.2516	28.4207	51.9626	28.74	32.2617	38.7119
A7_3100883	14.0767	15.9374	32.1919	9.01183	17.2663	16.2083
A7_3100884	15.2495	20.3707	38.3891	16.8063	19.0208	18.5391
A7_3100885	23.8816	17.3771	45.2191	5.4363	11.9772	11.4792
A7_3100886	24.5345	47.5092	49.4911	30.8989	47.7854	40.1912
A7_3100887	19.4895	21.8532	35.9765	11.4812	21.1104	22.088
A7_3100888	6.70358	10.9341	31.6975	3.69796	9.7614	8.57972
A7_3100889	9.69244	16.4266	26.2745	14.5705	22.0081	23.3507
A7_3100890	105.219	125.051	113.894	79.0266	92.5793	108.137
A7_3100891	344.782	388.964	395.328	634.187	543.614	505.437
A7_3100892	55.285	78.7103	97.5579	90.6784	139.885	118.963
A7_3100893	23.5792	33.6788	40.5886	26.4048	36.7437	33.8486
A7_3100894	5.51539	10.5224	16.5633	16.2097	18.9301	16.77
A7_3100895	5.34314	6.6966	19.2325	8.74169	13.841	11.9564
A7_3100896	1.39293	8.46555	1.95318	1613.29	5008.72	2873.1
A7_3100897	0.827117	38.6184	0.522089	1195.05	2091.52	1492.66
A7_3100898	28.1922	60.106	66.5547	31.0734	111.505	68.0938
A7_3100899	11.0268	34.2514	42.2006	15.2402	84.8609	33.5867
A7_3100900	5.52365	7.96689	10.6859	3.94146	6.36121	5.90123
A7_3100901	5.83687	6.72577	13.7198	9.37917	12.886	11.2246
A7_3100902	73.8474	87.8414	91.2641	113.196	103.351	95.0356
A7_3100903	52.5566	73.3081	96.8519	87.5091	127.745	95.4609
A7_3100904	16.9956	26.1169	34.0646	21.5119	43.2728	33.4104
A7_3100905	55.4458	58.635	74.4686	41.5043	60.6668	59.675
A7_3100906	13.2334	27.5662	18.2038	45.0116	51.4573	44.2947
A7_3100907	14.8758	19.8061	33.9935	15.281	35.277	30.2077
A7_3100908	10.4571	14.1707	26.102	14.609	20.376	21.411
A7_3100909	24.5509	34.573	52.9002	24.9236	39.6621	37.669
A7_3100910	13.6375	24.1584	37.1623	6.61944	21.365	17.9761
A7_3100911	149.772	159.617	224.091	180.925	192.342	177.002
A7_3100912	199.468	209.629	166.423	255.556	247.629	205.652
A7_3100913	8.50147	10.5968	10.4385	5.29294	6.90109	6.82097
A7_3100914	10.567	9.8752	22.5085	4.98688	10.6366	9.50315
A7_3100915	9.98718	18.8522	9.82692	15.8167	33.9184	22.7029
A7_3100916	125.255	170.404	291.306	150.417	205.234	181.061
A7_3100917	7.61573	9.79948	16.1879	3.32279	5.74251	7.07542
A7_3100918	26.6398	34.7175	56.8945	28.5776	54.3285	46.8194
A7_3100919	2.7636	4.12571	12.1378	2.15003	4.42122	4.61308
A7_3100920	32.5019	37.9664	68.6705	73.4521	75.2649	81.4371
A7_3100921	18.295	17.3854	62.5216	11.5606	20.1812	22.2545
A7_3100922	11.8371	17.8614	27.1678	51.6374	55.6043	54.9773
A7_3100923	131.765	122.715	160.28	54.7932	61.2438	82.7055
A7_3100924	22.9501	37.6859	51.7231	33.8531	61.713	40.0092
A7_3100925	22.4623	25.8001	56.2443	29.6387	15.8248	24.0862
A7_3100926	19.7597	18.9705	26.0668	14.9024	19.3966	18.7769
A7_3100927	38.4122	46.2541	65.1708	86.8941	33.8745	54.1852
A7_3100928	9.14202	6.15014	13.7702	7.51101	6.49705	11.5392
A7_3100929	26.825	33.4098	36.7316	31.9721	46.3474	35.0914
A7_3100930	0.873879	1.30872	1.75632	2.24314	1.35638	1.07131
A7_3100931	40.9134	14.0855	19.5246	3.71317	20.8445	15.5979
A7_3100932	20.6237	5.76155	5.84676	7.36778	7.94516	10.6872
A7_3100933	38.03	45.3168	32.6371	42.6911	41.0628	31.3479
A7_3100934	14.8593	12.4286	20.4538	12.2991	15.2633	11.9075
A7_3100935	62.9672	89.3039	151.902	292.367	106.918	186.688
A7_3100936	93.0933	120.971	50.9393	21.3474	25.1748	21.5894
A7_3100937	706.08	980.857	910.594	374.057	176.972	279.004
A7_3100938	74.8571	102.937	57.9434	64.9204	109.488	91.731
A7_3100939	4729.93	5355.18	960.397	4938.39	2728.29	2980.06
A7_3100940	0.060773	0	0	0	0	0
A7_3100941	1.20933	1.22337	1.70588	2.05409	0.363672	1.2794
A7_3100942	37.9045	15.9839	66.2915	21.433	8.26822	25.0145
A7_3100943	13.3238	10.7839	40.1204	9.32393	5.32749	11.0998
A7_3100944	0	0	0	0.294973	0	0
A7_3100945	48.1939	120.728	36.78	286.834	285.932	228.424
A7_3100946	7.20072	15.0705	23.3938	37.1245	61.5768	36.6888
A7_3100947	13.5742	20.8599	18.9983	39.7358	31.8735	29.527
A7_3100948	80.9028	95.2	81.8216	108.052	91.2802	125.576
A7_3100949	214.102	115.492	89.3852	302.517	102.444	187.591
A7_3100950	16.2502	16.0582	14.1393	22.5673	14.3968	18.751
A7_3100951	139.855	187.287	137.733	518.691	424.594	403.671
A7_3100952	27.5497	33.6474	9.79746	17.0065	5.90571	11.0753
A7_3100953	85.1674	70.4072	33.194	6.86063	6.98864	9.43256
A7_3100954	0.521319	1.26377	1.04781	0.730958	0.788557	0.157355
A7_3100955	1216.17	1306.86	448.839	558.461	548.832	568.062
A7_3100956	20.8452	7.84767	12.7885	32.9063	2.24424	6.33568
A7_3100957	70.3651	65.0703	61.4565	68.3775	30.7495	37.7085
A7_3100958	149.543	62.0159	58.6237	120.524	11.82	32.7861
A7_3100959	410.623	256.804	361.644	428.424	94.2268	255.198
A7_3100960	12.082	12.6312	13.6987	21.6243	21.8881	24.7815
A7_3100961	458.463	489.528	123.407	383.454	442.797	402.455
A7_3100962	44.0996	35.011	54.6715	26.9393	33.3504	28.3582
A7_3100963	187.968	40.571	185.88	29.2882	14.5521	25.4312
A7_3100964	62.524	30.1226	44.0314	31.0024	19.0852	31.0932
A7_3100965	35.2482	37.9434	42.4789	40.9035	47.2587	50.4204
A7_3100966	1.57639	2.12638	5.72144	1.60729	1.43814	3.35979
A7_3100967	28.1329	51.754	66.2922	92.7992	141.911	121.272
A7_3100968	186.643	86.6553	227.814	106.08	48.5635	99.5114
A7_3100969	70.8558	116.152	88.9881	170.98	202.171	207.031
A7_3100970	544.929	469.318	548.25	849.149	443.363	642.139
A7_3100971	105.556	104.708	95.9061	44.5647	51.1556	53.8578
A7_3100972	5.77162	4.0983	4.45432	3.29422	1.07928	3.07824
A7_3100973	13.8681	56.3265	12.6946	25.8008	38.1817	23.0482
A7_3100974	5.83583	9.05992	15.8183	5.1297	7.77014	9.29413
A7_3100975	69.2912	29.2379	162.494	13.7726	5.58523	13.6906
A7_3100976	87.9562	86.5777	109.519	48.9017	82.3967	63.2726
A7_3100977	5.12978	21.3012	31.8934	7.65881	26.3751	12.1221
A7_3100978	3.12822	13.4232	15.4779	4.94262	10.9672	4.08258
A7_3100979	28.6908	22.1987	74.3557	6.17243	3.13994	8.03132
A7_3100980	0	7.6529	1.05756	0	0	0.650675
A7_3100981	40.7969	390.046	30.5062	746.89	104.225	165.772
A7_3100982	29.5701	52.4715	40.7495	27.6977	62.9466	51.578
A7_3100983	9.83265	7.90456	17.3898	10.9256	10.3213	11.9525
A7_3100984	235.791	163.408	1509.74	882.79	925.341	1398.73
A7_3100985	611.49	603.906	5862.2	2344.08	4248.06	4477.31
A7_3100986	132.453	88.4226	246.667	102.77	40.7624	71.1723
A7_3100987	41.9802	17.5206	120.187	9.12388	5.50952	13.0862
A7_3100988	34.352	16.5879	79.3197	34.3151	16.8696	34.9217
A7_3100991	20.7377	20.2408	31.0962	19.0576	19.629	20.3481
A7_3100992	18.2382	17.8374	14.6239	10.6821	5.45636	29.4382
A7_3100993	32.0979	61.9039	19.5378	379.189	504.216	375.885
A7_3100994	117.775	120.472	105.079	152.788	121.908	160.186
A7_3100995	5.54725	6.87002	0.4923	38.0857	2.03812	7.21591
A7_3100996	6.8767	3.82368	7.48232	2.98626	1.43982	4.28495
A7_3100997	24.676	31.146	27.5668	43.2668	33.8746	34.5425
A7_3100998	0.676632	0.380894	1.82972	0.135578	0	0.196796
A7_3100999	70.8017	63.6534	102.773	26.0737	57.2082	52.6369
A7_3101000	26.115	20.232	55.8202	24.4617	38.3282	34.424
A7_3101001	156.805	136.401	85.1642	30.268	19.1384	43.8728
A7_3101002	148.565	172.711	447.945	505.697	192.638	546.564
A7_3101003	12.4628	12.6669	24.7536	13.9259	20.0636	20.4523
A7_3101004	21.5979	18.8538	42.9917	24.6603	30.1284	33.2712
A7_3101005	35.5431	63.8746	66.3695	196.324	101.469	137.613
A7_3101006	5.79383	7.13339	17.698	7.50082	12.9717	15.2784
A7_3101007	9.06419	8.66252	17.9096	6.96856	7.77196	7.47955
A7_3101008	6.71257	10.9839	18.9969	4.91805	4.73162	5.60132
A7_3101009	27.0793	32.6241	42.2938	20.0701	19.1899	23.4305
A7_3101010	107.614	94.868	145.952	108.49	48.2683	60.5779
A7_3101011	72.1756	91.567	103.512	75.9757	55.5795	67.3602
A7_3101012	7.31872	7.64701	10.6485	4.004	6.83994	4.08859
A7_3101013	48.7495	54.7522	70.3189	65.7651	58.2018	69.3486
A7_3101014	20.4783	48.0151	6.38694	77.3358	87.4086	74.1929
A7_3101015	8.07749	5.98657	6.65296	3.93205	2.3813	2.58366
A7_3101016	14.4658	21.2966	24.2899	19.0918	17.099	16.3514
A7_3101017	15.0865	19.1461	24.8274	13.0293	16.5408	15.7327
A7_3101018	0.988271	2.54593	0.969451	3.63711	0.967797	2.09845
A7_3101019	15.0678	20.075	27.4898	12.2669	26.2257	21.0732
A7_3101020	27.9865	32.5958	40.2398	11.8395	30.1719	22.5481
A7_3101021	1.95486	3.37924	2.35485	0.796644	2.23128	0.948406
A7_3101022	103.565	93.6807	106.211	68.319	172.657	120.883
A7_3101023	21.7588	22.1851	87.7181	14.957	65.5163	37.0864
A7_3101024	17.3449	12.1292	19.1636	16.6839	13.1631	16.8219
A7_3101025	20.3198	25.8316	41.5819	28.2112	40.1834	36.5997
A7_3101026	6.0132	10.5685	53.6136	13.9952	7.50183	10.6799
A7_3101027	35.4236	46.785	139.024	84.6363	40.6885	60.1802
A7_3101028	27.6764	28.75	60.5447	49.8948	12.0532	27.7767
A7_3101029	290.998	226.077	267.903	365.961	216.383	329.534
A7_3101030	6.08054	8.50178	6.19215	18.0906	3.5278	20.4345
A7_3101031	1.22525	0.817266	0.303675	8.47471	3.85187	6.47223
A7_3101032	16.0705	35.8449	15.5463	144.316	210.197	159.744
A7_3101033	7.27473	11.0707	8.99843	21.2659	50.6954	34.2819
A7_3101034	12.9325	10.7142	2.78721	3.58795	1.84623	2.74924
A7_3101035	11.5621	10.6049	18.03	6.65391	22.5768	11.1813
A7_3101036	15.9388	16.6971	23.5323	20.5467	48.3168	29.967
A7_3101037	0.211785	0.17131	0	0	0	0
A7_3101038	60.3802	35.1075	133.671	46.3174	39.372	55.6985
A7_3101039	173.367	127.999	191.628	61.6454	128.218	112.415
A7_3101040	4.53244	4.86482	5.73053	2.13207	1.4384	2.5056
A7_3101041	35.1814	47.0595	55.2647	72.4766	78.3595	82.1232
A7_3101042	77.6874	86.7956	66.8191	78.1998	76.9415	78.2374
A7_3101043	53.9159	46.284	40.2952	35.7108	32.194	33.9755
A7_3101044	5.50527	4.05778	8.18258	1.9386	1.5214	2.0284
A7_3101045	9.23163	7.46373	6.45996	5.54936	1.4011	3.15439
A7_3101046	0.519555	1.73998	1.30044	1.24146	1.00853	1.19373
A7_3101047	46.3817	25.3652	35.4213	15.3978	14.8944	22.4081
A7_3101048	0.535938	12.3962	4.2118	90.1156	174.844	152.152
A7_3101049	1.85393	9.87644	3.43544	5.7057	13.8054	7.9557
A7_3101050	2.33929	7.49292	9.9138	44.6819	56.1271	39.2926
A7_3101051	13.8653	6.1911	47.255	4.5753	0.503746	4.0852
A7_3101052	166.911	112.81	183.56	468.585	75.4612	255.693
A7_3101053	808.877	506.075	400.885	713.828	351.884	572.385
A7_3101054	4.21056	2.96407	2.95134	16.484	8.752	10.5318
A7_3101055	26.3449	32.7267	37.3007	25.3646	20.6766	26.8214
A7_3101056	38.3878	47.8209	30.8267	22.5148	23.6066	26.6718
A7_3101057	25.6791	35.6587	40.4932	24.8598	55.9013	47.8544
A7_3101058	55.0743	69.8161	54.2953	28.8178	74.9902	49.0059
A7_3101059	84.4609	103.805	127.195	229.278	184.316	193.051
A7_3101060	22.2609	26.8334	30.1708	20.324	13.3661	19.0038
A7_3101061	54.7228	57.4298	56.8335	35.9494	37.3649	50.228
A7_3101062	28.0007	25.5617	28.5883	5.39571	4.81229	8.18694
A7_3101063	21.4432	24.5824	34.8513	19.5449	23.4714	25.1087
A7_3101064	8.98545	11.1069	22.3555	12.598	14.5356	18.1679
A7_3101065	16.8125	10.1621	60.7129	5.85498	17.6332	17.8115
A7_3101066	87.2656	102.436	101.899	163.404	96.444	136.941
A7_3101067	32.3535	30.9391	58.7711	34.2464	28.4206	33.3976
A7_3101068	107.305	121.118	126.093	155.036	147.003	144.229
A7_3101069	6.55263	11.1832	6.19813	13.8826	2.14281	4.74207
A7_3101070	4.0259	4.28087	2.61517	2.31405	0.944062	1.87385
A7_3101071	8.98252	9.21551	16.4056	5.15944	5.90529	6.47483
A7_3101072	19.0816	34.9633	31.2086	48.7034	53.1925	56.926
A7_3101073	52.3721	68.206	104.988	36.443	74.1713	66.1921
A7_3101074	7.91274	11.8587	13.3127	6.53688	8.63606	9.06665
A7_3101075	27.1465	20.8073	19.8372	15.1404	9.44826	20.8139
A7_3101076	2.17298	3.57515	3.96063	0.346577	2.20519	3.6036
A7_3101077	45.631	37.4462	78.0155	63.98	39.3857	51.71
A7_3101078	11.7338	16.8447	40.3106	11.2611	24.4897	20.2779
A7_3101079	15.3513	21.9962	27.141	9.00831	14.6752	15.9001
A7_3101080	10.5749	13.235	15.1389	11.0807	11.3807	13.7901
A7_3101081	3.59328	4.76742	4.00158	5.57226	4.62182	4.22668
A7_3101082	14.9131	28.6573	33.2614	23.3395	38.7692	29.2627
A7_3101083	100.306	130.18	100.053	121.167	97.5135	100.764
A7_3101084	47.2324	31.9897	35.023	65.3074	15.8617	39.7775
A7_3101085	12.9787	13.6307	25.9272	28.8142	23.5523	32.1266
A7_3101086	11.4925	8.39305	12.4306	6.33671	5.0321	6.21328
A7_3101087	194.904	209.03	228.695	311.817	293.91	288.953
A7_3101088	65.5898	60.6912	74.7466	103.127	85.1082	104.973
A7_3101089	202.659	73.092	48.5144	787.806	726.552	588.3
A7_3101090	148.874	56.6801	85.3413	34.9391	54.8098	56.9113
A7_3101091	15.8047	16.3293	24.3675	21.5123	22.4296	25.5128
A7_3101092	42.7538	42.1383	64.4137	132.281	80.5807	99.2083
A7_3101093	8.04339	7.84855	16.4854	8.94348	7.54472	11.2353
A7_3101094	57.0111	73.6161	38.6329	141.054	49.9511	70.8719
A7_3101095	12.5014	27.1916	10.6407	32.3366	60.8483	41.3828
A7_3101096	4.20782	6.76885	6.48785	14.9213	18.1267	13.5526
A7_3101097	3.57204	3.17595	5.48117	1.69327	1.53676	2.22638
A7_3101098	5.79568	17.7157	10.8068	13.1949	9.77634	10.7574
A7_3101099	6.60456	35.6993	24.1507	17.419	13.7837	10.347
A7_3101100	23.3535	26.7349	41.7779	11.9077	34.9837	25.4174
A7_3101101	9.70386	11.2966	11.8375	14.155	24.4345	19.0283
A7_3101102	30.2711	35.1683	19.9491	33.0763	26.2575	27.1898
A7_3101103	5.20897	8.6177	2.65148	10.7273	14.3031	12.8138
A7_3101104	171.332	181.437	81.8672	529.424	340.917	274.23
A7_3101105	193.563	180.781	107.591	177.673	198.119	190.142
A7_3101106	3.70124	3.80789	3.65168	3.95786	6.33521	4.34932
A7_3101107	69.7277	61.729	134.094	84.4953	107.883	105.731
A7_3101108	77.8401	62.4523	52.8168	37.9032	73.8229	58.3659
A7_3101109	28.5507	22.4477	56.0025	46.4765	32.9236	37.2907
A7_3101110	17.0247	17.7683	26.4969	19.0105	15.8746	19.9451
A7_3101111	28.2602	23.7757	22.828	26.7233	17.1072	28.5837
A7_3101112	3.32268	5.41592	2.32739	2.81724	3.06603	3.82485
A7_3101113	20.5633	22.3679	35.5059	21.9755	26.1624	27.5496
A7_3101114	0.434565	0.706554	3.95394	12.789	2.42333	4.3427
A7_3101115	3.09347	3.50109	18.4877	98.6686	11.3208	15.1165
A7_3101116	36.8043	44.6231	47.7286	28.7148	36.7581	36.519
A7_3101117	43.3769	39.7391	70.989	66.7103	33.1356	48.2953
A7_3101118	40.2474	41.6161	36.0313	37.9999	31.4013	34.717
A7_3101119	12.2767	6.1558	22.6075	19.1051	7.91669	7.22152
A7_3101120	21.7648	16.377	31.1064	36.2656	18.5651	35.2366
A7_3101121	1.58521	2.85638	3.95801	0.833013	2.11067	1.50762
A7_3101123	128.011	64.0836	109.523	55.9773	64.8247	71.2166
A7_3101124	82.7719	73.1379	90.6364	104.882	79.9272	83.3999
A7_3101125	43.2676	48.1096	83.9052	103.437	77.037	99.1316
A7_3101126	0	0.658458	0	0	0	0
A7_3101127	0	18.147	19.5866	12.055	21.6605	15.9615
A7_3101128	211.832	281.975	202.145	228.447	229.743	246.095
A7_3101129	10.6979	11.845	13.5927	10.7642	17.0742	16.753
A7_3101130	0.700445	1.35191	0.016999	0.733268	0.101175	1.33828
A7_3101131	24.7193	31.1426	51.8054	28.684	27.9696	26.4785
A7_3101132	18.1375	16.3863	43.3383	12.1235	25.7881	24.0146
A7_3101133	7.83441	10.5677	21.8384	9.69339	15.7448	13.1311
A7_3101134	30.5774	48.0727	61.9783	31.0599	15.9078	24.1821
A7_3101135	47.7599	60.5077	81.9933	56.894	45.3004	50.0448
A7_3101136	17.836	8.08228	19.0924	3.30048	3.86299	5.42097
A7_3101137	6.69555	8.27123	13.9311	4.50387	8.90932	9.62335
A7_3101138	17.8932	24.3573	46.1016	14.3565	12.5357	18.4934
A7_3101139	24.7317	25.8842	18.1176	20.83	22.9615	25.0523
A7_3101140	48.6751	49.0844	64.9498	58.4187	141.744	93.115
A7_3101141	0.44657	0.434062	0.352528	1.41181	1.84185	0.919107
A7_3101142	11.8586	14.3374	20.0546	15.3764	11.4759	13.8221
A7_3101143	24.2249	29.671	31.8672	24.0762	33.1758	32.2059
A7_3101144	18.4322	23.0346	27.2346	34.2976	27.6438	36.749
A7_3101145	2.12376	1.94542	3.7473	1.34166	0.617437	1.39581
A7_3101146	12.2291	10.8286	20.4067	11.9336	20.536	18.096
A7_3101147	3.58644	3.93836	5.26693	1.68032	1.0539	2.22016
A7_3101148	16.8931	15.0063	30.8772	37.1545	40.2721	35.6377
A7_3101149	5.685	5.12103	10.5907	7.70486	6.7367	6.67348
A7_3101150	33.6779	18.6202	63.8768	12.1805	8.76105	15.2576
A7_3101151	149.286	151.453	221.655	259.585	191.278	243.953
A7_3101152	117.103	117.674	105.718	142.549	104.742	112.008
A7_3101153	69.7192	69.8716	96.3228	28.8273	37.1353	36.0318
A7_3101154	167.631	96.8235	102.168	39.0904	67.025	74.0404
A7_3101155	31.3639	21.0163	32.2977	9.65809	15.6799	15.3311
A7_3101156	28.885	19.3549	51.2749	23.3532	21.8719	26.5516
A7_3101157	49.241	62.1981	64.655	74.4159	52.6404	61.9768
A7_3101158	5.32542	6.37159	14.5097	3.1433	4.10431	4.51926
A7_3101159	5.00527	4.03905	12.018	3.62468	2.79039	5.82572
A7_3101160	11.1728	11.962	21.5683	10.1436	14.1618	14.0573
A7_3101161	46.3704	51.9355	75.0539	38.2442	29.5823	44.9644
A7_3101162	43.6475	115.316	104.68	54.5833	38.6882	71.0562
A7_3101170	26.4029	36.6281	43.3062	19.3791	36.8819	31.3589
A7_3101171	23.0229	28.2353	26.673	39.8023	18.6644	28.0354
A7_3101172	22.7442	28.0286	35.0025	85.4049	88.6263	68.8687
A7_3101173	28.3087	6.06658	1.69584	1.09777	1.34187	2.00301
A7_3101174	66.7682	71.6021	55.8893	137.777	114.921	117.814
A7_3101175	7.62566	8.68664	8.15807	8.29448	13.0008	8.78942
A7_3101176	264.298	280.699	159.83	282.076	179.166	203.251
A7_3101177	7.11426	2.94431	9.54666	3.27389	2.46528	2.84751
A7_3101178	45.5056	71.2992	114.4	117.145	90.861	99.4229
A7_3101179	18.9318	19.8985	13.0293	7.78015	10.703	12.8903
A7_3101180	42.7324	39.5429	41.6429	93.0567	76.573	78.7273
A7_3101181	106.773	66.3446	98.4663	56.8302	42.6297	65.8821
A7_3101182	56.3975	46.6293	54.2982	18.223	7.64454	20.7552
A7_3101183	22.2636	6.04929	32.7155	30.8808	17.8694	19.9482
A7_3101184	250.231	226.336	238.463	304.955	198.553	193.311
A7_3101185	40.902	42.0321	46.3417	68.0439	54.9284	55.8695
A7_3101186	3.86118	4.79421	8.4239	7.86027	3.65123	5.01989
A7_3101187	12.4406	7.32818	15.8017	8.15412	2.14701	6.81124
A7_3101188	16.947	20.9162	28.3632	33.7584	23.3828	24.9887
A7_3101189	38.1993	48.1104	56.094	37.6061	41.8945	44.5206
A7_3101190	74.6543	64.8566	56.1967	41.5462	35.5676	43.7632
A7_3101191	31.1254	41.2178	44.2799	39.0481	36.7127	50.1682
A7_3101192	183.798	217.496	172.233	180.562	283.258	252.818
A7_3101193	39.3147	51.6437	80.0234	51.8174	26.6668	44.8276
A7_3101194	518.789	391.821	290.104	260.157	289.796	318.326
A7_3101195	11.1331	13.2313	19.0171	9.02742	17.2491	14.6711
A7_3101196	32.8017	24.1727	23.7063	13.322	5.48866	11.8397
A7_3101197	77.1382	40.4054	65.9341	24.0391	8.45209	27.5509
A7_3101198	27.5149	35.2536	30.5832	23.8096	41.3365	34.0615
A7_3101199	46.8832	81.4979	52.4567	73.0315	152.2	135.371
A7_3101200	351.767	29.7898	232.164	7.41462	3.79543	8.5617
A7_3101201	25.4858	22.2673	39.7257	22.7744	44.5802	38.8559
A7_3101202	10.8147	12.7923	30.9165	10.2928	23.6366	18.4153
A7_3101203	28.867	32.7143	39.4759	45.4481	29.3429	44.0166
A7_3101204	5.9879	6.79176	11.1617	9.86784	7.69628	8.96476
A7_3101205	8.10554	12.3338	24.1339	15.0743	26.9882	18.6474
A7_3101206	31.8196	46.5453	53.303	37.4372	58.1821	50.6162
A7_3101207	41.1806	33.5895	50.0614	50.8493	72.7541	67.7116
A7_3101208	12.8892	11.8417	22.1277	10.4243	33.2083	20.4386
A7_3101209	26.5211	22.4295	42.8133	21.1875	21.6504	23.794
A7_3101210	16.8006	17.9838	24.2798	15.2003	29.8526	21.7658
A7_3101211	27.9459	13.6328	20.1715	20.0016	13.7245	18.9317
A7_3101212	19.8964	29.9767	32.9276	37.2771	40.1678	34.7399
A7_3101214	16.2183	15.1126	16.7696	18.7096	18.0433	20.7008
A7_3101215	175.021	160.16	45.5187	172.052	352.475	210.134
A7_3101216	35.344	28.1465	36.3328	22.6223	37.6312	36.4968
A7_3101217	21.5224	38.8849	36.4203	69.5302	149.098	101.639
A7_3101218	103.559	113.378	146.624	91.1153	150.077	116.046
A7_3101219	5.63034	8.33934	6.73741	15.9776	13.1808	13.4932
A7_3101220	255.256	173.562	274.446	370.201	288.651	366.267
A7_3101221	17.5461	18.5283	31.4642	19.3775	20.7688	27.0311
A7_3101222	33.4078	27.7729	43.1191	25.3279	44.8838	44.6719
A7_3101223	43.9108	41.5352	44.9208	28.73	33.5857	30.5269
A7_3101224	10.6547	16.2223	6.93521	18.6982	20.2327	23.0242
A7_3101225	30.8215	32.4524	22.3855	16.2691	9.52229	12.6622
A7_3101226	3.38477	5.09471	12.9749	4.18561	4.87238	4.75707
A7_3101227	93.4984	97.5123	80.0444	114.988	69.0338	93.9979
A7_3101228	83.198	56.3243	108.683	48.4718	99.9618	85.4689
A7_3101229	28.1617	20.7418	16.5906	8.52997	6.37765	5.48716
A7_3101230	130.264	135.528	132.494	179.592	218.54	192.077
A7_3101231	25.7457	42.0977	43.2947	15.8957	26.0479	22.2352
A7_3101232	18.8671	29.1481	30.2185	42.7377	36.9846	34.9442
A7_3101233	23.2739	102.338	19.8709	574.453	990.105	709.685
A7_3101234	53.532	72.3215	50.0205	80.5884	74.2499	72.6253
A7_3101235	8.10626	10.3636	23.3931	11.2952	11.3256	9.97355
A7_3101236	133.347	137.592	105.138	253.409	194.731	198.381
A7_3101237	21.0813	13.2542	45.6745	14.0368	13.4945	15.6277
A7_3101238	26.7261	34.3028	59.4617	31.6611	54.9412	49.0135
A7_3101239	62.975	83.8429	100.54	213.473	227.895	198.491
A7_3101240	27.7147	17.3996	21.4497	16.3238	13.4247	16.1123
A7_3101241	68.903	41.6435	64.9964	42.7465	30.2763	39.5819
A7_3101242	398.52	241.651	134.981	267.593	448.702	339.571
A7_3101243	0	0.380475	0	0	0	0
A7_3101244	59.8269	67.2018	65.1979	64.7714	90.0414	79.4901
A7_3101245	26.2877	22.8208	27.131	20.0473	19.1024	21.4836
A7_3101246	32.7472	61.6343	16.8375	37.4359	133.649	78.7491
A7_3101247	30.6018	19.9532	37.0596	13.3171	12.0953	20.7438
A7_3101248	79.2838	89.1731	81.0875	126.445	113.403	129.399
A7_3101249	8.84513	6.75137	6.54739	7.49179	8.53442	10.3853
A7_3101250	197.313	173.156	158.703	75.3735	106.838	97.3727
A7_3101251	67.1604	31.7988	39.8879	33.2295	31.2242	40.886
A7_3101252	12.4059	11.6855	17.9014	6.98838	19.5655	12.2091
A7_3101253	23.716	22.6935	40.2683	23.7958	26.9541	28.3907
A7_3101254	172.419	187.98	209.624	290.422	227.948	226.101
A7_3101255	30.4901	19.5298	17.0659	10.5124	23.7998	16.8752
A7_3101256	186.461	123.788	82.5217	68.0725	90.4974	79.9062
A7_3101257	76.3934	71.2691	88.0192	53.8014	85.8306	73.7654
A7_3101258	19.8809	25.6124	27.3377	16.4441	19.4908	22.0789
A7_3101259	261.244	306.527	300.297	251.371	420.328	359.413
A7_3101260	249.879	311.841	124.435	159.767	132.157	137.44
A7_3101261	31.9115	31.6361	57.21	51.9439	63.1948	62.1782
A7_3101262	18.1818	21.7851	21.542	17.4371	23.8615	22.167
A7_3101263	23.9041	20.5502	23.341	27.9394	21.6532	27.3811
A7_3101264	144.545	144.391	109.712	153.492	122.36	138.332
A7_3101265	13.0794	15.4443	13.6069	12.5576	9.43432	13.0431
A7_3101266	33.4715	31.1244	27.8223	85.1189	189.067	120.651
A7_3101267	24.2581	29.8625	27.9175	58.6447	40.5615	39.7033
A7_3101268	1.90629	2.57448	4.94763	2.09633	3.75649	2.28366
A7_3101269	11.1878	8.8766	10.8537	8.19185	7.58064	9.66979
A7_3101270	15.9469	31.7932	18.7355	68.4497	81.1021	68.3378
A7_3101271	427.865	436.487	390.842	509.762	381.748	464.642
A7_3101272	119.499	152.658	141.795	155.033	133.172	160.697
A7_3101273	28.4069	31.4797	34.9537	50.5481	40.9474	47.5826
A7_3101274	97.5315	109.517	127.698	148.532	99.6352	119.972
A7_3101275	26.6161	43.3858	21.4507	1.2822	0.913383	1.37328
A7_3101276	35.3097	34.5448	49.8146	34.3567	52.2451	51.6149
A7_3101277	33.5289	33.2122	65.7891	84.7213	59.1533	54.7998
A7_3101278	90.289	72.464	161.344	106.141	107.891	135.044
A7_3101279	24.8852	42.9969	16.6808	113.195	81.7081	98.8109
A7_3101280	1.17733	13.5801	5.81349	15.8668	48.7886	18.263
A7_3101281	11.8365	14.9926	17.3969	11.8011	13.2962	22.2426
A7_3101282	19.8416	32.4844	6.76603	10.1451	7.4669	6.79154
A7_3101283	6.25916	5.43153	6.93944	7.89036	7.87528	5.97937
A7_3101284	23.834	32.7347	32.5652	44.1678	32.5628	34.507
A7_3101285	298.853	326.518	275.071	454.389	270.365	364.399
A7_3101286	38.1438	33.6001	51.0477	31.8029	26.4423	32.1399
A7_3101287	32.09	34.2155	35.2859	33.2644	32.9783	33.3765
A7_3101288	13.4544	16.9412	18.865	14.8762	25.4423	20.17
A7_3101289	57.4126	43.0462	55.2196	20.8616	17.4528	22.263
A7_3101290	11.5623	10.3738	14.476	17.1605	14.7216	16.362
A7_3101291	9.33285	12.156	13.1125	11.9556	13.9739	13.5316
A7_3101292	38.6318	44.719	44.6929	80.7419	52.3794	66.0084
A7_3101293	121.135	143.675	154.316	221.345	99.1655	155.09
A7_3101294	32.666	17.1718	11.9824	6.00713	0.967989	1.71124
A7_3101295	22.1878	18.1302	25.46	16.0493	21.193	31.7181
A7_3101296	1.6281	2.94452	8.14916	1.7899	8.38697	4.28784
A7_3101297	10.1516	6.84014	16.3471	9.92852	13.8219	12.9002
A7_3101298	46.1833	51.2397	29.8053	29.274	42.5958	41.0501
A7_3101299	117.536	80.5065	96.9031	192.139	269.459	210.428
A7_3101300	20.1698	17.6353	13.4032	32.8169	31.3308	31.3979
A7_3101301	44.4937	42.615	56.808	26.9622	23.4848	26.7746
A7_3101302	3.56263	3.1668	6.81109	8.33632	15.8635	11.628
A7_3101303	80.7914	87.4971	43.6967	53.2226	71.2058	55.2371
A7_3101304	64.9047	52.4882	84.8819	45.2035	45.8777	52.286
A7_3101305	49.5427	53.9841	52.1456	38.3942	38.6332	42.5004
A7_3101306	19.774	28.7046	29.3999	12.6277	28.8461	25.1889
A7_3101307	16.0667	28.4353	19.6196	51.6818	48.659	46.8781
A7_3101308	18.0308	23.4709	30.17	36.9388	38.9581	36.2486
A7_3101309	13.8015	14.0038	12.6027	8.10609	9.04441	9.12178
A7_3101310	772.152	244.379	1207.67	154.071	269.764	338.012
A7_3101311	28.139	27.5852	56.7064	20.4077	29.6936	28.2678
A7_3101312	11.8845	10.7792	33.4519	29.1328	10.0305	13.4938
A7_3101313	20.0733	26.478	23.4819	19.1898	13.2842	20.7648
A7_3101314	60.0543	92.3876	91.0973	132.438	90.5794	109.809
A7_3101315	6.42851	11.452	21.7653	6.58096	9.4335	11.4845
A7_3101316	95.6781	116.244	90.9926	72.2803	168.096	115.517
A7_3101317	21.0252	35.1285	27.0437	9.40434	22.729	17.7063
A7_3101318	35.4138	49.8468	52.8063	40.5286	38.9027	44.6137
A7_3101319	18.6902	25.8858	41.0334	27.0752	26.7918	24.7587
A7_3101320	6.92137	10.234	23.0032	5.7803	12.3639	7.33214
A7_3101321	119.088	108.586	164.237	74.8296	74.7679	82.3916
A7_3101322	44.1763	24.5204	20.3767	40.2466	23.8779	39.647
A7_3101323	23.8904	27.4099	59.2079	39.6099	23.9562	26.6187
A7_3101324	11.4592	14.4711	22.4254	25.9641	30.9693	29.3453
A7_3101325	28.5034	51.3229	25.9736	51.2598	22.64	27.5253
A7_3101326	4.42615	5.92724	4.79133	3.51516	5.73814	4.66936
A7_3101327	92.9168	74.9974	105.784	146.305	77.9891	112.395
A7_3101328	207.053	215.002	124.107	214.432	127.526	122.108
A7_3101329	20.8106	23.6085	52.5795	11.281	44.6461	23.8594
A7_3101330	73.4676	99.8151	84.0503	142.991	146.325	126.997
A7_3101331	37.3467	37.5116	56.1311	43.5379	87.4859	58.9206
A7_3101332	66.8539	82.9872	67.7524	137.151	90.5651	120.437
A7_3101333	63.3068	85.7616	85.0306	68.5967	72.223	79.8525
A7_3101334	16.9176	16.4772	22.5995	22.6516	22.1112	24.0562
A7_3101335	3.09054	2.49845	3.53766	1.66685	6.44849	3.10927
A7_3101336	14.7481	16.6031	20.3508	33.5651	25.9447	23.4445
A7_3101337	711.961	26.6223	34.0332	15.6974	1.21462	8.36696
A7_3101338	5.99646	7.11395	6.37918	3.36042	2.86815	1.60976
A7_3101339	63.0261	63.6384	32.9105	28.3136	20.7807	28.8921
A7_3101340	98.0933	110.24	85.1671	77.82	58.1184	67.8925
A7_3101342	1.2218	1.10288	0	0	0	0
A7_3101343	271.696	304.094	104.311	165.601	405.75	229.601
A7_3101344	2.32925	0.616672	1.22173	0	0.983794	0.880021
A7_3101345	19.8472	65.9525	24.7092	1369.08	1312.15	1009.41
A7_3101346	340.469	334.336	349.786	412.157	318.432	389.338
A7_3101347	19.5551	23.7153	18.3918	20.5408	24.0201	23.0833
A7_3101348	10.3582	10.3555	15.8948	11.5597	13.3006	13.993
A7_3101349	64.5457	29.5475	98.1476	42.8969	19.3138	40.2938
A7_3101350	6.4746	1.88628	3.58657	0.740445	0	0.866545
A7_3101351	10.6521	4.84398	10.8574	3.72253	5.32222	5.79647
A7_3101352	16.0333	16.8303	28.2486	26.0288	18.5032	22.9734
A7_3101353	24.7366	8.97622	23.9842	3.64074	4.8669	7.51491
A7_3101354	85.2107	42.0505	39.9047	122.26	100.509	98.3389
A7_3101355	227.676	145.977	60.0347	124.694	193.545	164.755
A7_3101356	0	0	0.129522	0.199274	0	0
A7_3101357	100.519	98.5303	80.6695	112.433	112.386	103.27
A7_3101358	90.4172	75.1838	64.5263	61.773	16.7047	30.214
A7_3101359	45.5807	32.8307	46.4863	61.3794	69.7191	62.6454
A7_3101360	46.4921	45.9356	36.0153	93.8113	65.6108	70.6886
A7_3101361	141.003	141.706	82.639	192.152	113.592	133.53
A7_3101362	16.0458	19.1499	47.6716	10.8216	19.3745	21.8522
A7_3101363	5.20388	7.39076	13.6692	3.61505	11.5905	8.1267
A7_3101364	49.3598	27.4364	29.4271	125.438	44.9379	75.0171
A7_3101365	322.017	287.603	187.401	261.835	255.277	255.271
A7_3101366	20.1294	20.802	19.4387	18.4657	20.401	20.7858
A7_3101367	84.4007	73.0839	82.3237	163.101	94.0935	106.177
A7_3101368	51.2074	58.0543	74.2883	105.235	72.6916	117.227
A7_3101369	81.4585	114.804	96.5895	208.926	285.008	250.233
A7_3101370	9.47841	14.2873	15.5625	15.3412	15.4452	19.464
A7_3101371	67.4169	63.1686	74.8043	230.855	245.441	211.82
A7_3101372	110.992	115.56	116.33	210.452	100.617	128.577
A7_3101373	27.5398	23.5567	42.5716	24.7679	28.6834	22.0406
A7_3101374	62.2106	46.8061	77.3491	45.5416	35.8187	38.1697
A7_3101375	36.7722	32.3342	36.0927	47.73	42.6608	47.6287
A7_3101376	60.8951	61.9511	64.4072	60.4528	31.8167	44.7425
A7_3101377	292.727	251.703	283.842	275.601	217.335	219.934
A7_3101378	37.1814	48.3127	64.6043	67.0792	57.398	48.3354
A7_3101379	92.104	125.899	118.91	177.293	150.368	197.365
A7_3101402	86.017	122.275	104.532	84.9685	90.3314	91.3232
A7_3101403	9.21636	14.7633	22.8434	7.51721	17.3044	11.7225
A7_3101404	118.246	140.116	44.2372	156.286	260.216	192.06
A7_3101405	39.5632	36.8417	39.7867	58.8778	35.751	44.5634
A7_3101406	14.097	14.2684	17.1772	29.2245	20.1561	22.94
A7_3101407	16.9732	23.2799	25.0412	38.0147	25.4146	28.5965
A7_3101408	63.9178	55.2665	52.1589	101.589	47.2272	61.2776
A7_3101409	85.2894	78.227	73.1856	95.7185	118.81	113.317
A7_3101410	82.8388	84.7814	76.169	108.697	77.3386	91.1896
A7_3101411	12.6671	15.5572	25.5297	37.5232	21.4697	24.6949
A7_3101412	33.9419	36.5266	46.322	58.2908	52.8447	56.5883
A7_3101413	168.338	151.651	105.315	233.65	125.907	129.156
A7_3101414	50.2303	79.3962	105.302	113.455	106.042	111.853
A7_3101415	94.868	126.029	83.8902	204.283	83.8618	94.4026
A7_3101416	13.6433	14.1002	22.3609	21.2703	15.1698	19.9728
A7_3101417	27.6426	28.115	36.8345	16.7097	23.4577	21.4299
A7_3101418	527.873	514.024	504.66	852.363	449.276	669.896
A7_3101419	34.2195	37.4402	35.5905	97.8035	92.353	83.0759
A7_3101420	103.507	97.1678	91.4866	67.8318	105	100.586
A7_3101421	274.768	290.818	179.216	290.699	212.158	229.467
A7_3101422	66.138	76.1545	77.7027	52.1138	72.4599	69.0587
A7_3101423	15.4555	12.4685	25.7301	9.73374	16.8285	18.0162
A7_3101424	19.7827	14.8811	32.1662	5.69283	11.9175	10.6191
A7_3101425	238.522	142.747	537.967	99.2697	104.922	141.818
A7_3101426	3140.4	2104.53	5228.45	2948.99	1351.29	2086.41
A7_3101427	70.4957	32.5647	44.4225	29.4037	12.4461	23.0611
A7_3101428	205.931	42.6439	124.291	76.5899	12.1556	40.3631
A7_3101429	243.417	93.0244	155.817	73.5721	54.7941	77.4773
A7_3101430	88.3172	91.572	82.7228	181.474	199.695	157.626
A7_3101431	65.8738	56.4871	79.8192	80.7203	69.0435	81.3373
A7_3101432	48.919	41.5259	47.19	41.6606	52.6124	47.5953
A7_3101433	83.8605	88.0585	81.0808	135.031	81.5698	118.994
A7_3101434	9.71972	9.45342	2.18052	2.48291	1.65189	2.63486
A7_3101435	75.0835	73.5162	68.1993	46.2026	48.2592	49.3713
A7_3101436	159.06	147.009	176.702	149.117	118.869	133.749
A7_3101437	312.328	34.8899	223.425	13.8209	28.8234	37.8096
A7_3101438	7.59391	11.3049	28.3729	10.61	24.2812	24.0288
A7_3101439	6.04344	4.88561	11.2322	9.82116	7.74326	7.00026
A7_3101440	111.911	122.215	117.68	170.186	115.012	138.601
A7_3101441	25.1716	24.2781	28.7127	21.592	17.1314	20.2579
A7_3101442	0.511312	1.09956	0.106506	1.43215	0.272047	1.4514
A7_3101443	29.5927	19.3365	32.0495	16.1137	16.0113	19.0848
A7_3101444	37.174	21.0813	46.9991	44.1273	28.7585	35.8783
A7_3101445	32.7943	42.7312	53.2507	12.8234	16.0644	20.2892
A7_3101446	21.6135	23.0992	32.7713	15.3621	20.6985	21.2877
A7_3101447	6.72764	3.63264	6.41198	2.7027	2.39454	3.01146
A7_3101448	57.1242	47.0806	49.2834	36.1644	28.532	32.945
A7_3101449	102.36	82.8199	115.312	127.567	62.0116	92.3323
A7_3101450	8.25961	7.97737	15.9474	7.91953	9.20525	9.44458
A7_3101451	76.8609	75.8321	41.4598	72.4948	39.9192	44.1659
A7_3101452	14.8765	19.6166	20.9014	15.386	15.6476	17.7571
A7_3101453	109.934	76.206	78.0687	62.9433	52.4926	60.3867
A7_3101454	61.9493	78.6878	69.2551	136.715	85.4223	100.964
A7_3101455	88.3587	81.7911	94.3811	50.8698	76.9315	77.6182
A7_3101456	67.6757	75.6298	35.8868	49.6061	60.5181	58.0159
A7_3101457	762.819	750.681	619.949	459.926	747.735	668.161
A7_3101458	8.78566	9.64121	26.9629	17.5315	17.5665	17.0176
A7_3101459	41.9185	42.1284	66.0328	85.9642	110.226	101.768
A7_3101460	109.33	71.1226	88.1192	33.5416	57.9613	40.6977
A7_3101461	5.02987	4.48187	0.564518	0.260559	1.91322	0
A7_3101462	6.65484	8.48611	7.07346	6.81052	4.97571	6.08695
A7_3101463	21.6846	47.073	35.1219	128.079	192.957	190.395
A7_3101464	9.40329	14.1222	15.8231	26.0495	26.6099	23.1325
A7_3101465	6.90999	8.6245	6.8797	9.5966	4.39423	9.67877
A7_3101466	17.5475	14.2912	11.4804	14.3279	13.2824	12.3444
A7_3101467	13.4804	12.5366	7.28062	20.3539	9.53109	10.9253
A7_3101468	43.4812	31.1563	40.2663	34.5831	27.6187	32.3775
A7_3101469	47.097	46.3489	70.1907	34.4923	26.0051	33.4725
A7_3101470	2.03717	3.24685	6.19939	2.05456	2.81119	3.03289
A7_3101471	10.0695	11.0558	17.517	8.98999	8.16933	9.56833
A7_3101472	28.0083	30.9854	59.36	11.0624	29.2682	29.1471
A7_3101473	80.3922	66.6489	70.8216	35.8389	9.33039	28.9959
A7_3101474	33.5088	36.3701	78.3238	8.92486	6.46183	17.2647
A7_3101475	33.1619	45.226	16.7846	32.5615	20.0941	24.3005
A7_3101476	37.4654	44.7229	43.2029	60.4749	35.6422	47.1998
A7_3101477	17.7664	17.8944	24.9132	21.6083	30.9023	30.3362
A7_3101478	11.7778	13.8094	19.5832	29.3599	30.5814	28.7599
A7_3101479	1.29421	7.07689	0	4.09877	0.246867	0
A7_3101480	39.4477	48.6456	60.6416	24.4947	35.4273	34.8765
A7_3101481	35.4363	63.449	43.9419	50.6226	124.741	81.6619
A7_3101482	32.3446	60.5759	85.1036	10.354	10.3456	19.1384
A7_3101483	14.0519	10.478	13.3745	22.7976	13.3615	14.2966
A7_3101484	25.4889	41.0364	21.9919	18.6461	29.743	21.0427
A7_3101485	123.111	43.1428	113.728	17.9685	9.3071	22.1588
A7_3101486	24.8021	18.2389	35.5436	16.2596	13.3737	15.518
A7_3101487	40.7167	38.0178	47.6584	31.1398	45.4514	37.3161
A7_3101488	22.8967	7.55893	4.02092	9.88416	1.05087	7.25062
A7_3101489	502.549	373.254	554.67	1310.83	704.884	1011.31
A7_3101490	125.349	100.001	182.654	106.158	97.7759	101.546
A7_3101491	395.536	222.827	508.379	464.95	131.443	308.288
A7_3101492	1019.86	747.329	400.862	150.013	194.117	211.321
A7_3101493	29.8354	37.3701	22.9263	44.7265	8.45895	29.1216
A7_3101494	16.0265	28.3733	23.8953	16.3547	32.1761	32.2495
A7_3101495	20.3939	27.601	24.3451	45.2597	21.0552	32.012
A7_3101496	34.5084	45.5133	44.6215	26.061	35.7586	40.4008
A7_3101497	7.85004	5.23062	26.4668	2.63684	3.143	5.18788
A7_3101498	36.5174	30.9485	47.4824	21.1328	27.0668	27.8814
A7_3101499	3.30788	3.42476	8.46589	7.39929	7.72151	9.3205
A7_3101500	18.8865	20.4797	28.2757	8.24221	15.6059	14.2932
A7_3101501	7.22056	7.42515	9.85911	4.3388	3.86081	3.40283
A7_3101502	93.4915	105.927	61.9034	104.483	59.7341	65.1718
A7_3101503	9.95808	11.6029	39.29	32.3096	12.2927	18.1552
A7_3101504	0.649132	0.11885	0	1669.63	4111.63	2335.41
A7_3101505	8.06392	11.7926	30.6941	15.915	27.6445	26.1564
A7_3101506	6.29809	5.95602	13.7106	7.91609	7.18526	10.0387
A7_3101507	17.0891	20.4201	40.6237	13.5156	28.3206	30.451
A7_3101508	3.90809	3.0106	3.12528	1.71924	1.83181	2.69995
A7_3101509	18.2569	27.1643	14.4193	37.5387	33.8323	35.639
A7_3101510	14.6679	26.8761	20.7576	25.6332	49.3117	35.57
A7_3101511	19.237	40.3384	16.2396	133.944	305.852	183.365
A7_3101512	21.6161	17.8388	9.91492	7.12384	4.77705	3.5966
A7_3101513	6.58669	9.11602	9.01909	4.46656	8.48107	7.5269
A7_3101514	136.859	151.265	39.6537	52.9242	41.1852	55.2069
A7_3101515	92.4063	207.072	177.535	105.968	67.6676	81.1841
A7_3101516	50.8944	61.3311	88.7391	168.066	203.946	170.395
A7_3101517	9.5452	13.2181	14.3173	105.929	218.743	124.573
A7_3101518	121.043	155.695	94.0311	125.021	131.508	128.14
A7_3101519	6.75087	13.5411	7.92356	30.0803	123.316	56.2855
A7_3101520	2.26638	1.39654	2.87745	2.34711	1.55025	2.57288
A7_3101521	18.6567	10.2967	68.2459	2.79443	13.9349	8.83671
A7_3101522	12.482	20.9433	56.3672	7.82174	20.049	16.364
A7_3101523	16.5491	19.9826	45.6914	16.2375	20.6829	25.2336
A7_3101524	26.4658	41.2071	34.7301	45.7287	40.7497	44.1911
A7_3101525	151.929	140.251	106.579	113.959	132.721	122.899
A7_3101526	24.6979	39.4349	23.3393	31.5263	11.6463	14.9139
A7_3101527	17.6457	30.6284	53.4878	20.363	38.1291	39.5755
A7_3101528	15.015	16.7581	22.3372	22.4622	20.3912	23.2121
A7_3101529	46.8472	62.7627	47.1866	39.2243	73.1924	54.2135
A7_3101530	15.019	12.6402	5.5704	6.15233	9.45098	10.619
A7_3101531	2705.29	1691.37	817.287	2034.28	2379.87	1958.52
A7_3101532	25.5616	19.8002	31.8916	13.0941	8.13155	12.451
A7_3101533	0.981274	0.282871	0.003137	0.001649	0.464489	0.4606
A7_3101534	7.65043	10.5931	25.8949	8.082	13.0077	11.2753
A7_3101535	22.2316	7.02879	10.6977	4.91595	4.97598	5.2822
A7_3101536	2.53789	1.98325	0.656895	0.822521	0.441599	0.534347
A7_3101537	3.67053	4.73561	4.46802	6.27881	15.0958	18.6137
A7_3101538	3246.32	1985.17	1091.94	1134.03	964.845	1121.4
A7_3101539	26.2609	31.4007	12.1853	14.5811	14.2242	18.4912
A7_3101540	13.7388	14.1592	20.4325	14.2962	28.79	23.6785
A7_3101541	32.8406	29.844	12.3363	13.2914	23.3206	24.0186
A7_3101542	3124.88	1935.46	771.743	206.169	597.307	658.72
A7_3101543	18.873	10.7362	46.1659	12.4635	47.2657	45.2915
A7_3101544	366.837	204.409	58.3653	498.534	668.141	562.257
A7_3101545	0.045963	0.068842	0.258311	0.090886	0	0
A7_3101546	45.3353	28.2963	47.9537	32.087	33.8617	37.8771
A7_3101547	174.053	148.992	168.512	221.159	173.246	199.759
A7_3101548	54.7184	57.2898	51.6632	43.9418	47.7221	40.4111
A7_3101549	17.5483	13.8087	20.3839	14.255	11.3071	13.6632
A7_3101550	7.09836	11.5439	8.46023	227.858	594.871	347.472
A7_3101551	226.816	129.785	135.522	137.793	123.827	124.068
A7_3101552	22.6434	23.5696	18.1847	22.3963	37.4096	30.9672
A7_3101553	13.9245	14.5789	14.4165	27.0666	24.0087	23.0063
A7_3101554	0.156226	1.04096	0.190257	0.180938	33.6666	0.18102
A7_3101555	0.901617	0.735621	1.38074	0.295345	1.30015	0.805666
A7_3101556	13.0592	27.5286	7.13809	65.6795	172.757	151.451
A7_3101557	19.1894	12.5691	4.05223	12.8543	35.9585	29.9013
A7_3101558	18.5782	6.25724	17.4106	6.42706	6.65529	7.79298
A7_3101559	22.3023	18.8869	40.2663	22.9094	28.4579	34.2955
A7_3101560	39.8918	47.1461	38.7016	114.774	37.2318	52.9657
A7_3101561	14.5773	19.1449	10.0563	54.8767	23.4405	22.9903
A7_3101562	8.03331	14.3573	19.7313	20.3745	6.89873	23.7047
A7_3101563	120.771	107.161	105.983	159.921	116.855	145.922
A7_3101564	18.8131	5.79429	2.87148	5.10908	3.14585	7.78674
A7_3101565	8.23217	5.82643	11.3994	7.25499	4.91608	6.75348
A7_3101566	0.329427	0	0.490203	0.529186	1.22049	0
A7_3101567	12.9942	9.43672	26.036	15.4477	9.19474	18.7744
A7_3101568	3.4261	10.751	38.3558	3.27107	1.57832	5.92755
A7_3101569	0.945095	3.22119	3.69677	0.836127	3.68189	2.69536
A7_3101570	9.59897	9.01585	18.1578	8.98092	10.8986	10.1456
A7_3101571	0.337118	0.455883	2.96633	3.36885	5.58526	3.66339
A7_3101572	6.42609	5.40044	5.45974	5.73232	4.32277	5.01835
A7_3101573	21.2846	21.5851	29.0486	25.5888	39.1604	33.4421
A7_3101574	0.954766	1.05077	0.636103	0.364821	0.781464	0.674112
A7_3101575	77.3367	87.1716	95.9269	166.362	123.633	140.988
A7_3101576	33.7396	41.7968	31.9497	47.2347	40.7328	42.8523
A7_3101577	68.0272	54.8086	190.431	55.0677	45.2896	65.3685
A7_3101578	66.8354	43.769	58.1354	39.9705	32.3805	36.927
A7_3101579	19.1147	6.0243	23.3486	7.61493	11.0569	4.76975
A7_3101580	68.6946	59.1069	128.12	74.3453	69.8003	84.3061
A7_3101581	53.7116	71.8763	63.0018	73.1698	42.1071	43.6987
A7_3101582	34.8688	27.5767	53.9621	11.2079	20.3256	26.0381
A7_3101583	18.1202	7.30047	21.2052	5.54836	11.6847	11.3412
A7_3101584	62.7395	3.5328	26.0957	5.53728	12.945	12.8681
A7_3101585	31.3217	10.5121	60.2914	9.46687	12.6735	14.2113
A7_3101586	7.50995	7.87297	14.8185	8.38067	8.28942	8.55933
A7_3101587	17.315	20.0478	22.0108	28.8298	24.5352	24.6016
A7_3101588	95.8937	5.02838	6.041	1.03561	3.85141	3.28625
A7_3101589	4.23113	3.42812	6.50261	4.114	1.50204	2.55411
A7_3101590	37.2204	48.8633	72.678	23.8109	43.1973	38.011
A7_3101591	9.92489	10.2779	33.4043	15.3879	11.7912	19.8788
A7_3101592	142.04	154.235	184.825	308.096	195.459	269.799
A7_3101593	0.484046	0.473532	1.42551	0.216346	1.08949	1.24641
A7_3101594	34.4316	42.152	49.6101	15.7023	29.2356	28.2841
A7_3101595	8.66512	55.7187	10.9089	51.6834	62.4563	65.3696
A7_3101596	3.95993	8.90534	13.2451	3.40832	5.50187	4.28806
A7_3101597	24.7054	28.8853	24.0386	8.39308	16.588	15.0601
A7_3101598	57.945	50.0516	70.1379	46.5653	36.8976	53.2421
A7_3101599	1.50622	0.543358	2.51713	2.34289	0.587198	0
A7_3101600	9.94539	14.1562	18.191	17.6424	14.6496	12.6503
A7_3101601	1.16531	1.54954	6.70376	1.13546	1.2516	0.884291
A7_3101602	4.5575	3.04436	10.7855	6.64277	4.24059	5.52902
A7_3101603	48.8139	50.1014	84.6322	60.7074	25.8718	44.857
A7_3101604	5.44663	4.231	12.6859	2.88709	1.67733	4.16593
A7_3101605	66.8019	89.7862	97.4543	52.2606	53.3805	47.6437
A7_3101606	14.0843	18.9897	28.3908	13.5102	22.4203	20.6864
A7_3101607	7.10601	16.105	2.28546	10.1422	1.87792	2.31246
A7_3101608	3.67011	2.47909	3.73951	1.04993	1.53851	1.81601
A7_3101609	73.799	53.265	91.5052	48.484	49.6803	51.1743
A7_3101611	7.08764	10.0886	22.6521	8.59672	16.9059	13.2743
A7_3101612	3.37745	0.848108	2.92321	1.74708	0	1.18849
A7_3101613	11.1556	8.29859	20.6692	10.2547	4.93469	9.29995
A7_3101614	28.1946	27.9736	26.8371	14.9838	26.1262	22.1594
A7_3101615	27.3796	33.0059	55.422	15.5941	26.6783	25.3653
A7_3101616	21.2498	17.3047	20.4211	13.1609	11.1588	14.2529
A7_3101617	2.46005	1.48554	1.99772	2.52111	0.469912	0.985186
A7_3101620	0	0.151456	0	0	0	0
A7_3101621	34.4193	27.4042	25.2292	57.009	23.2055	34.21
A7_3101622	22.6608	27.6682	36.1468	29.5777	31.9594	31.4526
A7_3101623	11.7559	13.8397	22.119	21.5416	16.2424	19.5247
A7_3101624	33.192	46.9463	54.1946	42.963	55.257	53.8294
A7_3101625	23.0939	23.3683	30.1611	15.311	25.8918	22.2659
A7_3101626	57.0881	58.8749	50.7787	107.231	174.901	127.705
A7_3101627	63.511	8.13782	340.559	14.7345	3.7784	14.0392
A7_3101628	0	0.828212	0.361429	0.202657	1.11776	0.549554
A7_3101629	2.75708	2.42079	12.9156	1.28014	1.71279	2.44678
A7_3101630	74.0359	13.8469	127.575	9.91466	6.57356	16.0948
A7_3101631	70.2592	60.3018	77.7802	48.2415	22.5609	51.2477
A7_3101632	40.3023	56.8424	82.4939	36.0411	14.9456	42.7357
A7_3101633	4834.93	4122.38	3318.68	2276.9	1850.56	2214.88
A7_3101634	268.399	332.992	315.971	331.359	108.969	250.851
A7_3101635	35.6368	30.5775	64.5155	94.9462	30.565	84.7627
A7_3101636	28.4168	4.53556	120.598	21.1582	1.8538	12.4408
A7_3101637	0	0	0.241482	0	0.281682	0.2319
A7_3101638	1.00786	0.239664	1.84915	0	0.213519	0.841142
A7_3101639	1.57824	1.45882	3.16226	0.277339	0.401627	0.873809
A7_3101640	0	1.04386	0.168154	1.09513	0	0.357681
A7_3101641	59.714	74.7004	31.1952	10.9906	19.5064	16.6177
A7_3101642	18.6774	28.8806	23.2784	21.7655	26.483	31.0607
A7_3101643	13.2922	24.4239	23.9561	19.9099	20.2197	23.133
A7_3101644	3.09015	7.693	9.66055	2.74864	9.11241	5.05983
A7_3101645	947.287	1547.08	236.71	2746.53	2570.89	2302.31
A7_3101646	31.4899	23.901	28.1802	26.0057	15.3098	19.861
A7_3101647	1.73663	5.15015	3.6224	11.3491	1.93599	1.66177
A7_3101648	316.91	360.184	199.311	223.121	191.201	183.862
A7_3101649	5.82687	9.14558	1.04642	16.531	0.233506	1.25272
A7_3101650	69.2277	42.0539	166.01	98.2528	143.384	114.992
A7_3101651	23.2693	35.2103	59.1999	25.5372	45.8055	40.6544
A7_3101652	70.7032	81.7184	81.5048	137.823	300.409	217.048
A7_3101653	12.6393	15.6428	18.912	9.85635	12.5353	12.8104
A7_3101654	157.109	164.816	125.696	138.566	156.382	185.221
A7_3101655	4.43596	6.1168	12.6931	6.38152	5.98263	6.70481
A7_3101656	21.9947	22.2682	25.363	26.9633	33.019	30.669
A7_3101657	4.76584	4.41842	15.2232	9.98433	3.43182	7.46231
A7_3101658	3.24704	2.39967	7.56663	8.63253	2.28095	4.41709
A7_3101659	31.5183	43.5775	98.1582	24.8547	53.4394	65.6213
A7_3101660	61.3459	59.0195	63.2036	65.8046	36.3601	53.8946
A7_3101661	34.4287	47.8593	11.7171	7.30507	4.77313	4.21656
A7_3101662	151.055	428.519	281.678	312.83	467.219	470.883
A7_3101663	6.38188	5.56849	19.1026	5.04683	3.77187	7.08378
A7_3101664	28.3174	34.1787	67.3819	16.2536	37.8478	36.6984
A7_3101665	7.91669	14.6468	18.13	28.0721	39.0247	32.5689
A7_3101666	11.9022	23.119	21.8086	19.0241	18.5951	28.4665
A7_3101667	223.023	129.413	619.197	78.8226	81.1075	132.446
A7_3101668	35.2093	47.2623	42.0339	71.6469	79.7397	77.798
A7_3101669	97.5686	136.142	130.818	122.363	109.444	111.618
A7_3101670	12.0063	16.5071	58.7305	12.5478	22.3533	18.992
A7_3101671	1.46808	3.41117	10.6497	3.92482	9.80724	6.34952
A7_3101672	45.4107	64.4154	34.0731	11.436	10.7256	11.5744
A7_3101673	67.4502	81.0732	69.2006	39.5903	106.039	74.4283
A7_3101674	86.0276	172.328	78.2531	98.8486	311.554	203.672
A7_3101675	0.954624	1.64483	0.498014	0.470067	0.997805	1.29696
A7_3101676	1.27169	1.23548	1.48144	0.662851	0.919958	0.931386
A7_3101677	19.8067	7.74182	7.59538	10.9767	2.64994	3.63539
A7_3101678	18.1247	7.11101	20.9003	8.07885	10.6968	9.91069
A7_3101679	0	0.070457	0	0	0	0
A7_3101681	4.42389	2.58024	2.07144	1.14859	0.46059	1.03926
A7_3101682	121.137	99.0928	214.243	64.8278	60.1544	91.1551
A7_3101683	27.1549	21.1664	33.7546	16.6636	26.8474	27.8738
A7_3101684	17.3318	16.5948	21.1084	14.645	15.1838	15.5903
A7_3101685	0	0.163971	0	0	0	0
A7_3101686	14.3148	13.1671	12.4332	15.0265	9.41678	11.979
A7_3101687	16.8221	26.8423	39.9367	22.4086	44.5143	40.3412
A7_3101688	22.5649	8.8397	196.699	37.5162	80.4159	101.887
A7_3101689	2.54822	1.85393	17.3717	1.64921	1.13032	3.16884
A7_3101690	4.22828	6.05653	8.04634	2.17045	0.530305	2.74922
A7_3101691	75.932	53.0869	47.0651	26.9702	26.5793	27.758
A7_3101692	50.3621	26.2358	34.753	11.5268	13.6514	17.7081
A7_3101693	11.8966	13.4005	23.2595	5.59627	14.641	12.2331
A7_3101694	12.9502	27.8293	27.7863	22.7512	45.966	28.1496
A7_3101695	21.1393	18.8864	28.1978	36.5578	34.5398	44.4042
A7_3101696	17.9609	9.3234	15.525	7.74625	10.0908	10.6851
A7_3101697	142.809	79.9538	189.317	43.1538	54.2606	68.4604
A7_3101698	39.7002	52.0463	162.745	14.7345	23.9506	28.5953
A7_3101699	0.572991	0	0	0	0	0
A7_3101700	179.944	160.067	221.247	151.384	85.3129	136.405
A7_3101701	42.5126	56.3039	51.6648	137.656	75.5888	108.618
A7_3101702	6.65455	7.57702	5.66113	72.0305	192.202	114.261
A7_3101703	49.7722	13.224	45.9623	8.25768	16.6935	14.4518
A7_3101704	60.4598	25.7439	61.2051	22.1068	20.5248	41.8831
A7_3101705	12.595	5.19823	20.9342	3.07762	8.43904	9.10806
A7_3101706	19.0851	28.2735	20.4291	25.2569	35.9792	31.9825
A7_3101707	3.99959	5.25359	5.82459	1.47687	0.891966	2.01093
A7_3101709	22.2672	49.3598	18.6491	21.413	16.9646	20.4154
A7_3101710	92.2372	127.756	63.4777	94.1685	130.411	110.97
A7_3101711	0	0.100353	0.201771	0	0.280721	0.132173
A7_3101712	0	0	0	0.141507	0	0
A7_3101716	4.56124	11.5665	0.534074	4.36453	2.4865	1.89653
A7_3101717	1.45701	2.56383	3.06997	1.1357	1.89244	1.87211
A7_3101718	5.39302	11.9647	8.39345	2.85817	9.14933	6.28812
A7_3101719	2.43659	9.07541	5.54025	71.4055	103.043	66.5283
A7_3101720	19.6757	16.7557	42.1786	4.8195	8.91678	8.81832
A7_3101721	11.7051	37.8683	15.6513	528.303	478.355	467.693
A7_3101722	75.8073	98.7915	13.7315	15.3087	59.9215	53.0262
A7_3101723	3.29182	1.08122	2.42696	2.08582	2.61235	2.50708
A7_3101724	3.58089	6.40722	5.09126	4.60352	6.1509	5.1743
A7_3101725	5.5468	8.07658	12.6065	157.554	212.589	143.927
A7_3101726	16.0206	34.9771	5.67339	6.96085	8.37808	7.09818
A7_3101727	24.1276	21.5203	12.5467	4.54779	3.59748	4.54379
A7_3101728	0.411799	0.508264	1.77448	0.440533	0.668033	0.761848
A7_3101729	31.9479	14.0931	29.0028	2.98931	1.53355	4.47506
A7_3101730	51.6279	40.1412	76.1015	4.64024	4.1707	9.25799
A7_3101731	38.9288	23.9583	71.3546	27.1071	29.4363	37.9178
A7_3101732	146.948	205.07	100.857	116.126	124.401	198.566
A7_3101733	10.5669	15.6851	11.5155	6.22034	12.0392	8.69502
A7_3101734	63.2312	53.8125	81.1697	35.5083	38.1748	40.095
A7_3101735	67.4081	92.9588	72.444	23.8024	25.5176	33.1284
A7_3101736	13.7615	13.5298	5.4372	1.73019	1.54097	1.51942
A7_3101737	15.1774	11.7468	14.4825	11.1271	14.4601	16.2908
A7_3101738	9.57634	19.2303	31.7734	10.1428	30.9903	21.5933
A7_3101739	5.57097	7.47845	18.7726	8.71831	9.00529	11.537
A7_3101740	19.5088	58.1572	27.3203	226.756	87.7095	148.171
A7_3101742	6.91699	7.91643	7.3191	3.15126	3.68224	4.40317
A7_3101743	64.6402	95.2381	80.2579	99.6322	91.5826	102.711
A7_3101744	306.704	311.071	132.458	723.808	496.727	403.327
A7_3101745	8.6457	5.70147	8.41447	5.67411	6.81318	6.18043
A7_3101746	27.9979	29.959	45.4089	29.2218	48.7902	41.8097
A7_3101747	82.766	109.929	110.507	71.2299	71.844	97.97
A7_3101748	100.377	101.711	127.767	45.3861	75.3951	78.6991
A7_3101749	121.91	99.3281	7.43719	2.704	1.28429	2.2836
A7_3101750	12.0436	12.4076	14.0512	7.51076	17.6508	13.6853
A7_3101751	781.974	12.0442	76.2282	3.97405	2.33515	3.05567
A7_3101752	10.4976	4.24918	14.6443	1.1845	1.85906	2.30391
A7_3101753	14.2306	14.0773	13.0309	15.8282	15.1955	14.796
A7_3101754	22.7563	19.6689	31.9721	15.3006	25.9704	25.4159
A7_3101755	2.38446	2.20769	2.809	0.401416	0.451072	0.538888
A7_3101756	19.1952	11.8242	23.779	4.86893	6.36257	6.53122
A7_3101757	877.653	539.796	372.131	187.346	155.077	186.037
A7_3101758	36.8268	22.5037	25.2923	5.47818	15.114	8.52435
A7_3101759	0.615541	0.434303	1.51354	0.251827	0.178793	0.815762
A7_3101760	14.0131	14.906	26.4833	9.21839	18.7029	18.7255
A7_3101761	32.6454	33.3532	12.3184	8.44723	7.4753	13.7327
A7_3101762	0.540219	0.70713	1.48915	0.347536	0.543639	0.535932
A7_3101763	29.0659	41.0612	42.1196	42.5833	36.6622	46.1219
A7_3101764	181.623	142.201	81.9723	99.7435	44.3728	64.1452
A7_3101765	11.7307	19.7081	13.0592	9.84605	10.1952	8.55447
A7_3101766	8.23857	14.0293	15.5688	16.0656	9.71932	13.2584
A7_3101767	30.4438	15.956	34.4673	21.4477	21.9685	25.4239
A7_3101768	8.61431	6.38462	16.9987	3.12517	5.85477	6.87656
A7_3101769	8.93687	1.08325	49.137	0.370131	0.081183	0.513076
A7_3101770	29.7691	16.3853	49.0853	31.3867	12.3921	36.0595
A7_3101771	5.00945	7.12558	7.13623	4.61632	5.06886	5.05784
A7_3101772	13.4044	14.7693	14.1142	9.1813	11.1592	11.2867
A7_3101773	30.424	16.3279	48.0165	9.35093	5.29352	7.08584
A7_3101774	46.0908	46.8156	112.506	57.5619	173.182	128.951
A7_3101775	14.7026	11.1475	22.0344	3.54517	3.85476	5.11946
A7_3101776	27.6906	49.4796	34.2832	54.9825	123.293	90.4766
A7_3101777	146.461	30.7301	67.1849	8.53137	4.32459	9.7016
A7_3101778	10.7046	12.4112	18.0445	8.33851	11.6769	12.2578
A7_3101779	21.0436	31.6114	33.2005	28.6488	31.2638	35.5904
A7_3101780	19.9474	25.1985	32.1404	17.7846	29.834	30.5727
A7_3101781	36.4639	27.9037	36.301	8.0068	16.7508	12.7657
A7_3101782	17.1874	25.6322	47.2379	52.0919	50.915	52.7454
A7_3101783	6.62553	7.70726	18.1508	5.50088	7.34349	7.33103
A7_3101784	4.79346	4.34425	8.95311	2.96362	1.02783	2.25262
A7_3101785	13.6743	12.3019	33.6582	9.49703	6.11674	8.66222
A7_3101786	0.897722	1.13193	1.85108	0.795893	1.25521	0.544727
A7_3101787	11.482	9.61304	24.2508	19.0133	14.3291	13.2257
A7_3101788	19.9892	33.2991	29.6365	44.3104	56.1843	46.9481
A7_3101789	11.8869	7.12866	9.49642	2.08019	2.92288	3.93984
A7_3101790	581.746	58.0097	66.4503	55.7145	49.5925	78.8805
A7_3101791	37.6602	26.1255	30.371	27.2936	18.9888	28.9258
A7_3101792	6.4816	5.71778	14.4801	6.18427	2.99641	7.70809
A7_3101793	16.5623	22.077	27.9618	21.4495	39.7709	29.5275
A7_3101794	69.6869	90.8298	99.0515	121.039	111.955	119.453
A7_3101795	11.8774	18.7362	32.7864	17.048	31.325	29.4991
A7_3101796	13.0135	18.7235	42.7681	8.37592	5.03355	11.1715
A7_3101797	21.5416	35.0546	22.6036	40.1217	54.2028	44.5508
A7_3101798	51.3057	59.0116	56.1904	72.2767	57.1581	72.5199
A7_3101799	34.9047	16.2656	44.8865	12.3191	6.25662	12.6045
A7_3101800	67.2144	58.938	20.1389	4.06314	4.24127	5.65269
A7_3101801	25.8328	21.4335	28.8412	15.0146	17.5502	20.3462
A7_3101802	10.9807	11.975	20.9354	15.6304	12.2448	15.8491
A7_3101803	11.8372	17.113	22.7472	19.5305	34.576	27.935
A7_3101804	32.3516	41.1696	38.6487	37.8404	43.0574	47.9938
A7_3101805	39.3497	59.872	31.0253	11.6019	21.9984	20.6809
A7_3101806	41.9016	63.7336	59.1322	27.9676	42.2009	45.2719
A7_3101807	29.3616	41.1326	26.1198	20.7999	17.279	23.6167
A7_3101808	76.698	78.6402	44.697	82.3628	77.8238	79.0847
A7_3101809	12.9267	9.58862	4.32016	2.59262	2.81395	1.97845
A7_3101810	61.4782	27.457	57.4315	34.1042	37.769	44.2178
A7_3101811	5.25038	7.29793	11.3481	2.59753	6.08738	5.53501
A7_3101812	112.224	124.373	122.26	84.4631	127.354	115.916
A7_3101813	645.032	685.533	643.662	946.807	488.389	822.445
A7_3101814	33.2289	26.1364	29.5346	23.5009	12.9981	26.0322
A7_3101815	5.86757	5.22666	4.58842	9.53248	11.5308	9.56174
A7_3101816	5.14172	4.65893	5.72499	12.8572	17.2302	11.6706
A7_3101817	26.83	35.8518	30.4754	58.9255	59.4182	53.7243
A7_3101819	9.05722	5.88006	1.59527	7.036	8.355	6.11329
A7_3101820	15.7544	24.7674	22.6991	80.6652	265.004	155.227
A7_3101821	5.00986	4.06265	7.77605	2.62076	2.68684	3.24573
A7_3101822	0	0	0.14834	0.272076	0.642554	0
A7_3101823	11.7726	5.08309	15.8448	5.50015	3.23895	6.36202
A7_3101824	3.54141	5.42072	5.62946	8.76821	3.19358	5.40026
A7_3101825	61.9278	88.4643	40.8994	193.116	54.9973	95.2935
A7_3101826	8.40617	10.7223	12.8078	3.31596	3.12554	4.15687
A7_3101827	21.0104	27.714	38.801	25.9409	23.1639	28.2731
A7_3101828	46.0044	70.0723	37.8397	48.2824	77.6898	66.4012
A7_3101829	197.145	353.136	124.471	187.243	397.858	260.155
A7_3101830	118.598	167.288	131.611	122.82	108.221	136.126
A7_3101831	3.87709	3.10174	6.25657	7.30451	4.1561	6.62915
A7_3101832	9.38064	7.33823	10.3748	9.32264	8.40988	10.9557
A7_3101833	46.7826	50.05	41.1111	46.3078	55.5493	47.3028
A7_3101834	7.14725	12.1501	22.93	10.2402	34.8495	18.0574
A7_3101835	59.9995	51.0023	61.1798	106.208	77.2966	103.854
A7_3101836	6.25898	7.81274	13.9325	9.19333	12.2355	11.6258
A7_3101837	30.7921	20.9386	36.2862	19.4067	37.2994	36.3665
A7_3101838	1.47289	3.1326	0.883713	2.42284	4.8763	3.89685
A7_3101839	2.10792	3.09937	3.47784	1.50296	2.14464	3.22167
A7_3101840	76.2464	81.9185	119.915	121.869	100.535	142.3
A7_3101841	27.7098	28.0399	54.1262	14.4876	40.6607	34.1197
A7_3101842	32.7812	46.0171	55.6084	47.0381	56.6973	68.9258
A7_3101843	13.188	11.3551	25.9049	18.3336	14.9791	21.508
A7_3101844	8.82293	7.47911	27.9654	15.4808	18.7689	17.5991
A7_3101845	94.8535	114.198	98.922	150.731	129.483	133.631
A7_3101846	9.44841	16.9796	15.452	19.048	21.1682	18.908
A7_3101847	16.1488	12.8136	19.7523	7.08707	17.2935	13.145
A7_3101848	35.0453	35.1496	44.1945	37.292	32.0731	35.5574
A7_3101849	52.951	45.6814	48.8865	63.4548	73.1134	78.4437
A7_3101850	48.0024	66.5649	76.373	54.7569	55.6055	46.7129
A7_3101851	9.1015	12.5565	19.2339	20.8073	19.6443	16.1081
A7_3101852	37.0579	47.6305	74.3304	53.2089	41.2511	53.2085
A7_3101853	4.98186	3.0588	4.86229	0.562808	0.689672	0.899293
A7_3101854	2.57502	3.55636	4.06744	1.30173	0.657268	1.3472
A7_3101855	190.511	250.667	258.128	75.9686	96.2109	122.212
A7_3101856	5.59548	8.71561	7.48181	4.43328	2.1896	2.08453
A7_3101857	12.425	13.9435	19.0275	11.3973	12.4759	11.8766
A7_3101858	119.372	128.85	157.85	117.306	140.517	159.195
A7_3101859	0.398865	1.55554	2.35467	1.66162	1.16182	1.66366
A7_3101860	10.8789	15.186	24.302	11.5303	22.46	18.7808
A7_3101861	45.0389	58.8419	58.492	84.2746	89.997	77.9741
A7_3101862	34.3109	30.9119	58.7939	17.2904	20.1155	21.5175
A7_3101863	12.3725	15.1316	14.5737	15.1615	16.3624	16.7905
A7_3101864	294.241	17.0358	44.1259	5.51417	9.09185	11.822
A7_3101865	100.964	191.365	59.7138	337.915	463.08	277.833
A7_3101866	28.0727	36.994	43.5523	38.1899	37.3292	34.6395
A7_3101867	14.1021	17.9398	31.7749	7.14492	15.9115	12.2104
A7_3101868	831.083	639.39	970.373	362.897	226.288	340.102
A7_3101869	31.362	35.097	39.7086	21.9314	17.9413	24.9847
A7_3101870	13.7989	14.3048	30.988	9.70087	15.5517	15.6305
A7_3101871	887.117	749.826	813.07	1323.94	693.192	978.214
A7_3101872	1301.33	657.14	553.87	346.277	421.657	458.703
A7_3101873	103.658	119.353	70.0418	105.121	70.5976	90.2288
A7_3101874	25.3592	46.1305	58.6962	75.0929	50.2452	63.4448
A7_3101875	15.0037	19.5321	16.7718	15.4487	15.6569	14.6629
A7_3101876	6.32964	10.0376	5.44205	4.08507	3.74248	3.66973
A7_3101877	30.7863	10.6672	30.9633	10.0409	11.193	13.469
A7_3101878	55.0436	44.277	52.8545	38.6473	35.6665	36.3078
A7_3101879	134.086	159.654	101.632	167.996	110.519	124.985
A7_3101880	5.98519	9.72963	14.8619	11.4599	16.0765	13.3717
A7_3101881	13.3812	15.6508	29.222	8.33902	9.42735	15.3208
A7_3101882	85.4612	87.4525	103.165	53.521	55.8273	56.9178
A7_3101883	208.208	259.862	137.846	124.863	122.781	155.697
A7_3101884	27.325	29.0118	48.2681	22.8807	15.8696	24.409
A7_3101885	29.4829	49.7561	55.4431	21.9193	28.0168	28.3895
A7_3101886	214.32	133.472	142.384	542.134	808.476	859.69
A7_3101887	100.191	84.2347	77.3402	119.309	101.668	104.511
A7_3101888	36.7347	30.6598	30.4037	41.0809	42.4079	41.68
A7_3101889	23.8606	34.51	28.6789	23.6855	41.9098	29.6535
A7_3101890	131.21	142.652	119.6	223.256	164.212	163.379
A7_3101891	72.8607	78.1906	75.9787	120.679	55.6728	72.9948
A7_3101892	110.125	105.362	113.853	150.363	88.3564	109.676
A7_3101893	24.0036	27.0298	22.8471	16.5917	13.624	18.6489
A7_3101894	96.8579	111.239	98.1761	82.3742	68.8271	78.9903
A7_3101895	4.01022	11.4329	6.15134	16.5085	33.4131	22.9534
A7_3101896	107.946	183.858	20.7398	102.293	54.0648	70.3186
A7_3101897	8.13923	14.2952	20.1291	6.33509	7.00193	8.15602
A7_3101898	74.1143	60.4552	101.082	65.6997	37.5658	61.6058
A7_3101899	83.9941	127.504	47.535	52.0756	60.9076	64.3225
A7_3101900	256.324	337.394	184.177	241.518	165.606	185.711
A7_3101901	142.337	192.172	90.2567	143.909	142.386	131.464
A7_3101902	55.1984	69.6794	97.6417	101.224	80.6319	84.303
A7_3101903	16.0864	28.6085	36.4356	22.5922	40.4915	32.5977
A7_3101904	20.09	21.4516	31.8041	18.3301	19.6258	20.5473
A7_3101905	66.4181	92.3698	71.265	54.9942	67.6352	62.9511
A7_3101906	30.9	30.4677	43.0507	30.3351	29.5463	36.6681
A7_3101907	80.3746	76.1069	74.1566	36.0985	45.331	45.0226
A7_3101908	69.4347	88.189	77.7132	38.5632	54.6994	49.6864
A7_3101909	14.7132	9.86877	11.0374	5.18494	6.05953	7.5948
A7_3101910	12.7986	14.4186	24.7845	11.0903	16.2184	17.7667
A7_3101911	13.1452	18.6334	23.4215	13.3424	16.5645	17.5215
A7_3101912	30.5233	40.9099	34.8854	64.2856	75.8467	60.5068
A7_3101913	75.3707	75.6614	123.649	114.76	106.32	135.122
A7_3101914	33.416	40.1813	40.7506	28.1835	38.7078	38.6593
A7_3101915	14.312	14.4382	17.9837	13.7661	13.6568	13.945
A7_3101916	10.0993	16.0369	16.0679	23.552	38.0198	28.3427
A7_3101917	0	0	8.44528	0	3.77993	3.97669
A7_3101918	18.494	16.9804	20.649	13.7676	22.4857	19.0162
A7_3101919	11.9642	19.4251	16.9269	10.9113	12.2288	12.2017
A7_3101920	54.0365	66.3015	69.7198	77.3598	76.1331	71.1749
A7_3101921	4.24991	4.39411	3.94802	2.23712	2.60142	4.24841
A7_3101922	57.6538	59.2999	40.0452	53.824	97.3985	74.3053
A7_3101923	1933.23	920.537	525.895	965.487	947.442	833.293
A7_3101924	35.2767	36.2135	74.1258	31.1502	40.6896	40.4143
A7_3101925	81.4776	81.9569	112.738	84.3777	100.109	101.018
A7_3101926	23.0816	27.3293	35.9269	37.6851	39.2242	41.4295
A7_3101927	43.2265	52.5537	45.266	59.2161	34.4635	47.8071
A7_3101928	25.0182	18.9779	33.1459	13.8703	12.2332	15.7859
A7_3101929	37.4698	47.8588	45.7446	76.6025	45.6595	58.1627
A7_3101930	11.3098	41.8141	6.81676	793.716	791.967	642.058
A7_3101931	15.3417	20.6956	18.4216	64.4247	90.9845	73.7032
A7_3101932	8.95197	12.4561	7.93329	17.2492	12.5887	14.2773
A7_3101933	82.4001	57.415	60.9372	52.8128	66.9647	62.5711
A7_3101934	72.3827	45.0352	108.674	26.2328	28.4982	37.7083
A7_3101935	6.49545	8.24767	20.8428	5.54387	11.6035	8.54438
A7_3101936	54.162	73.6468	52.3131	30.1278	34.3995	26.0474
A7_3101937	65.7747	50.5861	94.1458	73.3326	72.2304	85.192
A7_3101938	10.336	24.5204	21.0195	61.0974	61.1119	65.4337
A7_3101939	30.2565	35.5739	43.2837	33.5107	38.9006	42.0681
A7_3101940	32.0257	38.5945	42.6688	29.9574	46.0738	41.4576
A7_3101941	41.4189	51.4404	44.0901	72.4783	74.3724	74.8258
A7_3101942	7.26526	10.3216	8.13496	6.23046	7.28569	8.65766
A7_3101943	76.7234	59.4072	83.7494	62.6317	82.063	92.1588
A7_3101944	56.2316	97.5047	15.0523	83.5046	157.691	129.262
A7_3101945	13.1912	27.0134	15.8625	40.6923	59.3817	47.7142
A7_3101946	19.7602	31.5127	25.6436	42.325	53.2235	43.2222
A7_3101947	17.9603	22.5571	23.9184	19.4741	20.4132	21.9453
A7_3101948	22.19	23.0046	26.0452	39.9026	42.6591	39.9396
A7_3101949	89.8295	54.0298	91.4927	53.8474	45.4008	60.584
A7_3101950	55.5817	37.592	37.2058	29.4263	39.3695	31.1793
A7_3101951	78.2629	120.701	61.7786	217.563	145.114	159.53
A7_3101952	17.8961	23.039	22.9364	14.6522	22.4803	18.4374
A7_3101953	60.1501	42.6463	91.7593	20.3473	38.1171	33.0391
A7_3101954	29.5356	30.893	59.3179	32.377	56.0769	41.7777
A7_3101955	46.4515	63.3171	37.1721	58.6423	66.6166	58.1407
A7_3101956	4.04789	5.70899	6.09539	5.67533	4.57108	4.71514
A7_3101957	13.1438	16.5649	21.491	8.64108	11.5246	11.7639
A7_3101958	133.779	139.013	100.338	84.0413	95.2301	86.5514
A7_3101959	15.1543	38.6943	50.1013	136.263	52.0982	57.6817
A7_3101960	43.6141	74.3336	31.266	33.9923	20.1038	20.3472
A7_3101961	65.6951	57.1114	79.654	62.8278	43.3291	64.287
A7_3101962	10.523	11.9148	17.4847	8.78496	13.4032	11.0762
A7_3101963	1561.28	904.95	1716.37	347.767	487.871	564.599
A7_3101964	10.666	3.73906	2.39345	0.369032	0.162098	0.438446
A7_3101965	25.1536	31.008	44.0943	16.9987	15.3886	20.2649
A7_3101966	79.7844	78.2388	61.8198	72.105	56.8517	71.3603
A7_3101967	38.8745	90.8753	28.0394	173.338	128.29	131.652
A7_3101968	42.191	36.6243	51.4094	46.6555	51.1872	56.6171
A7_3101969	1.40629	1.81354	4.03539	0.954559	0.341958	1.20716
A7_3101970	1.65811	1.57984	4.21536	0.880259	0.826096	1.02328
A7_3101971	17.0827	20.7759	32.4311	27.3572	45.1405	40.8154
A7_3101972	1.78789	4.79254	2.55979	3.74554	4.55862	4.67842
A7_3101973	1.51065	3.15545	3.83164	1.58093	3.81762	5.1605
A7_3101974	1.06634	1.69814	2.56667	1.82298	2.00876	2.78044
A7_3101975	41.2021	41.7802	50.7857	10.2455	24.1473	23.119
A7_3101976	11.9807	28.2223	11.9753	33.3732	55.6918	37.3459
A7_3101977	7.59075	15.4805	14.5792	18.7835	29.067	25.2681
A7_3101978	22.2811	23.1127	33.2194	15.9679	24.4562	24.1993
A7_3101979	363.99	249.92	139.627	132.124	172.44	168.143
A7_3101980	53.3078	37.2859	39.1268	36.5939	55.3983	41.0848
A7_3101981	12.4288	25.1442	20.8942	15.1852	26.4594	22.4473
A7_3101982	15.229	15.1726	18.8876	20.4978	21.7888	24.6319
A7_3101983	63.6707	55.2551	57.6076	82.4015	53.9181	65.6385
A7_3101984	45.8621	41.6647	27.3048	39.2585	50.7797	47.2505
A7_3101985	72.6124	126.691	80.3093	52.0033	109.053	72.025
A7_3101986	53.0342	63.5781	41.1885	127	78.2508	90.5312
A7_3101987	54.2942	63.0833	69.3493	107.928	68.7041	84.5943
A7_3101988	24.3916	29.8821	30.8329	32.7923	27.9946	30.0386
A7_3101989	37.791	37.3754	54.14	68.669	68.2134	60.6956
A7_3101990	10.0733	19.9735	10.258	5137.22	9685.68	5976.27
A7_3101991	5.45765	2.45472	8.0229	141.747	285.643	214.55
A7_3101992	861.972	365.505	920.894	168.398	229.434	235.36
A7_3101993	20.646	25.0852	62.5766	8.8084	25.7678	18.8599
A7_3101994	1.41817	3.66071	4.76776	1.16173	3.1563	1.94969
A7_3101995	19.1374	20.8465	16.0736	13.2419	12.479	19.0355
A7_3101996	70.6726	96.4928	71.1915	67.8408	67.1217	58.3808
A7_3101997	331.813	385.358	234.9	963.298	553.27	559.703
A7_3101998	3.93725	3.65257	11.8014	1.48567	2.88743	2.32693
A7_3101999	84.1647	117.057	170.333	164.578	187.334	177.9
A7_3102000	0	0	4.83664	1.11546	2.08161	1.17888
A7_3102001	11.2918	19.3301	9.44471	2.63829	4.91315	6.38187
A7_3102002	35.9476	45.3691	23.0021	6.64415	10.9165	11.3193
A7_3102003	0.353635	1.54176	1.2241	1.1948	0.645432	1.4356
A7_3102004	27.9766	55.9646	33.4924	417.943	170.765	159.351
A7_3102005	107.14	105.924	105.838	64.7278	95.3609	95.2738
A7_3102006	3.31693	1.30188	3.05599	1.93519	1.06654	1.95703
A7_3102007	14.8954	12.5334	31.6749	10.8276	18.7545	18.2426
A7_3102008	23.5877	26.798	32.8771	23.5617	24.2071	29.6262
A7_3102009	4.61697	4.28289	6.44185	1.61126	4.76163	4.94442
A7_3102010	15.9187	13.0061	23.3002	9.14415	12.3034	12.9861
A7_3102011	70.2767	66.3613	77.4311	52.5031	49.5637	57.0247
A7_3102012	164.628	116.354	115.733	51.0415	74.669	75.5708
A7_3102013	62.0097	53.3321	16.0228	16.2445	6.32679	14.5001
A7_3102014	16.0746	19.6168	7.20811	31.3187	26.792	26.507
A7_3102015	16.406	29.2189	12.3085	284.857	203.63	200.204
A7_3102016	92.0379	111.348	55.8497	68.3234	52.5561	65.3275
A7_3102017	47.483	43.4077	36.1999	43.2394	46.7445	48.5775
A7_3102018	46.768	44.6175	40.3824	52.3921	66.6803	55.9674
A7_3102019	41.4234	41.3625	45.5798	130.013	117.728	95.0306
A7_3102020	127.286	68.0577	50.1843	27.7216	65.8575	49.3103
A7_3102021	352.113	305.608	118.927	54.5524	61.6956	68.5701
A7_3102022	59.845	50.374	59.8262	14.4686	20.6464	26.4612
A7_3102023	53.0572	90.652	65.423	22.3789	31.7157	27.0918
A7_3102024	168.82	162.422	157.913	23.043	48.2218	40.8326
A7_3102025	26.9193	32.8768	41.1673	27.9753	26.7396	30.0043
A7_3102026	39.238	60.1005	53.6169	81.9827	56.2398	60.8042
A7_3102027	13.3094	13.8349	15.5917	13.5444	9.0506	14.1387
A7_3102028	14.8971	23.6659	24.6902	19.45	23.5772	26.8144
A7_3102029	62.0628	83.09	87.113	154.43	130.023	151.441
A7_3102030	19.0148	21.3459	26.0348	92.8546	55.5689	65.5325
A7_3102031	32.4996	42.8475	34.7621	34.5373	34.4254	33.411
A7_3102032	16.2095	15.0194	15.9673	12.9297	14.3851	15.7433
A7_3102033	4.76031	7.85316	8.47189	2.19264	3.77366	2.96004
A7_3102034	10.204	3.31493	3.38444	2.49512	2.85054	4.13854
A7_3102035	44.5213	57.1354	145.768	41.1289	74.7597	59.0636
A7_3102036	416.125	438.935	279.199	273.484	400.219	347.717
A7_3102037	36.5456	31.628	48.8924	36.1176	57.2784	52.861
A7_3102038	16.0292	21.1749	42.265	27.9091	59.0045	39.7438
A7_3102039	4.36178	7.80726	6.0351	10.3515	29.6459	16.4564
A7_3102040	808.842	853.286	330.445	1437.92	1076.55	1092.17
A7_3102041	39.2404	50.1757	47.7081	51.8422	45.1097	44.4294
A7_3102042	26.4638	22.1824	24.2776	35.7948	23.7658	31.3067
A7_3102043	9.28143	16.5102	17.6908	21.4035	38.1336	29.3483
A7_3102044	32.747	37.6643	15.8528	82.4879	63.7915	62.5184
A7_3102045	114.694	75.9797	110.212	96.1631	125.864	125.818
A7_3102046	87.8415	48.5222	78.8914	41.2905	40.4386	47.2999
A7_3102047	55.0435	55.8537	54.438	47.669	46.1633	48.0676
A7_3102048	10.7256	15.71	11.5682	15.1236	14.0078	11.1925
A7_3102049	102.033	126.275	43.6669	154.99	215.663	184.807
A7_3102050	673.778	2039.03	429.035	1938.85	988.501	933.739
A7_3102051	0.365178	1.40261	2.81451	0.282548	1.25631	1.42933
A7_3102052	189.764	215.171	167.221	230.571	172.297	188.381
A7_3102053	33.4591	77.1126	11.7619	23.6545	29.2664	32.8378
A7_3102054	105.959	176.984	81.6082	497.102	42.4424	140.892
A7_3102055	33.3291	69.1911	39.6042	117.985	22.103	49.0469
A7_3102056	24.4444	45.7112	48.1794	58.2186	30.0405	49.5069
A7_3102057	0.560985	1.22456	1.93998	0.770442	1.23061	1.11975
A7_3102058	206.682	183.93	193.05	170.485	383.284	256.19
A7_3102059	135.546	111.93	93.0014	126.398	170.589	148.959
A7_3102060	0.79103	0.605718	0	0.895791	0.404674	0.122218
A7_3102061	9.53246	10.8347	10.7745	36.8483	29.7172	30.0183
A7_3102062	25.4696	26.2655	30.5135	24.8635	17.7407	25.9247
A7_3102063	51.1206	49.3457	70.2933	60.9426	40.4573	57.9533
A7_3102064	7.41188	5.97698	16.5887	7.19273	8.00886	10.0011
A7_3102065	12.442	18.3401	25.7224	17.7108	15.6383	18.667
A7_3102066	30.4022	34.4965	37.4298	24.8709	27.8109	26.5191
A7_3102067	17.1218	23.23	40.4727	6.72697	32.9153	18.246
A7_3102068	16.3254	19.1346	22.5889	19.2614	17.5915	23.8824
A7_3102069	65.2008	93.67	84.8997	115.91	95.0969	94.701
A7_3102070	183.923	193.743	182.491	448.708	174.197	285.578
A7_3102071	6.29823	5.1197	8.75803	2.40855	1.91112	2.74998
A7_3102072	57.9702	66.7198	75.1692	53.628	73.6034	69.0836
A7_3102073	31.9025	49.5128	53.4021	79.9956	54.0186	80.0538
A7_3102074	13.0482	14.8634	12.0628	16.3112	8.48953	14.0016
A7_3102075	6.76645	10.7829	7.45446	28.8417	2.75889	9.40649
A7_3102076	34.9961	48.3541	40.9132	93.0429	83.6749	85.3882
A7_3102077	122.027	175.194	116.427	146.331	150.196	141.484
[truncated: 7,227 more rows]
