# Supplementary material for: Comparative Transcriptomic Analysis Reveals New Insights into Spawn Aging in Agaricus bisporus: Mitochondrial Dysfunction
Source: Int J Mol Sci. 2025 Jan 20;26(2):849. doi: 10.3390/ijms26020849 (PMC11766156; doi:10.3390/ijms26020849)
Supplement: Supplementary file 1 [file ijms-26-00849-s001.zip › ijms-3426991-supplementary/Table S5.xlsx]

## Sheet: Sheet1
Table S5. Clustering analysis of significant DEGs in the As2796Y vs. As2796 comparison.
Gene ID	As2796Y_1	As2796Y_2	As2796Y_3	As2796_1	As2796_2	As2796_3	log2FoldChange	pvalue	padj	As2796Y vs. As2796	Description	Preferred_name	PFAMs
A7_3107977	0	2.40378	1.76335	14.9316	15.713	14.8524	-14.0489	3.71314e-94	1.70823e-90	down-regulataed	HHE domain-containing protein	-	Hemerythrin
A7_3101504	3.43936	1.65349	0	14.527	15.7344	14.8122	-13.2032	3.85921e-74	7.10172e-71	down-regulataed	Protein of unknown function (DUF2945)	-	DUF2945
A7_3108232	0	5.85468	0	16.9068	16.8343	16.3994	-12.4871	2.56329e-07	6.91637e-06	down-regulataed	Ubiquinol-cytochrome c reductase complex	UQCRC2	-
A7_3109066	0	0	0	8.98078	9.73644	8.79575	-11.7023	2.23331e-20	3.87711e-18	down-regulataed	Protein of unknown function (DUF2945)	-	DUF2945
A7_3108915	2.69401	3.5521	1.76335	12.2465	13.026	12.2727	-9.97956	4.55147e-76	1.04695e-72	down-regulataed	Lea domain protein	-	DUF3659
A7_3100896	6.53783	9.02622	6.62046	16.7441	18.2859	17.3779	-9.72364	4.90274e-46	4.10092e-43	down-regulataed	Beta-flanking protein	beta-fg	-
A7_3108914	0	3.5521	3.86502	12.099	13.3874	12.2801	-9.65913	9.82264e-46	7.53151e-43	down-regulataed	-	-	-
A7_3101990	7.36749	8.26114	6.99918	16.4063	17.2285	16.4257	-9.10574	2.90959e-96	2.67711e-92	down-regulataed	Conidiation protein 6	-	Con-6
A7_3102288	0	0	2.06803	8.16238	9.42054	8.50333	-8.48552	3.09384e-20	5.27156e-18	down-regulataed	-	-	-
A7_3102311	6.41371	6.03074	6.65515	13.6299	15.6032	14.4874	-8.424	7.25345e-61	9.53414e-58	down-regulataed	(2R)-phospho-3-sulfolactate synthase (ComA)	-	ComA
A7_3102233	6.75801	8.57301	5.61168	15.7469	16.0368	15.5517	-8.31575	5.20754e-39	2.99466e-36	down-regulataed	-	-	-
new_gene204	3.82076	9.46341	3.16718	16.9104	15.6799	15.4482	-8.24594	1.7677e-08	6.18428e-07	down-regulataed	-	-	-
A7_3106412	10.2383	11.2658	4.9697	18.9313	17.8332	17.9212	-8.05208	1.06302e-09	4.99025e-08	down-regulataed	mismatched base pair and cruciform DNA recognition protein	-	CsbD
A7_3106344	12.3539	11.5471	7.41815	18.942	19.7825	19.0179	-7.84963	6.38383e-22	1.2769e-19	down-regulataed	-	-	-
A7_3106923	8.82309	8.84285	6.2934	16.2581	16.2666	15.7174	-7.74108	4.97621e-40	3.05241e-37	down-regulataed	SUR7/PalI family	-	SUR7
A7_3102103	6.03472	8.472	4.33334	14.583	15.3777	14.594	-7.71444	1.75511e-22	3.84493e-20	down-regulataed	-	-	-
A7_3108985	5.61899	8.63273	6.32248	14.1202	15.6384	14.6735	-7.50483	1.32492e-25	3.80955e-23	down-regulataed	-	-	-
A7_3107594	8.0836	8.24082	7.86111	14.9464	16.0993	15.1127	-7.41682	1.09737e-78	3.36564e-75	down-regulataed	-	-	-
A7_3104639	3.28596	8.11804	5.07595	14.2768	14.1979	13.7706	-7.37027	2.17607e-17	3.03364e-15	down-regulataed	-	-	-
A7_3106069	5.44872	10.5671	7.26932	16.034	17.1068	16.0315	-7.32883	5.82891e-09	2.35227e-07	down-regulataed	-	-	-
A7_3108351	4.93282	7.24047	2.88485	13.4014	13.4082	12.8953	-7.30258	4.27797e-20	7.15665e-18	down-regulataed	-	-	-
A7_3105384	10.166	10.6724	9.56259	17.3938	17.9305	16.986	-7.28713	2.906e-71	4.45635e-68	down-regulataed	Protein of unknown function (DUF4449)	-	DUF4449
new_gene91	6.10521	6.90809	7.01708	11.7909	14.623	13.5618	-7.01615	1.17106e-29	3.99073e-27	down-regulataed	-	-	-
A7_3100897	5.08009	10.458	4.08455	15.5554	16.2702	15.6773	-6.94821	1.44705e-05	0.000231151	down-regulataed	-	-	-
A7_3104493	5.08009	7.18836	4.93247	13.2164	13.0936	12.7172	-6.91804	9.81032e-32	3.76103e-29	down-regulataed	TspO/MBR family	-	TspO_MBR
A7_3108570	5.12602	9.57923	6.1548	14.962	15.2557	14.703	-6.81496	3.0604e-15	3.12875e-13	down-regulataed	-	-	-
A7_3100857	7.53856	9.0143	5.9277	14.4468	15.2461	14.4364	-6.77684	1.9907e-25	5.38718e-23	down-regulataed	KR domain	-	adh_short,adh_short_C2
A7_3104916	8.0836	10.5372	7.50313	15.98	16.2633	15.767	-6.68456	1.59578e-22	3.58116e-20	down-regulataed	Mannitol dehydrogenase Rossmann domain	mpdA	Mannitol_dh,Mannitol_dh_C
A7_3102181	2.09851	6.34825	3.40319	11.1382	11.2911	10.8228	-6.14219	1.00049e-13	8.68442e-12	down-regulataed	Glutathione-dependent formaldehyde-activating enzyme	-	GFA
A7_3105067	10.0999	11.148	10.4809	16.4865	17.3037	16.328	-6.13093	1.07557e-48	9.89634e-46	down-regulataed	Protein of unknown function (DUF4449)	-	DUF4449
new_gene290	5.03265	6.68555	2.06803	11.9638	11.7308	10.9133	-6.09484	5.95144e-14	5.4217e-12	down-regulataed	-	-	-
A7_3104957	9.80923	9.46341	9.22621	15.0241	16.1603	15.2977	-6.06149	1.49433e-53	1.5277e-50	down-regulataed	Belongs to the small heat shock protein (HSP20) family	-	HSP20
A7_3108682	9.95473	8.37742	8.25336	15.3914	14.9778	14.5912	-5.94117	2.40771e-31	8.86132e-29	down-regulataed	-	-	-
A7_3103134	0	0	0	3.50599	3.93731	2.69974	-5.80307	0.00483141	0.0265396	down-regulataed	Transposase family tnp2	-	Transposase_21
new_gene9	8.69563	9.44131	6.41985	14.8816	14.5152	13.5974	-5.79116	4.38062e-19	6.94933e-17	down-regulataed	-	-	-
A7_3104640	4.44561	8.10686	1.37661	12.2171	12.6255	12.0663	-5.69347	0.000227136	0.00229461	down-regulataed	-	-	-
A7_3106217	6.9617	7.83586	4.59397	12.3317	13.0909	12.2865	-5.65882	6.10446e-18	9.05922e-16	down-regulataed	Belongs to the type-B carboxylesterase lipase family	-	COesterase
A7_3101550	9.58094	10.189	9.43362	14.6378	15.9294	15.0476	-5.53768	2.03116e-38	1.03826e-35	down-regulataed	Transketolase, thiamine diphosphate binding domain	-	Transket_pyr,Transketolase_C,Transketolase_N
A7_3101991	6.21554	5.00523	6.35097	10.9335	11.8511	11.3321	-5.46997	6.33916e-34	2.91633e-31	down-regulataed	-	-	-
A7_3108262	10.1687	12.3887	10.6857	17.0568	16.7788	16.5844	-5.41088	1.90944e-22	4.08576e-20	down-regulataed	haloacid dehalogenase-like hydrolase	-	HAD
A7_3101930	8.59308	10.3835	7.47104	14.776	14.6801	14.2713	-5.28822	6.15299e-17	8.32554e-15	down-regulataed	Belongs to the small heat shock protein (HSP20) family	-	HSP20
A7_3107203	7.15132	6.60833	7.20833	12.0128	12.6917	11.7899	-5.21372	3.25271e-44	2.30217e-41	down-regulataed	protocatechuate 3,4-dioxygenase	-	-
A7_3103106	5.68185	8.39132	4.68633	11.4403	12.9383	12.0161	-5.17275	1.02589e-10	5.48793e-09	down-regulataed	-	-	-
A7_3101345	10.8084	12.4489	10.7243	16.9712	16.8172	16.3326	-5.16931	3.45457e-24	8.59066e-22	down-regulataed	Glycosyltransferase family 20	TPS1	Glyco_transf_20
A7_3104044	3.43936	3.67838	3.86502	7.19033	9.53038	8.4776	-5.13122	1.70439e-15	1.8235e-13	down-regulataed	-	-	-
A7_3103770	8.688	9.34938	7.70428	13.1197	14.2521	13.6436	-5.02064	7.61213e-25	2.00112e-22	down-regulataed	DJ-1/PfpI family	-	DJ-1_PfpI
A7_3100416	9.01534	10.8623	9.99607	14.892	15.4055	14.968	-4.96161	1.58995e-25	4.43307e-23	down-regulataed	Dienelactone hydrolase family	-	DLH
A7_3103243	8.30939	8.57301	7.85117	12.9622	13.6585	12.8875	-4.94424	3.05821e-42	2.0099e-39	down-regulataed	-	-	-
A7_3107067	7.95591	10.8371	7.57737	15.0177	14.2579	13.9934	-4.93037	5.50841e-11	3.22821e-09	down-regulataed	Belongs to the glycosyl hydrolase 12 (cellulase H) family	-	Glyco_hydro_12
A7_3102654	9.56435	12.3832	9.45675	16.0279	16.3789	15.6223	-4.89633	5.01609e-12	3.41874e-10	down-regulataed	RNA recognition motif	-	RRM_1
A7_3106053	7.93025	7.69356	7.27677	11.0757	13.1877	12.2102	-4.75068	9.27404e-20	1.52376e-17	down-regulataed	cytochrome P450 monooxygenase	ALK2	p450
A7_3106284	7.53005	10.0129	7.90981	12.3181	14.4015	13.57	-4.74073	1.10018e-11	7.12872e-10	down-regulataed	Malic enzyme, NAD binding domain	MAE1	Malic_M,malic
A7_3101048	3.82076	8.04958	6.2025	11.0493	11.9125	11.6063	-4.70063	1.14826e-09	5.33594e-08	down-regulataed	-	-	-
A7_3100420	6.57142	5.62304	5.48883	10.0374	11.2019	10.3884	-4.67476	2.4476e-23	5.77445e-21	down-regulataed	-	-	-
A7_3105309	7.01149	7.97771	7.41815	11.8039	12.5478	11.9367	-4.61788	5.68593e-33	2.27462e-30	down-regulataed	-	-	-
A7_3100231	8.10669	8.33969	7.82601	11.7969	13.3042	12.6656	-4.61471	1.39582e-26	4.28099e-24	down-regulataed	Belongs to the peroxisomal membrane protein PXMP2 4 family	-	Mpv17_PMP22
A7_3106559	6.80111	6.52674	5.88935	11.0933	11.3471	10.5974	-4.61184	2.56146e-33	1.07127e-30	down-regulataed	-	-	-
A7_3101721	8.35831	9.95482	8.3763	13.9025	13.6666	13.5278	-4.60455	1.67373e-21	3.14285e-19	down-regulataed	Glutathione-dependent formaldehyde-activating enzyme	-	GFA
A7_3107685	6.15036	7.06661	5.20644	10.1337	11.443	10.8531	-4.59379	1.91118e-17	2.74762e-15	down-regulataed	Uracil DNA glycosylase superfamily	THP1	UDG
A7_3108502	6.50345	8.08422	5.58793	11.5851	11.9611	11.3645	-4.57553	5.95933e-15	5.95998e-13	down-regulataed	-	-	-
A7_3101725	9.21979	9.67134	10.0028	14.101	14.4404	13.7716	-4.46493	1.36611e-38	7.39387e-36	down-regulataed	Uncharacterized alpha/beta hydrolase domain (DUF2235)	-	DUF2235
A7_3105378	8.93376	8.60914	3.60597	12.9182	12.746	12.2309	-4.45011	1.90364e-07	5.3564e-06	down-regulataed	-	-	-
A7_3108932	5.03265	5.80017	1.37661	9.26618	9.50826	9.1336	-4.44285	1.9352e-08	6.64395e-07	down-regulataed	-	-	-
A7_3101702	9.06039	9.154	8.42737	12.5471	13.8701	13.0137	-4.33887	4.03279e-24	9.76466e-22	down-regulataed	-	-	-
A7_3107005	7.2058	8.88275	6.76512	12.0209	12.638	11.9877	-4.3311	7.96277e-15	7.878e-13	down-regulataed	-	-	-
A7_3102858	10.0321	11.821	9.7641	15.3427	15.1954	14.9608	-4.32635	1.70092e-15	1.8235e-13	down-regulataed	Protein of unknown function (DUF3429)	-	DUF3429
A7_3107656	5.21371	6.68555	7.26932	10.8541	11.3243	10.4187	-4.30646	2.67781e-16	3.37514e-14	down-regulataed	Belongs to the oxygen-dependent FAD-linked oxidoreductase family	-	BBE,FAD_binding_4
A7_3107916	8.56834	9.59933	6.27865	11.4046	13.828	12.717	-4.28602	1.51155e-08	5.34914e-07	down-regulataed	-	-	-
A7_3105243	10.9096	9.85639	11.4182	13.8782	15.9091	14.5594	-4.17291	5.85943e-13	4.64423e-11	down-regulataed	Alcohol dehydrogenase GroES-like domain	-	ADH_N,ADH_N_assoc,ADH_zinc_N
A7_3107748	9.76456	10.2689	9.44193	13.9771	14.3301	13.7294	-4.16945	1.2962e-33	5.67919e-31	down-regulataed	Belongs to the major facilitator superfamily. Sugar transporter (TC 2.A.1.1) family	-	Sugar_tr
new_gene252	8.01812	8.95002	8.19953	12.4531	13.003	12.2796	-4.16884	1.8095e-27	5.74112e-25	down-regulataed	-	-	-
A7_3106309	7.18425	8.56486	5.17491	10.265	12.4041	11.6842	-4.15802	3.05595e-08	1.00063e-06	down-regulataed	-	-	-
A7_3103105	6.55472	7.51889	6.0544	10.5835	11.5497	10.5802	-4.1548	1.89516e-17	2.74762e-15	down-regulataed	-	-	-
A7_3105987	7.54703	7.52731	6.3368	10.6777	11.8583	11.2318	-4.11164	1.10659e-18	1.69696e-16	down-regulataed	-	-	gag-asp_proteas
A7_3100095	9.9674	9.52564	9.31749	13.5772	14.0738	13.4303	-4.09351	1.50117e-34	7.26962e-32	down-regulataed	Caleosin related protein	-	Caleosin
new_gene192	9.05446	10.4167	10.1078	13.2716	14.6286	13.9105	-4.07688	2.132e-17	3.01793e-15	down-regulataed	-	-	-
A7_3101233	7.99356	10.0323	7.37023	12.6661	13.3586	12.7721	-4.03487	1.78771e-10	9.24085e-09	down-regulataed	-	-	-
A7_3107749	5.96061	6.54343	6.67782	9.25806	11.2882	9.96915	-4.01034	2.16315e-13	1.82598e-11	down-regulataed	Sugar (and other) transporter	-	-
A7_3103202	4.44561	7.88253	6.99015	11.2664	10.9655	10.7129	-4.0064	1.87188e-09	8.40156e-08	down-regulataed	-	-	-
A7_3109023	7.33852	10.9016	7.77434	13.1337	14.0317	13.2965	-3.966	5.06475e-07	1.23938e-05	down-regulataed	-	-	-
A7_3101719	8.55161	10.3518	9.33186	13.4731	13.9096	13.1723	-3.9533	3.5153e-16	4.36427e-14	down-regulataed	Inherit from KOG: WD repeat domain 26	-	-
A7_3107262	9.84228	9.50874	7.12002	13.1644	13.3638	12.9091	-3.94346	2.09232e-11	1.31859e-09	down-regulataed	-phosphatase	TEP1	DSPc
A7_3108616	5.98574	5.62304	4.93247	9.63749	9.52237	9.14531	-3.91035	2.34224e-22	4.89793e-20	down-regulataed	Protein tyrosine kinase	SKS1	Pkinase
A7_3107717	9.16584	9.12657	9.08066	12.9955	13.2037	12.8559	-3.90331	5.58051e-54	6.41828e-51	down-regulataed	Aldo/keto reductase family	-	Aldo_ket_red
A7_3103640	11.7583	12.9045	10.884	16.0181	16.1678	15.665	-3.88208	1.21626e-14	1.17798e-12	down-regulataed	-	-	-
A7_3105716	12.497	12.5065	11.0365	16.197	16.085	15.7601	-3.86913	7.99271e-19	1.24646e-16	down-regulataed	ThiJ PfpI	-	DJ-1_PfpI
A7_3101517	10.535	10.9129	10.7189	14.0612	15.0145	14.0961	-3.73233	2.28283e-24	5.83452e-22	down-regulataed	-	-	-
new_gene93	9.69579	13.1228	6.51106	13.0525	16.347	15.1981	-3.71794	0.00991457	0.0457034	down-regulataed	-	-	-
A7_3104591	13.0043	13.6755	11.1819	16.5473	16.9739	16.2662	-3.68269	5.09271e-11	3.0231e-09	down-regulataed	Serine/Threonine protein kinases, catalytic domain	srk1	Pkinase
A7_3102015	9.26411	10.0054	8.45389	13.4352	12.8583	12.7277	-3.66766	3.55744e-16	4.36427e-14	down-regulataed	-	-	-
A7_3108652	9.45839	11.2652	9.89082	13.5248	14.5895	13.7215	-3.60281	1.14242e-11	7.35062e-10	down-regulataed	NAD(P)H-binding	-	NAD_binding_10
A7_3100993	10.9925	11.8481	9.87741	14.6095	14.9279	14.398	-3.54516	4.52075e-13	3.68101e-11	down-regulataed	DnaJ C terminal domain	SIS1	DnaJ,DnaJ_C
A7_3107880	10.1742	10.0352	9.09126	13.9504	13.0993	12.8602	-3.54421	5.06414e-16	6.05131e-14	down-regulataed	-	-	-
new_gene384	0	4.68248	3.50814	8.02885	6.42451	5.9417	-3.53171	0.000537558	0.00465294	down-regulataed	-	-	-
A7_3104059	5.17053	6.84216	4.54548	7.99018	10.1721	9.09786	-3.51651	6.61142e-07	1.58829e-05	down-regulataed	-	-	-
A7_3104252	9.70149	10.3518	10.187	13.3454	14.0281	13.147	-3.45369	2.27273e-21	4.18228e-19	down-regulataed	Shwachman-Bodian-Diamond syndrome (SBDS) protein	-	SBDS
A7_3106048	10.8137	12.1058	9.78253	14.7655	14.7727	14.405	-3.45206	1.89222e-10	9.6724e-09	down-regulataed	-	-	-
A7_3104633	8.60934	10.4992	8.23437	12.8535	13.0976	12.7536	-3.43338	2.02303e-09	8.99223e-08	down-regulataed	-	-	-
A7_3108440	5.12602	5.98259	3.29001	8.90312	8.31324	8.20496	-3.3844	1.17831e-07	3.45276e-06	down-regulataed	-	-	-
A7_3106419	7.99356	8.78437	8.0204	11.663	11.8874	11.4525	-3.36842	3.71285e-22	7.59153e-20	down-regulataed	-	-	-
A7_3107962	7.05962	8.09558	6.81711	11.4669	10.3352	10.1002	-3.33701	8.05193e-11	4.51742e-09	down-regulataed	-	-	-
A7_3100708	9.06039	8.90553	10.3485	12.6048	13.4132	12.506	-3.30923	7.86079e-12	5.27935e-10	down-regulataed	RhoGEF domain	-	RhoGEF
A7_3103201	8.19014	10.5517	11.1614	13.4224	14.0912	13.5157	-3.29795	9.99038e-08	2.9462e-06	down-regulataed	-	-	-
A7_3102387	10.4961	10.4144	10.6773	13.5294	14.3226	13.4404	-3.2887	1.53725e-21	2.94672e-19	down-regulataed	Four repeated domains in the Fasciclin I family of proteins, present in many other contexts.	-	Fasciclin
A7_3108167	8.82309	9.98721	9.63969	12.6343	13.2137	12.6086	-3.2879	8.5928e-17	1.12946e-14	down-regulataed	Ubiquitin carboxyl-terminal hydrolase, family 1	YUH1	Peptidase_C12
A7_3100436	11.3215	12.9063	12.3191	14.7995	16.1427	15.4482	-3.24601	7.08439e-11	4.02367e-09	down-regulataed	GAF domain	CHK1	AAA_16,GAF,GAF_2,HATPase_c,HisKA,Pkinase,Response_reg
A7_3107141	10.9428	11.3436	10.887	14.1427	14.5423	14.101	-3.20429	1.28211e-27	4.21309e-25	down-regulataed	Haloacid dehalogenase-like hydrolase	-	HAD_2,Hydrolase
A7_3107399	5.51926	6.94625	4.54548	9.1036	9.39007	8.97979	-3.18944	6.52165e-08	2.00019e-06	down-regulataed	-	-	-
A7_3106266	8.69943	8.45004	8.00254	11.9521	11.2757	11.3479	-3.1512	3.28759e-19	5.30686e-17	down-regulataed	-	-	-
A7_3103960	11.9952	12.4294	10.6899	14.9371	15.2645	14.7515	-3.12791	9.4392e-12	6.20358e-10	down-regulataed	Destroys radicals which are normally produced within the cells and which are toxic to biological systems	SOD2	Sod_Fe_C,Sod_Fe_N
A7_3101511	9.99859	10.975	9.3549	12.8524	13.9507	13.1065	-3.11963	3.14607e-10	1.5647e-08	down-regulataed	-	-	-
A7_3101820	9.20649	9.76683	9.33186	11.6156	13.2384	12.3607	-3.10199	8.10791e-12	5.40586e-10	down-regulataed	Destroys radicals which are normally produced within the cells and which are toxic to biological systems	sod1	Sod_Cu
A7_3103976	10.1522	10.7373	10.2498	13.3113	13.766	13.3251	-3.08129	7.70522e-23	1.77239e-20	down-regulataed	Major Facilitator Superfamily	-	MFS_1
A7_3101556	9.18766	10.1703	7.91936	11.571	12.8731	12.5771	-3.07674	8.20676e-08	2.46766e-06	down-regulataed	G-X-X-X-Q-X-W domain-containing protein	-	Ricin_B_lectin
A7_3107404	4.51629	5.3845	0	7.74127	7.57156	6.87467	-3.05724	0.00237973	0.0154187	down-regulataed	-	-	-
A7_3100665	12.5438	13.5495	12.5091	15.9058	16.2895	15.7711	-3.053	4.74696e-15	4.79965e-13	down-regulataed	Belongs to the ClpA ClpB family	HSP104	AAA,AAA_2,ClpB_D2-small,Clp_N
A7_3101031	6.87021	6.20872	4.54548	9.69673	8.47127	9.10987	-3.04191	4.82288e-07	1.1961e-05	down-regulataed	F-box-like	-	-
A7_3106867	10.1577	11.2186	10.8538	13.6179	14.1287	13.709	-3.02952	1.96195e-16	2.5072e-14	down-regulataed	Catalyzes the conversion of hemimercaptal, formed from methylglyoxal and glutathione, to S-lactoylglutathione	GLO1	Glyoxalase
A7_3101032	10.579	11.6436	10.1306	13.7995	14.2493	13.7472	-3.02173	1.00567e-11	6.56254e-10	down-regulataed	-	-	F-box-like
A7_3101050	7.46899	9.04978	9.14514	11.7696	12.0059	11.3854	-3.0153	1.80772e-10	9.29206e-09	down-regulataed	Zinc finger C-x8-C-x5-C-x3-H type (and similar)	-	-
A7_3101519	9.03954	9.95013	8.87036	11.2474	13.1894	11.9522	-2.9901	3.56754e-08	1.164e-06	down-regulataed	FAD binding domain	-	FAD_binding_3
A7_3105190	8.68416	9.89592	8.77368	12.1974	12.3372	11.8242	-2.90772	3.45086e-12	2.40541e-10	down-regulataed	Catalyzes the epimerization of the S- and R-forms of NAD(P)HX, a damaged form of NAD(P)H that is a result of enzymatic or heat-dependent hydration. This is a prerequisite for the S- specific NAD(P)H-hydrate dehydratase to allow the repair of both epimers of NAD(P)HX	-	YjeF_N
A7_3104908	8.79848	9.67891	8.48315	11.5518	12.3567	11.7715	-2.85824	1.57219e-11	1.00456e-09	down-regulataed	Sterol O-acyltransferase	ARE2	MBOAT
A7_3105169	6.98681	7.38639	7.77434	11.191	9.06593	9.65842	-2.84925	4.98116e-07	1.22544e-05	down-regulataed	-	-	-
A7_3103969	11.1872	12.4065	9.59273	14.9807	14.027	13.5856	-2.84579	9.78943e-06	0.00016726	down-regulataed	-	-	-
A7_3106365	10.5498	11.3292	10.398	14.6994	11.7459	13.0928	-2.83916	1.13769e-05	0.000189636	down-regulataed	-	-	-
A7_3108852	11.2397	11.5492	11.5284	13.9665	14.7561	13.982	-2.83894	3.66727e-17	5.0362e-15	down-regulataed	Belongs to the group II decarboxylase family	GAD1	Pyridoxal_deC
A7_3100718	11.1674	11.2702	10.3722	13.0947	14.568	13.356	-2.83669	2.21354e-09	9.74489e-08	down-regulataed	-	-	-
A7_3102747	10.2159	11.2902	8.87527	12.8356	13.8525	12.8441	-2.82391	1.33254e-06	2.93429e-05	down-regulataed	Protein of unknown function (DUF726)	-	DUF726,Glu-tRNAGln,Pex14_N
A7_3102004	10.7269	11.6354	10.5866	14.6826	13.2988	13.0928	-2.81482	4.10721e-08	1.31674e-06	down-regulataed	Heme oxygenase	-	Heme_oxygenase
A7_3106944	12.0521	11.9654	12.0279	14.3124	15.3326	14.6242	-2.80622	8.56908e-16	9.85552e-14	down-regulataed	Pyridoxamine 5'-phosphate oxidase like	-	Pyrid_ox_like
A7_3109037	10.8688	13.979	9.62954	14.6388	15.8385	15.4954	-2.79258	0.00106085	0.00804686	down-regulataed	Mannitol-1-phosphate dehydrogenase	ADH1	ADH_N,ADH_zinc_N
A7_3104657	9.26154	9.70326	8.87527	11.8546	12.4496	11.935	-2.78757	2.48164e-15	2.59473e-13	down-regulataed	Belongs to the glycosyl hydrolase 5 (cellulase A) family	EXG3	Cellulase
A7_3104014	9.04254	10.2321	9.50669	12.6082	12.6017	12.0819	-2.77436	2.08535e-12	1.52281e-10	down-regulataed	-	-	-
A7_3102824	3.28596	5.22809	4.59397	7.26781	7.32699	7.22318	-2.75183	1.64755e-06	3.54185e-05	down-regulataed	-	-	-
A7_3104692	10.4083	6.92092	11.8802	13.7139	12.9987	13.722	-2.74302	0.000823998	0.00652737	down-regulataed	hydrophobin	-	Hydrophobin
A7_3101089	12.6307	11.0688	10.1691	14.645	14.4355	14.0248	-2.74127	2.01534e-06	4.18582e-05	down-regulataed	-	-	-
A7_3107777	8.86771	9.60927	9.18723	11.7183	12.4974	11.5363	-2.72883	1.99046e-12	1.46513e-10	down-regulataed	Glycosyltransferase family 1 protein	-	Glyco_transf_28,UDPGT
new_gene106	11.3677	14.0728	9.82123	15.7264	15.1451	15.4968	-2.71792	0.000736054	0.00596165	down-regulataed	-	-	-
A7_3105944	7.09469	8.33011	6.0544	9.88941	10.7425	9.58804	-2.71727	4.36517e-06	8.31977e-05	down-regulataed	-	-	-
A7_3108933	7.97485	8.64438	7.75314	10.5649	11.2218	10.7617	-2.706	5.90561e-13	4.64423e-11	down-regulataed	Haloacid dehalogenase-like hydrolase	-	Hydrolase_6,Hydrolase_like
A7_3104021	5.58651	5.77211	6.07163	8.62043	8.71899	8.11248	-2.70024	1.51842e-12	1.13585e-10	down-regulataed	-	-	-
new_gene324	5.48442	5.9579	4.9697	8.42167	8.21237	7.89096	-2.6979	3.76186e-10	1.85096e-08	down-regulataed	-	-	-
A7_3100835	11.5582	13.01	11.6285	14.9387	14.9051	14.9147	-2.68798	1.65621e-09	7.54395e-08	down-regulataed	DUF89 domain-containing protein	HRT2	DUF89
A7_3107467	13.8627	13.8884	13.1634	16.1608	16.793	16.0034	-2.68623	1.55012e-13	1.32062e-11	down-regulataed	Dual specificity phosphatase, catalytic domain	-	DSPc
A7_3107541	8.43785	9.11265	8.94236	11.8224	11.6988	10.9276	-2.67757	5.4918e-13	4.39392e-11	down-regulataed	-	-	-
A7_3105024	10.4129	10.2938	10.8025	13.1763	13.3646	13.0197	-2.67443	8.22458e-21	1.48381e-18	down-regulataed	-	-	-
A7_3106841	10.2079	11.0874	9.37065	12.9029	13.4134	12.7597	-2.66646	1.25978e-08	4.61802e-07	down-regulataed	Belongs to the malate synthase family	-	Malate_synthase
A7_3100600	11.7172	12.1538	11.4507	14.4871	14.5774	14.1603	-2.61615	6.92287e-17	9.2315e-15	down-regulataed	Cation efflux family	ZRC1	Cation_efflux
A7_3108065	10.5707	10.6446	8.89234	13.5623	11.994	12.4998	-2.61184	3.04737e-06	6.12202e-05	down-regulataed	Belongs to the small heat shock protein (HSP20) family	-	HSP20
A7_3104355	9.17133	10.1863	9.35666	12.0064	12.2888	12.3849	-2.59501	1.98453e-12	1.46513e-10	down-regulataed	Thioredoxin	-	Thioredoxin_4
A7_3106912	11.3129	11.7833	11.1191	13.3486	14.4923	13.856	-2.54279	8.59648e-11	4.76483e-09	down-regulataed	Glycosyl hydrolase family 63 C-terminal domain	-	Glyco_hydro_63
A7_3106807	11.8599	12.5674	11.3537	13.774	15.0482	14.5306	-2.52869	2.66858e-08	8.96116e-07	down-regulataed	hydrolase family 16	-	Glyco_hydro_16
A7_3108516	12.0902	12.6495	9.83265	14.2549	14.7372	14.3158	-2.52391	2.21787e-05	0.000324946	down-regulataed	-	-	-
A7_3107459	10.2617	10.5964	9.86882	13.2912	12.5118	12.4075	-2.52204	2.0441e-11	1.29709e-09	down-regulataed	BAG domain	-	BAG
A7_3108673	10.3634	10.4525	11.8481	13.4821	13.7849	13.3861	-2.50145	5.02459e-08	1.5887e-06	down-regulataed	SUR7/PalI family	-	SUR7
A7_3102533	16.1666	16.8882	15.4484	18.8946	18.8539	18.5797	-2.49754	1.09658e-09	5.12162e-08	down-regulataed	heat shock protein 70	SSA2	HSP70
A7_3106032	11.1263	10.9557	11.2572	13.269	13.9369	13.533	-2.48821	1.12376e-16	1.45629e-14	down-regulataed	Phosphorylase is an important allosteric enzyme in carbohydrate metabolism. Enzymes from different sources differ in their regulatory mechanisms and in their natural substrates. However, all known phosphorylases share catalytic and structural properties	GPH1	Phosphorylase
A7_3108256	6.91013	6.12247	5.65803	9.20558	8.27564	8.75043	-2.48752	1.4031e-07	4.08543e-06	down-regulataed	-	-	-
A7_3102558	8.78065	9.48733	9.04622	11.4551	11.9769	11.3336	-2.48408	6.25019e-13	4.87356e-11	down-regulataed	-	-	-
A7_3107227	10.2642	10.988	10.685	12.2331	13.7646	13.0716	-2.47883	2.26425e-08	7.71605e-07	down-regulataed	Multidrug oligosaccharidyl-lipid polysaccharide flippase	ERC1	MatE
A7_3100707	8.63736	8.39132	8.62991	10.7842	11.4146	10.7783	-2.47024	1.18181e-14	1.15679e-12	down-regulataed	NAD(P)-binding Rossmann-like domain	-	FMO-like,NAD_binding_8
A7_3105620	7.05962	6.59238	6.47268	8.53346	9.76724	8.97454	-2.46591	2.28496e-08	7.72937e-07	down-regulataed	-	-	-
A7_3107558	12.415	12.8176	11.2402	15.2283	14.4873	14.3281	-2.4401	1.80945e-07	5.12271e-06	down-regulataed	B-cell receptor-associated protein 31-like	YET3	Bap31
A7_3108731	4.51629	3.0893	5.26752	4.65393	7.52425	7.29226	-2.43306	0.00403025	0.023162	down-regulataed	-	-	-
A7_3106049	7.54703	8.62883	7.5469	11.6013	7.9028	9.58288	-2.42226	0.00148038	0.0105505	down-regulataed	-	-	-
A7_3103062	8.80908	9.2962	9.01762	11.4468	11.7028	11.223	-2.41823	6.30721e-16	7.3459e-14	down-regulataed	-	-	-
A7_3105754	10.4427	11.3418	9.92321	13.1936	13.1965	12.9155	-2.41809	5.59413e-09	2.2775e-07	down-regulataed	Gamma interferon inducible lysosomal thiol reductase (GILT)	-	GILT
A7_3101463	9.21714	10.2424	9.51143	11.832	12.3303	12.2049	-2.41552	7.93217e-11	4.47754e-09	down-regulataed	Catalyzes the conversion of hemimercaptal, formed from methylglyoxal and glutathione, to S-lactoylglutathione	GLO1	Glyoxalase
A7_3108700	8.97512	8.16194	8.04677	11.7123	10.0973	10.1672	-2.41332	4.68253e-06	8.79265e-05	down-regulataed	-	-	-
A7_3106070	10.5592	11.4624	10.9021	13.4733	13.5465	13.1739	-2.3839	2.12108e-12	1.5367e-10	down-regulataed	-	-	-
A7_3106450	9.51558	11.9615	10.4704	11.1375	14.4073	12.8979	-2.36514	0.00215322	0.0142636	down-regulataed	Belongs to the oxygen-dependent FAD-linked oxidoreductase family	-	BBE,FAD_binding_4
A7_3107580	8.89449	9.2962	8.73095	10.5339	11.9813	11.1883	-2.36402	4.90296e-08	1.55559e-06	down-regulataed	-	-	-
A7_3104266	11.076	12.103	11.4515	13.3571	14.504	13.7285	-2.33793	5.2011e-08	1.62221e-06	down-regulataed	LNS2	ned1	LNS2,Lipin_N,Lipin_mid
A7_3108889	7.12893	8.07277	5.90865	10.0702	9.31097	9.3353	-2.33747	2.58156e-05	0.000368835	down-regulataed	-	-	-
A7_3106203	11.3308	12.2006	11.5741	14.3413	14.005	13.8165	-2.32138	2.4517e-11	1.53456e-09	down-regulataed	Four repeated domains in the Fasciclin I family of proteins, present in many other contexts.	-	Fasciclin
A7_3102382	13.0906	12.9777	12.7785	15.5565	15.3195	14.8442	-2.31502	2.8509e-14	2.64961e-12	down-regulataed	phosphoglycerate kinase	PGK1	PGK
A7_3106278	9.0751	10.0234	9.24721	11.6082	12.1372	11.6591	-2.31341	5.6675e-10	2.73019e-08	down-regulataed	-	-	-
A7_3107562	11.8115	12.1824	11.5056	13.4913	14.6435	14.1522	-2.31107	2.93263e-09	1.26089e-07	down-regulataed	Glycosyltransferase family 20 protein	TPS3	Glyco_transf_20,Trehalose_PPase
A7_3109077	11.52	12.5208	7.80041	12.7942	14.5312	13.6995	-2.28686	0.00585668	0.0306352	down-regulataed	-	-	-
A7_3107476	12.5819	14.4569	13.0317	15.5415	16.2025	15.7424	-2.26602	8.77998e-06	0.000153001	down-regulataed	Belongs to the class-III pyridoxal-phosphate-dependent aminotransferase family	CAR2	Aminotran_3
A7_3101740	9.64543	11.1281	9.7306	13.2377	11.7753	12.4251	-2.26397	2.19967e-05	0.000324345	down-regulataed	Glutathione S-transferase, N-terminal domain	-	GST_C,GST_C_2,GST_C_3,GST_N_2,GST_N_3
A7_3103233	8.18472	8.79835	9.47467	10.9696	11.3929	11.1299	-2.26142	1.70187e-08	5.99958e-07	down-regulataed	-	-	-
A7_3101886	14.3996	13.625	13.4094	15.794	16.2779	16.2603	-2.25083	9.36327e-10	4.4638e-08	down-regulataed	Belongs to the TPP enzyme family	-	TPP_enzyme_C,TPP_enzyme_M,TPP_enzyme_N
A7_3101114	4.64806	5.22809	7.37717	9.51572	7.03232	7.76294	-2.24914	0.00628327	0.0323698	down-regulataed	Belongs to the GMC oxidoreductase family	-	GMC_oxred_C,GMC_oxred_N
A7_3106582	9.92743	10.5823	9.05491	12.3503	12.3534	11.9088	-2.23594	2.16673e-07	5.96889e-06	down-regulataed	Pfam:DUF2424	-	Abhydrolase_3,Say1_Mug180
A7_3108659	10.2642	11.2846	12.221	13.6547	14.0796	13.1999	-2.22118	1.2299e-05	0.000202801	down-regulataed	-	-	-
A7_3102091	12.6404	14.2252	11.9512	15.1253	15.9764	15.1869	-2.22115	0.000110453	0.00125312	down-regulataed	Histidine-specific methyltransferase, SAM-dependent	-	DinB_2,FGE-sulfatase,Methyltransf_33
A7_3102653	10.5487	11.1302	10.6081	12.454	13.4953	12.8031	-2.19791	7.41576e-09	2.92714e-07	down-regulataed	GYF domain	-	GYF
A7_3101931	10.437	10.7775	10.3009	12.562	12.9674	12.5573	-2.19037	8.81845e-14	7.87753e-12	down-regulataed	SGF29 tudor-like domain	-	DUF1325
A7_3101266	11.6739	11.4772	11.0072	13.0754	14.1339	13.3797	-2.18894	1.37815e-08	4.99227e-07	down-regulataed	Rieske [2Fe-2S] domain	aif1	Pyr_redox_2,Reductase_C,Rieske
new_gene82	9.8145	11.1697	10.1489	12.2182	13.1499	12.5168	-2.18456	1.52416e-06	3.30007e-05	down-regulataed	ABC1 family	-	-
A7_3108119	9.84915	10.8664	10.4524	11.7634	13.346	12.3062	-2.17809	6.16015e-06	0.000112015	down-regulataed	Alanine dehydrogenase/PNT, N-terminal domain	-	AlaDh_PNT_C,AlaDh_PNT_N,Sacchrp_dh_C,Sacchrp_dh_NADP
A7_3100063	10.0337	10.2074	9.96759	11.2433	12.8587	12.2009	-2.17278	5.50809e-07	1.3443e-05	down-regulataed	-	-	-
A7_3100424	11.8827	12.3226	11.8056	14.0077	14.6175	13.8278	-2.17014	2.02775e-10	1.03079e-08	down-regulataed	ATP11 protein	-	ATP11
A7_3108501	7.21645	7.51043	6.8574	9.57354	9.51836	8.96664	-2.16772	1.76907e-09	8.01835e-08	down-regulataed	-	-	-
A7_3103488	11.761	12.6962	11.1196	14.4609	14.0971	13.8749	-2.15997	1.32248e-06	2.92503e-05	down-regulataed	-	-	-
A7_3106454	10.5862	10.74	11.0919	12.5634	13.3428	12.9107	-2.15289	8.36325e-11	4.66365e-09	down-regulataed	Dual specificity phosphatase, catalytic domain	YVH1	DSPc
A7_3105212	10.2859	10.7327	10.1988	13.033	12.3796	12.1148	-2.13793	3.02073e-09	1.29273e-07	down-regulataed	RAB	-	-
A7_3108615	9.15203	8.6636	8.99973	10.6113	11.5683	10.9106	-2.1367	4.93832e-09	2.06534e-07	down-regulataed	homolog, subfamily B, member 2	DNAJB2	DnaJ,UIM
A7_3101280	7.53005	10.9525	9.42192	11.3239	12.8511	11.328	-2.13557	0.00380754	0.0222999	down-regulataed	dolichol kinase	SEC59	-
A7_3103666	6.0586	4.90546	6.52364	8.07884	8.34081	7.82254	-2.13413	2.11003e-05	0.000313641	down-regulataed	mismatched base pair and cruciform DNA recognition protein	-	CsbD
A7_3108285	11.8868	11.2283	12.1252	13.2115	14.3685	13.9275	-2.11739	2.39425e-07	6.49837e-06	down-regulataed	Trehalose-phosphatase	-	Glyco_transf_20,Trehalose_PPase
A7_3103801	11.8146	12.2392	10.9976	13.7048	14.2624	13.5525	-2.10313	2.46e-07	6.6572e-06	down-regulataed	protein serine/threonine kinase activity	-	Pkinase
A7_3107520	8.41491	8.79835	8.10649	9.91027	10.8543	10.7579	-2.10145	5.13129e-08	1.61544e-06	down-regulataed	Belongs to the glycosyl hydrolase 18 family	CHT2	CBM_19,Flocculin_t3,Glyco_hydro_18
A7_3106206	9.48946	9.8002	10.6836	12.5014	12.1424	11.807	-2.09501	3.35519e-07	8.82031e-06	down-regulataed	-	-	-
A7_3105706	9.74077	8.81563	8.27583	11.3692	11.4858	10.4216	-2.09357	1.27207e-05	0.000209006	down-regulataed	Belongs to the GST superfamily	GST2	GST_C,GST_C_3,GST_N,GST_N_3
A7_3108000	10.6066	11.081	11.5752	12.6887	13.751	13.0237	-2.08355	4.23329e-07	1.07131e-05	down-regulataed	-	-	-
A7_3107083	10.473	12.526	11.0728	13.4337	14.0003	13.6265	-2.08208	7.6753e-05	0.000925182	down-regulataed	Oxalate decarboxylase	-	Cupin_1
A7_3102540	12.3542	12.0009	11.8352	13.9594	14.5251	13.9039	-2.07818	9.01012e-11	4.9642e-09	down-regulataed	Putative oxidoreductase C terminal	-	GFO_IDH_MocA,ox_reductase_C
A7_3104880	11.6382	11.6912	11.7106	13.5692	13.9928	13.6602	-2.07251	1.24196e-15	1.37678e-13	down-regulataed	Belongs to the phosphohexose mutase family	PGM2	PGM_PMM_I,PGM_PMM_II,PGM_PMM_III,PGM_PMM_IV
A7_3108681	6.98681	7.25067	6.07163	8.85012	9.02686	8.8281	-2.06678	4.35344e-07	1.09145e-05	down-regulataed	Survival protein SurE	-	SurE
A7_3101033	8.82657	9.33986	8.73366	10.427	11.5871	10.9167	-2.06623	2.63863e-07	7.09884e-06	down-regulataed	Uncharacterised protein family (UPF0014)	-	UPF0014
A7_3108601	8.22748	8.45004	8.61824	10.5594	10.6015	10.3352	-2.06474	1.5262e-13	1.31239e-11	down-regulataed	-	-	-
A7_3100945	11.9271	13.1603	11.1371	14.5555	14.4583	14.0282	-2.04881	5.80796e-05	0.00073709	down-regulataed	Indoleamine 2,3-dioxygenase	-	IDO
A7_3106255	11.1501	12.0616	10.9219	13.204	13.3759	13.8496	-2.03741	4.26101e-07	1.07412e-05	down-regulataed	Glutaredoxin	TTR1	Glutaredoxin
A7_3108786	14.8355	15.321	14.8484	16.8219	17.1944	17.0983	-2.02678	2.23616e-12	1.60741e-10	down-regulataed	Hsp90 protein	HSP82	HATPase_c,HSP90
A7_3105070	11.9292	13.3315	11.4486	13.2824	15.3046	14.2011	-2.02668	0.000973573	0.00748253	down-regulataed	Transfers the glycosyl residue from UDP-Glc to the non- reducing end of alpha-1,4-glucan	GSY1	Glycogen_syn
A7_3100454	12.9715	13.4817	13.4231	15.5121	15.2264	15.2306	-2.02009	9.76446e-13	7.42503e-11	down-regulataed	CS domain	wos2	CS
A7_3104200	8.88784	8.86626	8.68131	10.3903	11.174	10.8243	-2.01942	3.71158e-10	1.83604e-08	down-regulataed	Glutathione S-transferase, N-terminal domain	-	GST_C_2,GST_N_3
A7_3104227	7.98112	8.31074	7.55305	10.0199	10.0339	9.92225	-2.01783	4.13827e-10	2.02533e-08	down-regulataed	DNA replication complex GINS protein PSF2	PSF2	Sld5
A7_3106828	9.19845	9.97341	8.86048	11.8329	11.287	11.0392	-2.00561	1.01485e-06	2.3344e-05	down-regulataed	-	-	-
A7_3100874	10.9839	12.5404	10.2583	13.3743	13.9557	13.3354	-2.00103	0.000369049	0.00340242	down-regulataed	Vta1 like	-	Vta1
A7_3101571	3.70448	4.00195	6.26373	6.90175	7.53224	6.81722	-1.99846	0.00789696	0.038495	down-regulataed	-	-	-
A7_3106273	13.2674	13.2188	12.3446	15.2346	14.9484	14.7692	-1.99607	1.76576e-08	6.18428e-07	down-regulataed	-	-	-
A7_3107256	11.0117	11.5854	9.89566	13.2425	13.0267	12.6052	-1.99523	1.31975e-05	0.000215302	down-regulataed	Putative adipose-regulatory protein (Seipin)	-	Seipin
A7_3107828	6.23663	6.22949	4.08455	6.96958	8.1462	7.91853	-1.98413	0.00210009	0.013992	down-regulataed	-	-	-
A7_3107635	15.1068	15.2795	14.9949	16.8824	17.3641	17.0586	-1.9838	3.26832e-13	2.70917e-11	down-regulataed	Glyceraldehyde-3-phosphate dehydrogenase	GPD	Gp_dh_C,Gp_dh_N
A7_3100719	11.751	11.4258	10.1681	12.3743	13.798	13.2097	-1.98248	9.79321e-05	0.00113628	down-regulataed	Phosphotransferase enzyme family	-	APH
A7_3105500	9.81275	9.52143	9.86388	11.242	12.0255	11.7768	-1.97787	1.04699e-09	4.96565e-08	down-regulataed	Apc amino acid permease	-	AA_permease_2
A7_3108626	5.17053	6.60833	6.80686	7.68589	8.71549	8.36986	-1.97302	0.000232306	0.00234113	down-regulataed	-	-	-
A7_3103613	11.1185	11.7218	11.3212	13.5841	13.531	12.9463	-1.97236	1.90474e-09	8.50752e-08	down-regulataed	ubiquitin-protein transferase activity	-	-
A7_3102779	7.46005	8.15109	8.03364	9.80652	10.1759	9.58804	-1.96957	1.89984e-08	6.54697e-07	down-regulataed	-	-	-
A7_3100362	11.971	12.8321	13.0378	14.2626	15.0785	14.4866	-1.96953	7.52795e-07	1.77412e-05	down-regulataed	Aldehyde dehydrogenase family	-	Aldedh
new_gene273	9.51558	10.4201	8.73636	12.1223	11.4103	11.4002	-1.9683	3.84593e-05	0.000523467	down-regulataed	-	-	-
A7_3107489	8.82657	9.33027	9.34785	10.2239	11.8463	10.9297	-1.96651	1.81744e-05	0.000278426	down-regulataed	Glycosyl hydrolase family 79 C-terminal beta domain	-	Glyco_hydro_79C
A7_3108273	13.3516	13.2119	11.8283	15.4921	14.3914	14.574	-1.9639	5.99693e-05	0.000756897	down-regulataed	-	-	-
A7_3108002	5.79989	4.95621	4.2143	5.89993	7.95725	6.51881	-1.96178	0.00588688	0.0307582	down-regulataed	-	-	-
A7_3103393	8.10669	8.44116	7.41815	11.0641	8.18728	9.29379	-1.95028	0.0033791	0.0203476	down-regulataed	Acetyltransferase (GNAT) domain	-	Acetyltransf_3
A7_3103835	8.33894	9.08726	7.6651	10.8701	10.2236	10.0474	-1.94995	1.78598e-05	0.000275338	down-regulataed	-	-	-
A7_3105415	9.68433	10.8098	10.9925	12.4394	12.7232	12.4633	-1.94858	1.06875e-06	2.4393e-05	down-regulataed	Belongs to the actin family	-	Actin,NACHT
A7_3103190	7.97485	9.85304	9.52556	10.7681	11.8952	10.8286	-1.94729	0.000301849	0.00290514	down-regulataed	-	-	-
A7_3107798	12.0543	12.081	10.4817	13.4746	13.9251	13.46	-1.93204	2.56622e-05	0.000367784	down-regulataed	-	-	-
A7_3101054	9.21979	8.62098	8.30889	11.2406	10.2359	10.3963	-1.93082	4.1947e-06	8.0575e-05	down-regulataed	-	-	-
A7_3107915	5.82795	6.16624	6.12211	8.2577	7.92725	7.60897	-1.92315	6.8627e-07	1.6401e-05	down-regulataed	-	-	-
A7_3103425	12.9665	12.7874	13.6625	14.767	15.4622	15.0207	-1.92217	1.53308e-07	4.42191e-06	down-regulataed	Phenylalanine	-	Lyase_aromatic
A7_3100190	7.29897	8.75601	7.39781	9.46492	10.3329	9.75642	-1.92075	0.000109419	0.00124292	down-regulataed	Glycosyl hydrolase family 61	-	Glyco_hydro_61
A7_3105411	12.065	12.3208	12.1185	13.5267	14.4721	14.1268	-1.92072	1.02904e-08	3.90533e-07	down-regulataed	Fructose-bisphosphate aldolase class-II	FBA1	F_bP_aldolase
A7_3108251	11.7186	11.7245	11.4478	13.9118	13.3549	13.3209	-1.92002	1.66002e-10	8.67832e-09	down-regulataed	-	-	-
A7_3105926	5.58651	6.36713	6.4465	7.08417	8.85268	7.74457	-1.91236	0.000660496	0.00547992	down-regulataed	Amidase	-	Amidase
A7_3103135	11.9088	13.323	12.6614	15.6421	13.3433	13.917	-1.90436	0.00186342	0.012626	down-regulataed	-	-	-
A7_3107445	6.77252	7.07811	6.94413	9.1036	8.69783	8.63217	-1.89761	1.01021e-08	3.85681e-07	down-regulataed	DNA-dependent RNA polymerase catalyzes the transcription of DNA into RNA using the four ribonucleoside triphosphates as substrates	RPC11	RNA_POL_M_15KD,TFIIS_C
A7_3104118	9.17679	10.0144	9.37065	10.9926	11.9525	11.2622	-1.8959	1.96232e-06	4.09418e-05	down-regulataed	Belongs to the histidine acid phosphatase family	phyA	His_Phos_2
A7_3107367	7.12893	6.18763	7.92411	9.74785	7.78731	9.23797	-1.89083	0.00180014	0.0123421	down-regulataed	-	-	-
A7_3101938	8.688	9.84128	9.31025	11.3037	11.2118	11.204	-1.88713	2.86763e-07	7.64785e-06	down-regulataed	Pyridoxamine 5'-phosphate oxidase	PDX3	PNP_phzG_C,Putative_PNPOx
A7_3101279	9.00308	9.69954	8.02924	11.242	10.6791	10.8474	-1.88111	4.28828e-05	0.000576007	down-regulataed	His Kinase A (phospho-acceptor) domain	-	-
A7_3101371	11.2481	11.0623	10.9976	13.0787	13.0744	12.7557	-1.87123	5.3238e-13	4.29687e-11	down-regulataed	PITH domain	-	PITH
A7_3104408	10.1522	9.96104	10.5933	12.104	12.239	12.0351	-1.86857	2.36329e-10	1.19476e-08	down-regulataed	-	-	-
A7_3108817	12.5821	13.0151	13.5104	14.8431	15.118	14.8805	-1.86686	2.37939e-08	8.01934e-07	down-regulataed	Glycosyl transferases group 1	-	Glycos_transf_1
A7_3107156	3.578	4.85286	3.50814	6.1774	5.64662	5.8757	-1.86361	0.00540192	0.0288133	down-regulataed	GAL4-like Zn(II)2Cys6 (or C6 zinc) binuclear cluster DNA-binding domain	-	Zn_clus
A7_3101895	9.4651	10.8829	9.68096	11.5595	12.4838	11.8358	-1.86127	8.17615e-05	0.000970694	down-regulataed	Pleckstrin homology domain	-	PH_4,Spo7_2_N
A7_3109121	12.2901	12.6239	11.1754	14.4054	13.6611	13.8479	-1.85766	2.23001e-05	0.000326205	down-regulataed	-	-	RIO1
A7_3101217	11.578	12.3397	11.9366	13.325	14.3328	13.6738	-1.85443	1.31748e-06	2.92503e-05	down-regulataed	Catalyzes the phosphorylation of D-fructose 6-phosphate to fructose 1,6-bisphosphate by ATP, the first committing step of glycolysis	PFK1	PFK
A7_3106147	11.3387	12.0323	11.1315	13.2747	13.6866	13.202	-1.85022	1.83022e-07	5.16559e-06	down-regulataed	belongs to the flavoprotein pyridine nucleotide cytochrome reductase family	-	FAD_binding_6,NAD_binding_1
A7_3107281	11.8458	11.4917	11.7898	12.2749	14.2631	13.5016	-1.84241	0.000151405	0.00162743	down-regulataed	Carboxylesterase family	-	COesterase
A7_3103880	10.6465	11.0903	10.4091	12.7391	12.5257	12.4675	-1.83965	1.34264e-09	6.17682e-08	down-regulataed	-	-	-
A7_3104958	9.90455	9.77921	9.76278	11.1889	12.0629	11.5702	-1.83628	2.22368e-08	7.60599e-07	down-regulataed	Repeated motif present between transmembrane helices in cystinosin, yeast ERS1p, mannose-P-dolichol utilization defect 1, and other hypothetical proteins.	-	PQ-loop
A7_3102030	9.57888	9.65415	9.631	11.9199	11.0865	11.2185	-1.83622	3.65646e-08	1.1888e-06	down-regulataed	26S proteasome non-ATPase, regulatory subunit	NAS2	GRASP55_65,PDZ,PDZ_2
A7_3108595	11.3813	12.3657	11.4772	13.7134	13.8505	13.3306	-1.83483	1.03926e-06	2.37867e-05	down-regulataed	rcc1 blip-ii	-	F-box,F-box-like,RCC1,RCC1_2
A7_3109179	12.7492	11.7057	11.1366	14.4687	13.2734	13.5287	-1.83147	0.000302688	0.00290713	down-regulataed	prohibitin homologues	-	Band_7
A7_3105714	10.0352	10.353	10.6366	11.9169	12.5219	12.065	-1.82971	1.51154e-08	5.34914e-07	down-regulataed	Belongs to the DEAD box helicase family	DBP8	DEAD,Helicase_C
A7_3108862	11.2668	11.785	10.4251	13.2975	13.0817	12.8563	-1.82826	5.66674e-06	0.000104488	down-regulataed	-	-	-
A7_3109103	9.62359	10.1322	9.96298	11.5501	12.1194	11.4856	-1.82714	1.89505e-08	6.54697e-07	down-regulataed	Membrane transport protein	-	Mem_trans
A7_3108013	12.6177	12.7551	13.3385	14.4135	15.1191	14.6728	-1.82625	1.50944e-07	4.36741e-06	down-regulataed	-	-	-
A7_3101270	9.43577	10.3387	9.26978	11.5916	11.7434	11.3904	-1.82187	1.61969e-06	3.4901e-05	down-regulataed	Complex I intermediate-associated protein 30 (CIA30)	-	CIA30
A7_3107607	11.7836	11.511	11.6256	13.1436	13.8344	13.2973	-1.81241	3.49633e-09	1.48934e-07	down-regulataed	Ras subfamily of RAS small GTPases	RHB1	Ras
A7_3105814	12.2348	13.8043	11.0872	14.6891	14.6841	14.4282	-1.81203	0.0023586	0.0153043	down-regulataed	Aft1 HRA domain	SKO1	Aft1_HRA,Aft1_HRR,Aft1_OSA,bZIP_1
A7_3102813	9.31457	9.35884	8.36586	10.5294	11.3323	10.6477	-1.80488	1.00835e-05	0.000171178	down-regulataed	AIG2-like family	-	AIG2_2,GGACT
A7_3103487	13.1404	13.5982	12.6372	15.2311	14.9937	14.6628	-1.80336	3.87621e-07	1.00183e-05	down-regulataed	Beta-glucan synthesis-associated protein (SKN1)	-	SKN1
A7_3105853	10.3282	11.1177	10.6941	11.7941	13.0809	12.4916	-1.79995	1.64933e-05	0.000258525	down-regulataed	Belongs to the peptidase C2 family	RIM13	Calpain_III,MIT,Peptidase_C2
A7_3106274	10.2383	10.532	10.224	12.0838	12.3494	11.9481	-1.7992	5.22113e-11	3.07947e-09	down-regulataed	-	-	-
A7_3107477	11.5593	12.6734	11.4844	13.6878	14.0976	13.5847	-1.79294	1.4402e-05	0.000230471	down-regulataed	Belongs to the DHHC palmitoyltransferase family	-	DHHC
A7_3103686	11.7073	11.2671	11.3958	13.9687	12.2335	13.0698	-1.79241	9.54945e-05	0.0011094	down-regulataed	-	-	-
A7_3107080	12.219	12.2634	11.7695	13.0308	14.4715	13.8218	-1.79049	1.90923e-05	0.000288453	down-regulataed	NADH dehydrogenase	NDE1	Pyr_redox_2
A7_3105705	10.2821	10.0352	8.59161	12.0603	11.4588	11.0629	-1.78476	0.000300737	0.00289746	down-regulataed	Belongs to the GST superfamily	GST2	GST_C,GST_C_3,GST_N,GST_N_3
A7_3106907	11.2929	11.6422	11.5458	12.9363	13.7201	13.0417	-1.77567	7.80196e-08	2.36137e-06	down-regulataed	Thiamine monophosphate synthase	THI6	HK,TMP-TENI
A7_3108971	13.2255	12.2611	11.9763	14.9293	13.8596	14.0584	-1.76973	0.00011287	0.00127739	down-regulataed	prohibitin homologues	-	Band_7
A7_3100664	8.92729	9.87794	9.02205	10.8342	11.4729	10.9317	-1.76732	5.9371e-06	0.000108603	down-regulataed	WD40 repeats	-	WD40
A7_3104817	11.6142	10.0396	10.7284	12.4708	12.9173	12.6886	-1.76676	5.68474e-05	0.00072445	down-regulataed	-	-	-
A7_3105720	11.5624	11.8923	11.5988	12.796	14.0052	13.3131	-1.765	3.71303e-06	7.2552e-05	down-regulataed	Major Facilitator Superfamily	-	MFS_1
A7_3102061	8.42413	8.51918	8.19953	10.4258	10.0226	9.93175	-1.75956	5.78741e-09	2.34581e-07	down-regulataed	Flavoprotein	-	Flavoprotein
A7_3100858	11.1207	12.0529	11.3932	13.3606	13.4148	13.2249	-1.75901	1.99943e-07	5.59173e-06	down-regulataed	Thioredoxin	TRX3	Thioredoxin
A7_3103060	10.5135	8.85961	10.5563	10.8433	12.6816	11.6423	-1.75815	0.0023766	0.0154102	down-regulataed	Cyclic nucleotide-monophosphate binding domain	-	STAS,Sulfate_transp,cNMP_binding
A7_3100946	8.66095	9.63481	9.95836	11.0796	11.7169	10.8638	-1.75317	5.44734e-05	0.000700014	down-regulataed	Indoleamine 2,3-dioxygenase	-	IDO
A7_3107595	10.6593	10.7802	10.8513	12.4681	12.7594	12.2815	-1.75127	9.06998e-11	4.96743e-09	down-regulataed	-	-	-
A7_3107678	9.35128	10.2347	9.18328	11.6753	11.4276	11.0886	-1.75113	7.43624e-06	0.000132342	down-regulataed	DnaJ molecular chaperone homology domain	-	DnaJ
A7_3100662	11.0532	11.4414	11.4144	12.8208	13.4812	12.7777	-1.7509	8.28673e-08	2.48359e-06	down-regulataed	Integral peroxisomal membrane peroxin	-	Pex24p
A7_3102039	9.58505	10.3316	9.65262	10.8851	12.3099	11.355	-1.74568	0.000111065	0.0012585	down-regulataed	Protein tyrosine kinase	-	Pkinase
A7_3105691	10.6777	10.8063	10.5191	12.7827	12.2374	12.1472	-1.74562	9.95631e-09	3.817e-07	down-regulataed	Sjogren's syndrome/scleroderma autoantigen 1 (Autoantigen p27)	-	Auto_anti-p27
A7_3105260	9.23297	9.27137	7.57737	10.3193	11.0034	10.4398	-1.74539	0.000387144	0.00354439	down-regulataed	Short-chain dehydrogenase reductase sdr	-	adh_short,adh_short_C2
A7_3105690	11.7899	12.8437	11.8951	14.382	13.9087	13.5909	-1.73918	1.89393e-05	0.000287558	down-regulataed	-	-	-
A7_3103673	9.94675	10.2114	10.8198	12.1861	12.181	11.9418	-1.73406	2.12598e-07	5.89191e-06	down-regulataed	Belongs to the cytochrome P450 family	-	p450
new_gene247	10.5124	10.0716	8.84303	12.5171	10.9447	11.0348	-1.73011	0.00218404	0.0143726	down-regulataed	-	-	-
A7_3108274	11.1619	10.8046	10.9948	13.782	11.098	11.9687	-1.72923	0.00453737	0.0252714	down-regulataed	Pyrophosphatase that hydrolyzes non-canonical purine nucleotides such as inosine triphosphate (ITP), deoxyinosine triphosphate (dITP) or xanthosine 5'-triphosphate (XTP) to their respective monophosphate derivatives. The enzyme does not distinguish between the deoxy- and ribose forms. Probably excludes non-canonical purines from RNA and DNA precursor pools, thus preventing their incorporation int…	HAM1	Ham1p_like
A7_3103663	7.23753	7.3489	7.57737	8.6538	9.5423	9.01598	-1.72746	3.07075e-06	6.15556e-05	down-regulataed	Belongs to the glycosyl hydrolase 1 family	-	Glyco_hydro_1
A7_3105618	10.4994	9.94386	10.2872	12.2161	11.7129	11.989	-1.72669	1.41006e-08	5.08782e-07	down-regulataed	Belongs to the oxygen-dependent FAD-linked oxidoreductase family	-	BBE,FAD_binding_4
A7_3101014	9.74446	10.8813	7.67076	11.7158	11.7999	11.4572	-1.72581	0.00709843	0.0357095	down-regulataed	-	-	-
A7_3102564	11.1249	11.6039	11.3842	12.785	13.5361	12.8877	-1.72576	2.33127e-07	6.36498e-06	down-regulataed	glycerol-3-phosphate O-acyltransferase	SCT1	Acyltransferase
A7_3103679	11.2026	11.1412	11.3519	12.113	13.646	12.6998	-1.72562	5.75394e-05	0.000731243	down-regulataed	Belongs to the FAD-dependent glycerol-3-phosphate dehydrogenase family	GUT2	DAO,DAO_C,EF-hand_7
A7_3103144	6.99921	7.04333	6.47268	8.79883	8.3988	8.49602	-1.72549	1.12763e-06	2.56182e-05	down-regulataed	-	-	-
A7_3107170	10.946	11.8581	12.0012	11.3966	14.4073	12.9525	-1.72548	0.00794931	0.0386992	down-regulataed	Hydrolase	ubp14	UBA,UCH,UCH_1,zf-UBP
A7_3101537	5.41212	5.65411	5.26752	6.20017	7.3543	7.55376	-1.7197	0.00105469	0.00802002	down-regulataed	-	-	-
A7_3100657	12.9467	13.4556	13.3651	14.3252	15.576	14.7632	-1.71131	1.78651e-05	0.000275338	down-regulataed	Vacuolar-sorting-associated 13 protein C-terminal	VPS13	ATG_C,Chorein_N,SHR-BD,VPS13,VPS13_C,VPS13_mid_rpt
A7_3104833	11.1681	11.146	11.8738	12.9584	13.536	12.8302	-1.70486	2.47315e-06	5.06803e-05	down-regulataed	-	-	-
A7_3106866	8.688	9.2333	9.49397	9.72055	11.6325	10.6583	-1.70058	0.000827595	0.00654417	down-regulataed	Glycoside hydrolase family 2 protein	mndA	Glyco_hydro_2
A7_3102544	12.5575	12.1552	11.4229	13.888	14.0157	13.5028	-1.70057	6.15938e-06	0.000112015	down-regulataed	Ribosomal silencing factor during starvation	-	RsfS
A7_3105800	12.8553	12.9983	13.0595	14.8161	14.5807	14.606	-1.69806	2.52191e-12	1.78493e-10	down-regulataed	Heat shock chaperonin-binding motif.	STI1	TPR_1,TPR_11,TPR_12,TPR_16,TPR_2,TPR_8
A7_3104226	11.5361	12.1415	11.4017	12.3458	14.0404	13.4267	-1.69806	0.000285061	0.00276671	down-regulataed	Carbohydrate-binding module 48 (Isoamylase N-terminal domain)	GLC3	Alpha-amylase,Alpha-amylase_C,CBM_48
A7_3101865	11.4512	12.2818	10.2936	13.249	13.6109	12.7679	-1.69393	0.00085059	0.00667473	down-regulataed	Redoxin	-	AhpC-TSA
A7_3107973	8.50022	8.61705	8.2267	9.67454	10.6436	9.91816	-1.68612	5.82129e-06	0.000106697	down-regulataed	-	-	-
A7_3107906	4.70968	5.45677	5.0414	6.32971	6.7327	7.10334	-1.68574	0.000824345	0.00652737	down-regulataed	-	-	-
A7_3106986	6.82915	8.37276	6.08865	8.94416	9.26134	9.05626	-1.68247	0.0036507	0.0216053	down-regulataed	-	-	-
A7_3100922	9.46733	9.96879	10.2649	11.646	11.6601	11.5377	-1.6793	8.93085e-08	2.66795e-06	down-regulataed	U3 small nucleolar RNA-associated protein 11	-	Utp11
A7_3102397	11.7556	12.1422	11.9248	13.706	13.8716	13.2338	-1.67884	2.71721e-08	9.02224e-07	down-regulataed	RNA12 protein	YME2	RNA12,RRM_1
A7_3104267	10.1755	10.4458	10.4234	11.9331	12.1306	12.0113	-1.6746	2.50086e-11	1.55476e-09	down-regulataed	Ribosomal protein S5 domain 2-like protein	-	RNase_PH,RNase_PH_C
A7_3105220	8.50022	9.26886	7.8107	10.6939	10.1746	9.9927	-1.67379	0.00019076	0.00197212	down-regulataed	Acetyltransferase (GNAT) domain	-	Acetyltransf_3
A7_3105340	3.82076	4.26608	4.38937	5.92748	5.91467	5.52013	-1.66993	0.00433208	0.0245311	down-regulataed	Aamy_C	-	Alpha-amylase,Alpha-amylase_C,CBM_20
A7_3107029	12.8772	13.6562	12.502	15.5203	14.0801	14.222	-1.66915	0.000773355	0.00618214	down-regulataed	Class I glutamine amidotransferase-like protein	-	GATase
A7_3101172	10.8569	11.0666	11.0776	12.8201	12.7808	12.3109	-1.65154	4.57432e-09	1.92184e-07	down-regulataed	Calcineurin-like phosphoesterase	-	Metallophos
A7_3100951	11.9034	12.2331	11.4808	13.8495	13.468	13.2889	-1.65028	6.07343e-07	1.47835e-05	down-regulataed	Protein phosphatase inhibitor	YPI1	PPI_Ypi1
A7_3102665	11.2494	11.679	11.2759	12.8359	13.2982	13.0221	-1.64986	1.36725e-08	4.97236e-07	down-regulataed	Adds a myristoyl group to the N-terminal glycine residue of certain cellular proteins	NMT1	NMT,NMT_C
A7_3103942	8.48708	9.22038	8.87036	10.2473	10.818	10.4866	-1.64849	1.25295e-06	2.8118e-05	down-regulataed	phosphoribosylaminoimidazole-succinocarboxamide synthase	ADE1	SAICAR_synt
A7_3104531	12.5702	12.1041	12.1219	13.5096	14.3571	13.7916	-1.64835	1.52432e-06	3.30007e-05	down-regulataed	Alcohol dehydrogenase GroES-like domain	-	ADH_N,ADH_zinc_N
A7_3102664	11.0382	11.0796	10.9829	12.9705	12.5559	12.4605	-1.64609	2.07398e-09	9.17435e-08	down-regulataed	Ubiquitin fusion degradation protein UFD1	UFD1	UFD1
A7_3102505	8.50457	9.29866	9.09968	10.3741	11.0431	10.4187	-1.64214	7.60993e-06	0.000134911	down-regulataed	FUN14 family	-	FUN14
A7_3100108	10.1255	10.5466	10.554	11.7359	12.394	11.9724	-1.63864	2.1482e-07	5.93562e-06	down-regulataed	Glutathione S-transferase, C-terminal domain	-	GST_C_2,GST_N_3
A7_3103013	4.51629	5.82768	5.1097	7.24609	7.021	6.0454	-1.63161	0.00558425	0.0295319	down-regulataed	O-methyltransferase	-	Methyltransf_2
A7_3104928	7.72918	8.26114	7.95692	8.75338	10.2982	9.36367	-1.61818	0.000471993	0.00415977	down-regulataed	-	-	-
A7_3107588	6.75801	7.37711	7.97991	8.15657	9.80732	8.75043	-1.61718	0.00256878	0.016368	down-regulataed	-	-	-
A7_3104242	12.2713	11.9037	11.376	13.3735	13.7715	13.3499	-1.6161	2.12289e-06	4.38938e-05	down-regulataed	Belongs to the short-chain dehydrogenases reductases (SDR) family	-	adh_short
A7_3108216	8.65704	8.99319	8.28324	10.6989	9.89207	10.1429	-1.61459	1.16775e-05	0.000193984	down-regulataed	-	-	-
A7_3107661	12.1057	13.0091	11.3364	14.1295	13.8102	13.8018	-1.61205	0.000318515	0.0030318	down-regulataed	Protein kinase C conserved region 2 (CalB)	-	C2
A7_3106574	10.4059	10.4469	10.2677	11.8402	12.2329	11.8362	-1.60741	2.25667e-09	9.88745e-08	down-regulataed	Enoyl-(Acyl carrier protein) reductase	-	adh_short_C2
A7_3101652	13.3159	13.4332	13.1207	14.3343	15.3657	14.7906	-1.59657	5.38927e-06	9.99732e-05	down-regulataed	Na h exchanger	-	Na_H_Exchanger
A7_3104512	10.5707	10.1609	9.98815	11.3452	12.3372	11.7081	-1.59615	1.69457e-05	0.000264715	down-regulataed	NAD-P-binding protein	-	Epimerase,NAD_binding_10,NmrA
A7_3100676	6.50345	7.32012	5.63504	8.40216	8.09854	8.16408	-1.59585	0.00134191	0.00976043	down-regulataed	-	-	-
A7_3106876	12.6419	13.3994	11.9956	15.0911	13.6973	13.9758	-1.59547	0.00146306	0.0104516	down-regulataed	Aldo/keto reductase family	-	Aldo_ket_red
A7_3104405	10.4852	10.9265	10.1285	12.5876	11.8905	11.8275	-1.59527	1.58131e-05	0.000249993	down-regulataed	RNA recognition motif. (a.k.a. RRM, RBD, or RNP domain)	-	RRM_1
new_gene175	7.17336	6.80111	6.3368	9.07925	7.78061	7.95627	-1.59343	0.00126534	0.00926502	down-regulataed	-	-	-
A7_3104462	11.7007	11.7683	11.4626	13.2702	13.4647	12.9443	-1.59279	1.41689e-08	5.0925e-07	down-regulataed	Patatin-like phospholipase domain-containing protein	-	DUF3336,Patatin
A7_3103674	15.5052	16.1662	14.4696	17.6881	16.46	16.9731	-1.59097	0.00149075	0.0105918	down-regulataed	KR domain	-	adh_short_C2
A7_3101516	11.4181	11.5954	11.8194	13.1966	13.383	13.0175	-1.58653	4.9955e-09	2.0798e-07	down-regulataed	Domain of unknown function (DUF427)	-	NTP_transf_9
A7_3108213	14.346	13.0066	12.5537	15.299	15.2659	14.6305	-1.58339	0.00148709	0.010574	down-regulataed	-	-	-
A7_3103710	10.4983	10.9696	10.4442	12.2154	12.4073	12.0693	-1.58078	6.78659e-08	2.07453e-06	down-regulataed	PPIases accelerate the folding of proteins. It catalyzes the cis-trans isomerization of proline imidic peptide bonds in oligopeptides	RRD2	PTPA
A7_3107210	9.44938	9.2962	9.97791	11.2792	11.3381	10.88	-1.5751	1.49926e-06	3.26115e-05	down-regulataed	snRNP Sm proteins	LSM6	LSM
A7_3104769	9.27434	9.02325	9.22429	11.3272	10.1912	10.4708	-1.57092	4.77576e-05	0.000623288	down-regulataed	Belongs to the argonaute family	-	ArgoL1,ArgoL2,ArgoMid,ArgoN,PAZ,Piwi
A7_3106411	9.1155	8.99623	9.9362	10.9671	11.0354	10.9458	-1.57076	9.7982e-06	0.00016726	down-regulataed	Ribosome biogenesis protein required for processing 35S pre-rRNA at site D	TSR3	RLI,Ribo_biogen_C
A7_3104961	10.2934	10.7924	11.1412	12.0092	12.7584	12.1663	-1.56569	1.97588e-05	0.000297546	down-regulataed	Protein of unknown function (DUF2408)	-	DUF2408
A7_3103821	9.85938	11.1274	9.99832	12.1006	12.0546	11.868	-1.56467	0.000148679	0.00160502	down-regulataed	Promethin	-	Promethin
A7_3101302	8.34381	8.08422	8.87282	9.62071	10.4546	9.90029	-1.5643	4.67847e-05	0.000612328	down-regulataed	Vacuolar effluxer which mediate the efflux of amino acids resulting from autophagic degradation. The release of autophagic amino acids allows the maintenance of protein synthesis and viability during nitrogen starvation	-	ATG22
A7_3101816	8.3193	8.08991	8.07694	9.69472	10.0241	9.35562	-1.55428	1.31965e-06	2.92503e-05	down-regulataed	Belongs to the complex I LYR family	-	Complex1_LYR
A7_3101096	8.62542	9.21518	8.84554	10.501	10.689	10.1638	-1.55313	1.33304e-06	2.93429e-05	down-regulataed	Belongs to the major facilitator superfamily. Sugar transporter (TC 2.A.1.1) family	-	Sugar_tr
new_gene168	8.77345	8.77026	9.21075	10.0199	10.8447	10.4727	-1.55253	7.67864e-06	0.000135607	down-regulataed	Dehydrogenase	-	-
A7_3101005	11.7176	12.4717	12.2181	14.2384	13.1935	13.5269	-1.55208	6.52777e-05	0.000808371	down-regulataed	Common central domain of tyrosinase	-	Tyrosinase
A7_3108732	12.4926	11.8422	11.3598	14.1328	12.8229	13.3065	-1.551	0.000672511	0.00555455	down-regulataed	prohibitin homologues	-	Band_7
A7_3102019	11.1028	11.0092	10.8407	12.8079	12.572	12.157	-1.54901	1.64144e-07	4.71966e-06	down-regulataed	-	-	-
A7_3108975	11.5498	12.4204	11.6744	14.0545	13.1197	13.0431	-1.54836	0.000210674	0.00215379	down-regulataed	Nuclear pore complex assembly	-	ELYS
A7_3100838	7.65279	7.36776	6.30801	8.80256	8.98379	8.41315	-1.54676	0.000571819	0.00488969	down-regulataed	-	-	Spo12
A7_3101967	10.9785	12.1114	10.1078	13.19	12.6631	12.5943	-1.54523	0.00241117	0.0155786	down-regulataed	Transcription factor Iwr1	-	Iwr1
A7_3103499	11.5488	11.7098	10.9319	13.1849	13.028	12.6719	-1.54385	3.51251e-06	6.92047e-05	down-regulataed	-	-	-
A7_3108145	14.266	15.9589	14.3811	17.0223	16.1419	16.5989	-1.54059	0.00270731	0.0170499	down-regulataed	50S ribosome-binding GTPase	-	MMR_HSR1
A7_3107842	10.7044	10.7696	10.9507	12.6525	12.2602	12.0782	-1.5389	9.17705e-08	2.72381e-06	down-regulataed	-	-	-
A7_3105763	11.9493	12.2277	11.4424	13.5685	13.4086	13.3544	-1.5385	7.42653e-07	1.76112e-05	down-regulataed	Serine/Threonine protein kinases, catalytic domain	-	Pkinase
A7_3100388	10.0723	11.0796	10.2658	12.208	12.0234	11.9835	-1.53403	2.08237e-05	0.000311543	down-regulataed	Belongs to the SNF7 family	VPS20	Snf7
A7_3103471	10.5748	10.9727	10.3954	12.4876	12.1902	11.8552	-1.5331	1.86564e-06	3.9371e-05	down-regulataed	Transcriptional Coactivator p15 (PC4)	-	PC4
A7_3106343	12.7782	13.1063	12.7817	13.7597	14.7761	14.5679	-1.5329	1.54589e-05	0.00024566	down-regulataed	BPG-independent PGAM N-terminus (iPGM_N)	-	Metalloenzyme,Phosphodiest,iPGM_N
A7_3105813	12.264	13.1293	11.9233	14.5126	13.6116	13.9063	-1.52876	0.000345345	0.0032259	down-regulataed	Protein of unknown function (DUF3445)	-	DUF3445
A7_3105918	9.18495	9.19947	9.62809	11.342	10.4693	10.6689	-1.52509	2.06845e-05	0.000309964	down-regulataed	-	-	-
A7_3103180	6.19414	5.34696	6.30801	7.48732	7.59464	7.48164	-1.52485	0.000399571	0.0036257	down-regulataed	-	-	-
A7_3104879	10.1312	10.3788	8.97477	10.9991	11.8839	11.3795	-1.52357	0.000674823	0.00556366	down-regulataed	Catalyzes the dehydration of the S-form of NAD(P)HX at the expense of ATP, which is converted to ADP. Together with NAD(P)HX epimerase, which catalyzes the epimerization of the S- and R-forms, the enzyme allows the repair of both epimers of NAD(P)HX, a damaged form of NAD(P)H that is a result of enzymatic or heat-dependent hydration	-	Carb_kinase
A7_3105489	9.90948	10.1141	9.78775	11.6813	11.3369	11.3413	-1.52007	2.89314e-08	9.54115e-07	down-regulataed	Belongs to the small GTPase superfamily. Arf family	-	Arf
A7_3108883	10.463	10.7153	10.9766	12.4681	12.2731	11.9724	-1.51878	3.48924e-07	9.12058e-06	down-regulataed	-	-	-
A7_3101239	12.449	12.7705	12.7235	14.2655	14.2672	13.9617	-1.51739	7.30064e-09	2.90793e-07	down-regulataed	Acyl-CoA dehydrogenase, N-terminal domain	-	Acyl-CoA_dh_1,Acyl-CoA_dh_M,Acyl-CoA_dh_N,Cyt-b5
A7_3105125	12.9904	13.5121	11.7764	14.3826	14.6262	14.2942	-1.51665	0.00076099	0.00611517	down-regulataed	Protein of unknown function (DUF4243)	-	DUF4243
A7_3102448	9.49604	10.4503	8.1023	11.5573	10.9603	10.8409	-1.51504	0.00635704	0.0326584	down-regulataed	-	-	-
A7_3107206	9.03654	9.4656	9.96644	10.1381	11.7317	10.846	-1.51312	0.00149494	0.0106052	down-regulataed	Putative ER transporter, 6TM, N-terminal	-	ArAE_2,ArAE_2_N,FUSC_2
A7_3104167	10.7592	10.8854	11.5008	11.9898	13.1767	12.3678	-1.51296	0.000258265	0.00256619	down-regulataed	Tetratricopeptide repeat	-	TPR_16,TPR_2,TPR_8
A7_3103691	10.7719	11.1037	11.5695	11.7605	13.2957	12.6466	-1.51274	0.000763081	0.00612662	down-regulataed	Belongs to the major facilitator superfamily. Sugar transporter (TC 2.A.1.1) family	-	Sugar_tr
A7_3102164	10.507	10.8919	9.10177	11.3598	12.311	11.7246	-1.5075	0.00242791	0.0156547	down-regulataed	-	-	-
A7_3101945	10.8997	11.8418	10.7653	12.5798	13.0322	12.6105	-1.50361	0.000108461	0.00123601	down-regulataed	Peptidase dimerisation domain	-	M20_dimer,Peptidase_M20,WD40
A7_3101095	10.1824	11.2114	9.55035	11.6082	12.4273	11.7651	-1.50047	0.00183383	0.0124893	down-regulataed	Belongs to the major facilitator superfamily. Sugar transporter (TC 2.A.1.1) family	-	Sugar_tr
A7_3104969	13.5615	13.802	12.9475	15.17	14.9652	14.7684	-1.49748	5.81294e-06	0.000106697	down-regulataed	DnaJ molecular chaperone homology domain	-	DnaJ
A7_3102501	11.8441	12.6847	10.8575	13.5242	13.7516	13.0738	-1.49729	0.00178291	0.0122422	down-regulataed	ARM repeat-containing protein	-	HEAT
A7_3102454	10.7157	10.6609	10.0973	12.3506	11.8718	11.7367	-1.4949	6.90959e-06	0.000123687	down-regulataed	-	-	-
A7_3102188	10.9356	11.8619	12.0807	13.6286	13.0975	12.7199	-1.49285	0.000314753	0.00300731	down-regulataed	Serine/Threonine protein kinases, catalytic domain	CDC15	Pkinase
A7_3106118	11.5313	11.4105	11.5906	12.6275	13.3399	12.9576	-1.49201	6.49959e-07	1.56552e-05	down-regulataed	Serine hydrolase involved in the detoxification of formaldehyde	-	Esterase
A7_3107655	10.7101	10.9049	10.7692	12.7325	12.0227	11.9694	-1.48886	4.82152e-06	8.98032e-05	down-regulataed	Belongs to the oxygen-dependent FAD-linked oxidoreductase family	-	BBE,FAD_binding_4
A7_3101104	13.9038	13.8949	12.4382	15.5868	14.8592	14.439	-1.48611	0.00222025	0.0145502	down-regulataed	DnaJ C terminal domain	-	DnaJ,DnaJ_C
A7_3106601	10.7537	11.5773	10.9413	11.9013	13.189	12.4633	-1.47936	0.000542734	0.00468433	down-regulataed	Calcium-activated chloride channel	-	Anoctamin
A7_3104924	10.0321	10.1943	10.2872	11.6783	11.7579	11.5085	-1.47748	5.2175e-09	2.15275e-07	down-regulataed	Nonselective cation channel	-	-
A7_3108396	10.084	10.4842	10.3582	11.6178	12.0518	11.6546	-1.47088	3.3447e-07	8.81792e-06	down-regulataed	Yeast mitochondrial distribution and morphology (MDM) proteins	MDM31	MDM31_MDM32
A7_3101419	10.9079	10.9463	10.5647	12.4781	12.3029	12.0439	-1.47031	1.74628e-07	4.97446e-06	down-regulataed	Family of unknown function (DUF572)	saf4	DUF572
A7_3101753	14.2306	14.0773	13.0309	15.8282	15.1955	14.796	-1.46808	0.000735265	0.00596051	down-regulataed	Sirtuin 3	SIRT3	-
A7_3100565	10.0276	11.2003	10.8656	11.762	12.7505	12.0266	-1.46628	0.000625362	0.00524996	down-regulataed	Nuclear protein Es2	-	Es2
A7_3104275	9.17952	9.35884	9.60757	10.8799	10.9167	10.7708	-1.46509	5.68647e-08	1.76166e-06	down-regulataed	TIP41-like family	TIP41	TIP41
A7_3109170	11.808	11.7964	11.8677	13.7252	13.1802	12.8105	-1.46394	8.41486e-06	0.000147196	down-regulataed	-	-	-
A7_3100549	12.632	12.1864	12.9604	13.9661	14.3636	13.887	-1.46064	8.18238e-06	0.000143524	down-regulataed	-	-	-
A7_3101369	12.0547	12.458	11.9	13.4687	13.824	13.5302	-1.45925	6.2842e-07	1.51761e-05	down-regulataed	Protein of unknown function (DUF1264)	-	DUF1264
A7_3108395	9.53486	9.32545	9.25666	10.925	10.9544	10.5931	-1.45754	1.14565e-07	3.36778e-06	down-regulataed	-	-	-
A7_3102671	7.77314	7.15616	7.97534	9.61437	8.86855	8.73811	-1.45563	0.00041836	0.00376646	down-regulataed	Thiamine-binding protein	ECM15	Thiamine_BP
A7_3105065	9.08094	9.96415	7.96155	10.4533	10.9707	10.5337	-1.45272	0.00403656	0.0231838	down-regulataed	Expressed protein	-	HisKA,Response_reg
A7_3105424	12.6242	12.97	12.8111	14.0604	14.3959	14.3052	-1.45214	3.02072e-08	9.92631e-07	down-regulataed	SEC14 cytosolic factor	SEC14	CRAL_TRIO,CRAL_TRIO_N
A7_3101959	9.10407	10.3625	10.4267	12.3249	10.8463	10.8863	-1.45119	0.00648997	0.03323	down-regulataed	Domain of unknown function (DUF202)	-	DUF202
A7_3104249	7.28891	7.66334	8.02924	8.00318	9.89982	8.9018	-1.44979	0.00571932	0.0300191	down-regulataed	Beta-glucan synthesis-associated protein (SKN1)	-	SKN1
A7_3100437	13.1683	13.5761	13.1987	15.3345	14.2319	14.5276	-1.44966	0.000122183	0.00136102	down-regulataed	Belongs to the protein kinase superfamily	PHO85	Pkinase
new_gene178	12.0083	12.5025	11.6484	14.363	12.1037	13.342	-1.44932	0.00774269	0.0379949	down-regulataed	-	-	-
A7_3101665	9.01228	9.80713	9.80588	10.8921	11.2739	10.9071	-1.44927	2.57021e-05	0.000367784	down-regulataed	Transport and Golgi organisation 2	-	RNA_POL_M_15KD,TANGO2,TFIIS_C
A7_3108950	10.8303	11.6168	11.454	13.3087	12.1319	12.6786	-1.44834	0.000365476	0.00337287	down-regulataed	Glycosyl hydrolase family 85	-	Glyco_hydro_85
A7_3107959	9.27179	10.1445	9.45839	10.5417	11.5659	11.0813	-1.44829	0.000350739	0.00326482	down-regulataed	Belongs to the histidine acid phosphatase family	phyA	His_Phos_2
A7_3108906	7.44201	6.97114	5.80946	8.4599	8.28985	8.20944	-1.44637	0.00271527	0.0170884	down-regulataed	-	-	-
A7_3100967	11.3436	12.1316	12.1796	13.1207	13.6407	13.3079	-1.44051	3.30885e-05	0.000458505	down-regulataed	GMP synthase	GUA1	GATase,GMP_synt_C,NAD_synthase
A7_3107715	9.88965	10.0586	11.0161	10.8523	12.4677	11.8	-1.43945	0.00383677	0.022381	down-regulataed	-	-	-
A7_3107835	7.62906	7.41388	7.6131	9.13939	8.75701	9.03374	-1.43456	2.30269e-06	4.73984e-05	down-regulataed	-	-	-
A7_3100363	8.39629	8.69382	8.65584	9.98755	9.76555	10.2618	-1.43358	1.45969e-06	3.18261e-05	down-regulataed	Low molecular weight phosphatase family	stp1	LMWPc
A7_3107444	13.8079	12.9092	11.6099	14.8547	14.364	14.052	-1.42822	0.00719787	0.0360913	down-regulataed	SPRY domain	-	SPRY
A7_3106922	11.1376	11.7576	11.221	12.776	12.9984	12.6802	-1.42566	2.6155e-06	5.32416e-05	down-regulataed	Eukaryotic membrane protein family	-	DUF747
A7_3107466	11.1014	11.2914	11.417	12.3378	13.1045	12.5436	-1.42409	8.55753e-06	0.000149408	down-regulataed	choline-phosphate cytidylyltransferase	PCT1	CTP_transf_like
A7_3102758	11.65	11.7472	11.7256	13.2288	12.946	13.1988	-1.42204	5.13228e-09	2.12712e-07	down-regulataed	chaperone activator	AHA1	AHSA1,Aha1_N
A7_3100471	10.7204	10.8201	10.7999	12.2358	12.2329	12.1293	-1.41985	9.04785e-10	4.3359e-08	down-regulataed	SBDS protein C-terminal domain	-	SBDS,SBDS_C
A7_3108534	10.6317	10.7889	9.72925	11.368	12.3034	11.7727	-1.41402	0.000588962	0.00501299	down-regulataed	Lecithin:cholesterol acyltransferase	LRO1	LCAT
A7_3107074	12.1218	12.6451	11.7662	13.5775	13.9347	13.3327	-1.41324	5.68064e-05	0.00072445	down-regulataed	Kinase-like	-	Pkinase
A7_3104839	9.74813	10.0788	10.1671	10.6787	12.1663	10.9411	-1.40858	0.00181538	0.0124096	down-regulataed	Domain found in Dishevelled, Egl-10, and Pleckstrin	ROM2	CNH,DEP,PH_5,RhoGEF
A7_3108394	7.62107	8.18872	7.92884	9.25535	9.54625	9.17763	-1.40749	1.19276e-05	0.000197384	down-regulataed	-	-	-
A7_3107492	12.5334	13.1636	13.2788	15.0421	13.8469	14.1317	-1.40734	0.000703585	0.00575439	down-regulataed	-	-	-
A7_3107654	13.4608	14.2821	11.9286	15.2261	14.9947	14.4225	-1.4051	0.0104155	0.0474184	down-regulataed	Belongs to the oxygen-dependent FAD-linked oxidoreductase family	-	BBE,FAD_binding_4
A7_3100294	11.1912	12.0089	11.9541	12.5418	13.654	13.0756	-1.3986	0.000541745	0.00468433	down-regulataed	NPL4 family, putative zinc binding region	NPL4	NPL4,UN_NPL4,zf-NPL4
A7_3101626	13.8272	13.7801	13.2579	14.7921	15.4052	14.8453	-1.39825	1.90253e-05	0.000287914	down-regulataed	potassium hydrogen antiporter	KHA1	Na_H_Exchanger
A7_3104649	12.864	12.8038	12.2918	13.4519	14.625	13.8946	-1.39815	0.0003627	0.00335734	down-regulataed	Gmc oxidoreductase	-	GMC_oxred_C,GMC_oxred_N
A7_3102305	11.1715	11.1703	10.7243	11.7753	12.9723	12.296	-1.39508	0.000327855	0.00309712	down-regulataed	Pyridine nucleotide-disulphide oxidoreductase	-	FMO-like,K_oxygenase,Pyr_redox_2,Pyr_redox_3
A7_3105602	11.6868	12.4125	11.9283	13.5852	13.3246	13.3642	-1.38811	6.70483e-06	0.000120726	down-regulataed	Belongs to the class-I aminoacyl-tRNA synthetase family	SYR1	Arg_tRNA_synt_N,DALR_1,tRNA-synt_1d
A7_3100790	11.9316	12.275	11.8175	13.6923	13.4333	13.0221	-1.38727	8.89541e-06	0.000154428	down-regulataed	Leucine-rich repeats, outliers	-	F-box-like,LRR_6
A7_3105236	9.44938	9.51298	8.93296	10.5594	10.9962	10.5076	-1.38617	1.76798e-05	0.000273858	down-regulataed	Methyltransferase domain	-	Methyltransf_23
A7_3100749	12.0341	12.754	12.086	13.5876	13.9615	13.5616	-1.38535	2.59138e-05	0.000369663	down-regulataed	WD40 repeat-like protein	-	LisH,WD40
A7_3104183	11.155	11.1398	9.79813	12.3777	12.1586	12.0604	-1.38489	0.000929596	0.00720574	down-regulataed	NUDIX domain	PCD1	NUDIX
A7_3105503	10.1241	10.2475	8.62991	10.7992	11.6246	11.0789	-1.38211	0.00393527	0.0227726	down-regulataed	Mitochondrial carrier	-	Mito_carr
new_gene29	7.16238	7.11208	7.73704	8.15657	8.92429	8.98762	-1.37339	0.000624145	0.00524996	down-regulataed	-	-	-
A7_3100906	11.5514	12.5181	11.611	13.3726	13.4729	13.1505	-1.37328	0.000163861	0.00173496	down-regulataed	NAD(P)H-binding	-	3Beta_HSD,Epimerase,NAD_binding_10,RmlD_sub_bind
A7_3101776	11.5806	12.3259	11.4881	12.6252	13.6973	13.1447	-1.37267	0.000705544	0.00576017	down-regulataed	5'-AMP-activated protein kinase beta subunit, interation domain	GAL83	AMPK1_CBM,AMPKBI
A7_3108286	8.2994	8.81906	8.65012	10.2997	9.80072	9.76404	-1.37261	2.71455e-05	0.000383665	down-regulataed	-	-	-
A7_3107573	10.4472	10.3846	10.6118	12.1907	11.5581	11.7398	-1.3706	4.09581e-06	7.884e-05	down-regulataed	phosphatase	SIT4	Metallophos
A7_3101976	10.7195	11.8636	10.3191	12.2523	12.8983	12.2157	-1.36873	0.00335927	0.0203079	down-regulataed	Protein similar to CwfJ C-terminus 2	cwf19	CwfJ_C_1,CwfJ_C_2
A7_3107794	7.80172	8.09558	6.54846	9.36267	8.62494	8.85689	-1.36796	0.00450972	0.0252365	down-regulataed	-	-	-
A7_3100509	15.6708	15.5573	15.1352	16.0471	17.3453	16.8401	-1.36621	0.000610647	0.00517363	down-regulataed	amino acid transporter	-	AA_permease
A7_3108175	10.8628	11.2257	10.8736	11.5884	12.8909	12.3249	-1.3662	0.00055125	0.00474467	down-regulataed	ABC1 family	-	ABC1
A7_3102079	11.5944	12.1354	12.3098	13.3849	13.5228	13.3106	-1.36491	6.47071e-06	0.000116739	down-regulataed	Branched-chain alpha-keto acid dehydrogenase E1-alpha subunit	-	E1_dh
A7_3108354	10.6396	10.6397	10.865	12.3204	11.827	12.0561	-1.3635	8.06752e-07	1.87922e-05	down-regulataed	Histidine phosphatase superfamily (branch 1)	-	His_Phos_1
A7_3108033	11.4863	11.3412	9.39309	12.0124	12.7274	12.2419	-1.36132	0.0101803	0.0465783	down-regulataed	KR domain	-	adh_short
A7_3107200	9.87963	9.95013	10.5624	11.5379	11.7605	11.2285	-1.36083	4.54254e-05	0.000597938	down-regulataed	Aldehyde dehydrogenase	-	Aldedh
new_gene94	7.44201	7.03155	7.01708	8.7301	8.62868	8.17326	-1.35953	0.000120659	0.00134731	down-regulataed	-	-	-
A7_3104191	9.89795	10.3243	10.4647	11.2296	12.1214	11.2767	-1.35596	0.000268788	0.00263659	down-regulataed	other FunK1 protein kinase	-	-
A7_3104182	11.4193	11.0745	10.5532	12.8318	12.1395	12.1547	-1.35521	0.000240389	0.00241465	down-regulataed	Dual specificity phosphatase, catalytic domain	-	DSPc
A7_3102798	14.8065	14.781	14.0896	16.5583	15.4054	15.6076	-1.35448	0.00106335	0.00805369	down-regulataed	Belongs to the SKP1 family	sconC	Skp1,Skp1_POZ
A7_3102044	11.2331	11.3436	9.78775	12.621	12.1577	12.0225	-1.35208	0.00294607	0.0183278	down-regulataed	-	-	G-patch
A7_3103595	9.6014	9.95638	9.71972	10.7324	11.5113	10.9842	-1.34764	4.10232e-05	0.000557539	down-regulataed	Protein of unknown function (DUF3712)	-	DUF3712
A7_3109064	9.63753	9.70697	9.77203	10.4861	11.413	11.1073	-1.34601	6.45791e-05	0.000800798	down-regulataed	Zinc finger, C3HC4 type (RING finger)	-	zf-C3HC4,zf-C3HC4_3,zf-RING_UBOX
A7_3104375	9.69389	9.77392	9.31387	10.9885	11.0549	10.7993	-1.34577	1.68042e-06	3.5957e-05	down-regulataed	Protein of unknown function (DUF498/DUF598)	-	DUF498
A7_3103426	11.8207	12.4456	11.6814	13.2611	13.6624	13.1214	-1.34487	7.75059e-05	0.000927485	down-regulataed	T-complex protein 11	-	Tcp11
A7_3103472	13.3781	13.7167	13.6118	14.7455	15.2742	14.6513	-1.34168	8.94291e-06	0.000154829	down-regulataed	Domain of Unknown Function (DUF913)	TOM1	DUF4414,DUF908,DUF913,HECT,UBA
A7_3102818	11.1763	11.5194	11.2094	12.1242	13.2252	12.3557	-1.34016	0.000409403	0.00369306	down-regulataed	-	-	-
A7_3104419	12.0899	12.3954	11.5917	13.2912	13.6468	13.2229	-1.33697	4.44711e-05	0.000590445	down-regulataed	sin3 complex subunit	-	-
A7_3102663	12.0458	12.389	12.293	13.6587	13.6089	13.4862	-1.33685	9.47341e-08	2.80273e-06	down-regulataed	assists the folding of proteins upon ATP hydrolysis	CCT4	Cpn60_TCP1
A7_3102677	10.5221	10.7318	10.3756	11.5562	12.2205	11.8014	-1.33598	1.36595e-05	0.000220881	down-regulataed	Fungal family of unknown function (DUF1776)	-	DUF1776
A7_3104389	10.6892	10.496	9.40673	10.8415	12.1772	11.5741	-1.3352	0.00498311	0.0270818	down-regulataed	-	-	-
A7_3100407	12.1376	12.7558	12.6681	13.8491	13.8477	13.941	-1.33483	3.37006e-06	6.69718e-05	down-regulataed	Atp-binding cassette	-	ABC_membrane,ABC_tran
A7_3106669	11.1467	11.3465	10.4158	12.6016	12.174	12.2547	-1.33454	0.000134742	0.00147766	down-regulataed	Belongs to the glutaredoxin family. Monothiol subfamily	GRX5	Glutaredoxin
A7_3102539	11.7912	12.3864	11.687	13.8489	12.9483	12.9651	-1.33	0.000596229	0.00506547	down-regulataed	-	-	-
A7_3104154	8.49585	9.92487	9.12671	10.5204	10.8694	10.453	-1.32683	0.00181776	0.0124166	down-regulataed	HNH endonuclease	-	HNH_2
A7_3101561	8.78065	9.08441	7.85117	10.747	9.42913	9.29379	-1.32531	0.0106361	0.0481041	down-regulataed	-	-	-
A7_3104155	5.98574	7.18836	6.26373	7.99018	8.10391	7.51093	-1.32527	0.00473962	0.0261447	down-regulataed	PhoX homologous domain, present in p47phox and p40phox.	SNX3	PX
A7_3100314	13.1904	13.3152	12.3303	14.3412	14.4784	14.1514	-1.32333	0.000163813	0.00173496	down-regulataed	Belongs to the ribulose-phosphate 3-epimerase family	RPE1	Ribul_P_3_epim
A7_3100221	10.1354	10.0702	9.59868	11.7819	10.8607	11.0056	-1.32275	0.000362555	0.00335734	down-regulataed	-	-	-
A7_3105050	10.5466	10.7418	10.7051	12.4658	11.6024	11.7444	-1.32274	8.96859e-05	0.00105121	down-regulataed	Zinc finger, C3HC4 type (RING finger)	-	zf-C3HC4,zf-C3HC4_3,zf-CCCH,zf-CCCH_2,zf-RING_2
A7_3100843	10.5644	10.9918	10.2047	11.9737	12.067	11.7776	-1.32232	3.20103e-05	0.000446252	down-regulataed	Eukaryotic protein of unknown function (DUF953)	-	DUF953
A7_3104778	10.2909	10.1797	10.8803	11.8541	11.7339	11.8239	-1.32067	1.9022e-05	0.000287914	down-regulataed	zinc finger	-	-
A7_3106198	12.1242	12.8823	12.8208	13.9349	13.9622	14.0047	-1.32003	2.16384e-05	0.000319575	down-regulataed	Alpha-ketoglutarate dependent xanthine dioxygenase	-	TauD
A7_3104838	8.99072	9.54026	9.71562	10.8387	10.8991	10.5328	-1.319	4.44281e-05	0.000590445	down-regulataed	Required for the formation of N(7)-methylguanine at position 46 (m7G46) in tRNA. In the complex, it is required to stabilize and induce conformational changes of the catalytic subunit	TRM82	WD40
A7_3101307	9.34158	10.0731	9.23005	11.0811	10.9014	10.7418	-1.31722	0.00014343	0.00155625	down-regulataed	Belongs to the CDP-alcohol phosphatidyltransferase class-I family	-	CDP-OH_P_transf
A7_3101364	11.3178	10.38	10.1721	12.7188	11.1456	11.7783	-1.31355	0.00848327	0.0406534	down-regulataed	-	-	-
A7_3103645	15.3095	14.6943	14.8868	16.5336	16.1801	16.1448	-1.31027	1.48198e-05	0.000236321	down-regulataed	Destroys radicals which are normally produced within the cells and which are toxic to biological systems	-	Sod_Fe_C,Sod_Fe_N
A7_3107192	11.9141	12.0641	11.9436	13.5603	13.2147	13.0301	-1.31008	1.75387e-06	3.72687e-05	down-regulataed	RING-H2 zinc finger domain	HRT1	zf-rbx1
A7_3102692	10.4517	11.5367	10.0973	12.1978	12.1349	12.0874	-1.30984	0.00205385	0.0137436	down-regulataed	Zinc knuckle	-	CwfJ_C_1,CwfJ_C_2,zf-CCHC_2
A7_3102338	15.9241	16.3123	14.6342	17.3745	17.0547	16.7827	-1.30946	0.00396366	0.0228793	down-regulataed	DnaJ central domain	YDJ1	DnaJ,DnaJ_C,DnaJ_CXXCXGXG
A7_3107990	11.1953	12.2608	11.3559	13.2079	12.6637	13.0447	-1.30556	0.000733736	0.00596045	down-regulataed	Belongs to the short-chain dehydrogenases reductases (SDR) family	-	HET,adh_short
A7_3108920	12.0698	12.2415	11.6691	13.0303	13.6328	13.2188	-1.30384	3.77818e-05	0.000516538	down-regulataed	DnaJ molecular chaperone homology domain	-	DnaJ,TPR_16,TPR_19,TPR_8
A7_3100400	9.91276	10.6446	10.2658	11.1882	11.9666	11.5632	-1.30308	0.000231673	0.00233731	down-regulataed	RIC1	RIC1	RIC1
A7_3107750	8.9077	9.6053	9.1143	10.4872	10.5669	10.5637	-1.30189	2.54095e-05	0.000364731	down-regulataed	Bifunctional DNA N-glycosylase with associated apurinic apyrimidinic (AP) lyase function that catalyzes the first step in base excision repair (BER), the primary repair pathway for the repair of oxidative DNA damage. The DNA N-glycosylase activity releases the damaged DNA base from DNA by cleaving the N- glycosidic bond, leaving an AP site. The AP lyase activity cleaves the phosphodiester bond 3'…	NTH1	HhH-GPD
A7_3107695	9.11834	9.66182	10.2432	11.1825	10.9947	10.9485	-1.2988	0.000427471	0.00382976	down-regulataed	Sugar (and other) transporter	-	MFS_1
A7_3102381	10.4495	9.93281	9.7508	11.6969	11.2554	11.0886	-1.29576	0.000140859	0.0015356	down-regulataed	NUC130/3NT domain	-	-
A7_3105594	11.179	11.6719	11.5032	12.6281	13.0556	12.5445	-1.29529	1.72378e-05	0.000268367	down-regulataed	N1221-like protein	FAR11	DUF3402,N1221
A7_3103295	11.7836	11.0024	10.8382	12.0696	13.0334	12.4155	-1.29303	0.0014928	0.0105982	down-regulataed	Glutathione S-transferase, C-terminal domain	-	GST_C,GST_C_2,GST_N_2,GST_N_3
A7_3101299	12.7753	12.1381	12.0966	13.5398	13.9349	13.472	-1.29242	8.08244e-05	0.000960808	down-regulataed	Belongs to the mitochondrial carrier (TC 2.A.29) family	-	Mito_carr
A7_3103021	12.0439	11.9896	12.5685	14.0817	12.8492	13.3388	-1.28823	0.00137353	0.00994322	down-regulataed	-	-	-
A7_3106335	12.9966	13.6619	13.0331	14.4026	14.7983	14.4164	-1.28691	6.1713e-05	0.000771497	down-regulataed	DUF2407 ubiquitin-like domain	-	UBA,ubiquitin
A7_3104313	10.6978	11.2081	10.3739	11.9238	12.4789	11.751	-1.28501	0.000424358	0.00381301	down-regulataed	CorA-like Mg2+ transporter protein	MNR2	CorA
A7_3103014	12.3363	12.0721	12.5969	14.2322	13.2648	13.14	-1.28227	0.00105322	0.00801547	down-regulataed	Choline/ethanolamine kinase	-	-
A7_3100653	13.2472	13.8526	13.9781	14.8903	15.2297	14.8765	-1.28223	5.19489e-05	0.000672267	down-regulataed	DNA polymerase	REV3	DNA_pol_B,DNA_pol_B_exo1,zf-C4pol
A7_3108977	9.56852	10.6014	10.0557	11.016	11.5433	11.6219	-1.2819	0.000682404	0.00561567	down-regulataed	EXS family	SYG1	EXS,SPX
A7_3107589	11.2681	11.5215	11.0283	12.8483	12.3691	12.4352	-1.28064	1.75576e-05	0.000272424	down-regulataed	SNF2 family N-terminal domain	-	Helicase_C,SNF2_N,zf-C3HC4
A7_3102757	8.3193	8.60914	9.15527	10.3804	9.90136	9.67469	-1.27969	0.000631777	0.00528933	down-regulataed	WD domain, G-beta repeat	-	-
A7_3103228	10.5603	11.0666	10.3564	12.4625	11.5977	11.6911	-1.27951	0.000684534	0.00562357	down-regulataed	Chromatin modification-related protein	-	ING
A7_3104020	9.25897	8.95938	8.48636	10.3348	10.3375	9.92769	-1.27919	0.000150863	0.0016235	down-regulataed	-	-	-
A7_3106888	8.58898	9.24865	9.73196	11.0328	10.1411	10.2852	-1.27883	0.00266595	0.0168471	down-regulataed	Belongs to the yippee family	-	Yippee-Mis18
A7_3108704	8.58076	9.44131	8.902	10.4462	10.104	10.3084	-1.2756	0.000197146	0.00202449	down-regulataed	-	-	-
A7_3103702	10.2291	10.7436	10.5097	11.7188	11.8808	11.744	-1.2742	3.48192e-06	6.87492e-05	down-regulataed	Universal stress protein family	-	Usp
A7_3103068	8.23798	7.81539	7.88566	9.18004	9.65458	8.81054	-1.26839	0.000470136	0.00414738	down-regulataed	Mature-T-Cell Proliferation I type	-	MTCP1
A7_3107199	9.33427	9.27886	9.46981	10.6387	10.7613	10.4708	-1.26615	1.07105e-06	2.4393e-05	down-regulataed	Enoyl-CoA hydratase/isomerase	-	ECH_1
A7_3106148	12.4216	13.0064	12.6694	14.0529	14.0771	13.8065	-1.26487	1.02716e-05	0.00017373	down-regulataed	mitogen-activated protein kinase	HOG1	Pkinase
A7_3104768	11.704	12.507	12.3481	13.3841	13.6574	13.4139	-1.26465	8.02911e-05	0.000958182	down-regulataed	Belongs to the argonaute family	-	ArgoL1,ArgoL2,ArgoMid,ArgoN,PAZ,Piwi
A7_3102462	10.0752	10.8295	8.98617	11.3904	11.5502	11.2783	-1.26305	0.00703109	0.0355031	down-regulataed	Major Facilitator Superfamily	-	MFS_1
A7_3108007	8.8845	9.09577	9.24151	9.7166	10.7899	10.3249	-1.26237	0.000659244	0.00547446	down-regulataed	-	-	-
A7_3102101	11.4714	11.9186	11.7249	13.4088	12.6653	12.7293	-1.25919	0.000154448	0.00165434	down-regulataed	-	-	BTB
A7_3106434	11.1939	10.5309	10.3774	12.0149	12.0052	11.9828	-1.25572	0.000108542	0.00123601	down-regulataed	d-xylose reductase	xyl1	Aldo_ket_red
A7_3103609	12.9437	13.3991	13.0803	14.2125	14.7434	14.1992	-1.25437	4.12963e-05	0.000560423	down-regulataed	ABC transporter	hmt1	ABC_membrane,ABC_tran
A7_3100358	12.0643	12.4591	11.805	13.3829	13.2548	13.5145	-1.25339	2.16261e-05	0.000319575	down-regulataed	amino-acid N-acetyltransferase	ARG2	NAT
A7_3102524	12.4959	12.7375	11.7562	13.9595	13.6004	13.2708	-1.25116	0.000749247	0.00604191	down-regulataed	Belongs to the CDP-alcohol phosphatidyltransferase class-I family	CHO1	CDP-OH_P_transf
A7_3105604	11.5082	11.4586	10.7365	12.9332	12.4146	12.1055	-1.25114	0.00071652	0.00583941	down-regulataed	Mitochondrial 18 KDa protein (MTP18)	-	MTP18
A7_3105593	13.1043	13.5044	13.1155	13.6628	15.1568	14.2914	-1.24718	0.00348852	0.0208563	down-regulataed	Cyclin	-	Cyclin
A7_3106996	11.5524	12.2315	12.0171	13.0791	13.5522	12.9133	-1.24712	0.000180928	0.00188642	down-regulataed	Tetratricopeptide repeat	CTR9	TPR_16,TPR_19,TPR_6,TPR_7,TPR_8
A7_3102426	7.80172	8.20978	8.17184	9.75939	9.18986	8.84257	-1.24383	0.000816196	0.00647398	down-regulataed	cAMP phosphodiesterases class-II	PDE1	PDEase_II
A7_3103484	11.8394	12.0308	11.4161	13.2525	13.0237	12.7496	-1.23913	5.96797e-05	0.000754277	down-regulataed	Zinc finger, C3HC4 type (RING finger)	-	zf-RING_2
A7_3100599	12.0254	12.3427	12.7007	13.4267	13.877	13.5156	-1.2373	7.68219e-05	0.000925182	down-regulataed	Component of the eukaryotic translation initiation factor 3 (eIF-3) complex, which is involved in protein synthesis of a specialized repertoire of mRNAs and, together with other initiation factors, stimulates binding of mRNA and methionyl-tRNAi to the 40S ribosome. The eIF-3 complex specifically targets and initiates translation of a subset of mRNAs involved in cell proliferation	-	JAB
A7_3104646	9.49822	9.10985	9.09337	11.1441	9.82207	10.1288	-1.23611	0.00373918	0.0219976	down-regulataed	-	-	-
A7_3103387	9.99086	10.2839	10.2695	10.7586	11.9156	11.364	-1.23507	0.000964471	0.00744561	down-regulataed	Calcineurin-like phosphoesterase	-	Metallophos
A7_3103825	12.0083	12.1487	12.4378	12.8813	13.872	13.4122	-1.23488	0.000439319	0.00390548	down-regulataed	Belongs to the argonaute family	-	ArgoL1,ArgoL2,ArgoN,PAZ,Piwi
A7_3101997	13.9681	14.0925	13.0696	15.5612	14.6686	14.5791	-1.23204	0.00356388	0.0212525	down-regulataed	Las17-binding protein actin regulator	-	SH3_1,SH3_2,Ysc84
A7_3104012	8.11241	9.11544	8.54304	9.52927	10.2721	9.72865	-1.23166	0.00198698	0.0133739	down-regulataed	-	-	-
A7_3109084	13.9213	14.349	13.5928	14.7942	15.6886	15.0195	-1.23157	0.000914636	0.00710774	down-regulataed	Catalyzes the oxidation of uric acid to 5- hydroxyisourate, which is further processed to form (S)-allantoin	-	Uricase
A7_3104285	9.06923	8.9871	8.52752	10.0547	10.2062	10.0537	-1.22921	3.17661e-05	0.00044352	down-regulataed	-	-	-
A7_3103258	11.7697	12.3274	11.9078	12.9143	13.6732	13.0453	-1.2291	0.000324634	0.00308367	down-regulataed	Belongs to the cation transport ATPase (P-type) (TC 3.A.3) family	PMR1	Cation_ATPase_C,Cation_ATPase_N,E1-E2_ATPase,Hydrolase,Hydrolase_3
A7_3101701	10.7129	11.0271	10.594	12.4628	11.5058	11.9225	-1.22785	0.000484347	0.00425237	down-regulataed	Hinge domain of cleavage stimulation factor subunit 2	-	CSTF2_hinge,CSTF_C
A7_3100829	9.3918	9.7162	9.83391	10.7019	11.0276	10.9071	-1.22663	1.3867e-05	0.00022306	down-regulataed	Eukaryotic translation initiation factor 3 62 kDa subunit	TRM6	Gcd10p
A7_3100061	6.21554	6.89515	7.52205	7.88169	8.66185	7.90205	-1.22599	0.0107325	0.0484304	down-regulataed	-	-	-
A7_3106420	8.58076	8.0081	8.02924	9.84856	9.16694	9.2467	-1.22585	0.000770819	0.00616723	down-regulataed	Inherit from KOG: Meiotic recombination protein dmc1	-	-
A7_3108513	12.7254	13.2119	11.9959	13.767	14.1404	13.923	-1.22444	0.00121792	0.00897201	down-regulataed	Glycoside hydrolase family 23 protein	-	GFA,SLT
A7_3100096	12.5297	12.52	13.1494	14.1342	13.8795	13.9394	-1.22424	6.11055e-05	0.000766615	down-regulataed	Peptidylprolyl isomerase	FPR1	FKBP_C
A7_3104554	11.37	11.7319	11.4844	12.7176	12.971	12.5637	-1.22413	7.71064e-06	0.000135911	down-regulataed	cellular morphogenesis-related protein	EFR3	-
A7_3101916	11.8307	12.4062	12.1	13.1076	13.7055	13.1757	-1.22397	0.000137345	0.00149906	down-regulataed	Phospholipase	SPO14	PLDc,PLDc_2,PX
A7_3101092	11.0775	10.965	11.268	12.7618	11.954	12.148	-1.22172	0.000192917	0.00198771	down-regulataed	Enoyl-CoA hydratase/isomerase	-	ECH_1
A7_3104571	10.8398	10.6251	10.4549	11.6959	12.1444	11.7219	-1.2213	2.29466e-05	0.000334069	down-regulataed	Major Facilitator Superfamily	-	MFS_1
A7_3107705	11.7592	12.2548	12.1974	13.3962	13.3714	13.1404	-1.22049	1.21191e-05	0.000200193	down-regulataed	-	-	-
A7_3107338	11.7678	12.1854	11.5516	12.8602	13.3548	12.975	-1.22013	0.000103573	0.00118973	down-regulataed	FAD dependent oxidoreductase	-	DAO
A7_3101489	13.0899	12.5695	12.8319	14.5284	13.5407	13.9553	-1.21949	0.000654251	0.00544282	down-regulataed	Acyl CoA binding protein	ACB1	ACBP
A7_3107625	10.0984	9.64258	9.81101	11.6214	10.3735	10.9835	-1.21943	0.00208966	0.0139326	down-regulataed	snRNP Sm proteins	lsm7	LSM
A7_3103176	11.4641	11.8669	10.685	12.5043	12.8419	12.535	-1.21823	0.00118762	0.00877692	down-regulataed	DnaJ molecular chaperone homology domain	-	DnaJ
A7_3107339	12.5422	13.1027	12.5546	14.1395	14.1302	13.5861	-1.21646	0.000166983	0.00176194	down-regulataed	Belongs to the OSBP family	-	Oxysterol_BP
A7_3105082	12.1432	12.2111	12.0132	13.2619	13.4641	13.2837	-1.21487	4.23821e-07	1.07131e-05	down-regulataed	SEP-domain-containing protein	SHP1	SEP,UBA_4,UBX
A7_3104831	10.3907	10.9249	11.6641	12.8331	11.8662	12.011	-1.2146	0.00628982	0.0323854	down-regulataed	Belongs to the class-III pyridoxal-phosphate-dependent aminotransferase family	-	Aminotran_3
A7_3103120	10.9863	11.8068	11.397	12.7296	12.5156	12.6946	-1.21459	0.000127493	0.00141303	down-regulataed	ATP binding	-	-
A7_3104241	8.91098	8.78085	9.89687	10.7992	10.4334	10.2013	-1.21206	0.00315585	0.0194008	down-regulataed	-	-	-
A7_3102388	8.12377	8.84285	8.95169	9.39016	10.2347	9.93175	-1.21132	0.00181244	0.0123987	down-regulataed	tRNA isopentenyltransferase	tit1	IPPT,zf-C2H2_jaz,zf-met
A7_3106829	12.694	13.5697	13.551	13.7654	14.9645	14.6234	-1.20827	0.00409079	0.0234221	down-regulataed	Belongs to the heat shock protein 70 family	SSE1	HSP70
A7_3105776	13.1369	13.2722	13.1762	14.3845	14.5923	14.1988	-1.2047	1.87346e-06	3.94306e-05	down-regulataed	Dual specificity protein phosphatase, N-terminal half	CDC14	DSPc,DSPn
A7_3108560	10.7372	11.395	9.71835	12.3554	11.8106	11.6612	-1.20391	0.00950558	0.0442168	down-regulataed	Iron-sulphur cluster biosynthesis	ISA2	Fe-S_biosyn
A7_3102076	10.0427	10.4178	9.86758	11.508	11.262	11.1854	-1.19813	4.5176e-05	0.000595508	down-regulataed	Zinc knuckle	-	zf-CCHC_3
A7_3108799	9.80218	10.0054	9.98474	11.464	10.8213	11.0317	-1.19793	6.72945e-05	0.000825569	down-regulataed	GDSL-like Lipase/Acylhydrolase family	IAH1	Lipase_GDSL_2
A7_3108039	10.0999	10.2087	10.3388	11.2945	11.6564	11.252	-1.19406	1.16799e-05	0.000193984	down-regulataed	DNA repair protein endonuclease SAE2/CtIP C-terminus	-	SAE2
A7_3103575	11.9075	11.9607	11.4556	13.739	12.1547	12.5706	-1.19312	0.00920291	0.0432265	down-regulataed	CCAAT-Binding transcription Factor	HAP2	CBFB_NFYA
A7_3105736	12.4683	12.6948	12.9367	13.7575	14.1587	13.7615	-1.19267	3.28061e-05	0.000455277	down-regulataed	Elongation factor Tu C-terminal domain	SUP35	GTP_EFTU,GTP_EFTU_D2,GTP_EFTU_D3
A7_3107942	8.09519	8.32045	8.67005	9.80094	9.14886	9.6763	-1.18826	0.000584065	0.00498074	down-regulataed	MOSC domain	-	MOSC,MOSC_N
A7_3103349	9.64346	10.2827	10.1336	10.9173	11.4889	11.2296	-1.1866	0.000260822	0.00258881	down-regulataed	SWI complex, BAF60b domains	-	DEK_C,SWIB
A7_3108341	10.8578	11.0389	10.7372	12.1511	12.0427	12.0081	-1.18583	1.71701e-06	3.66548e-05	down-regulataed	Ubiquitin homologues	-	ubiquitin
A7_3100613	11.733	11.9812	11.1977	13.0044	12.8567	12.6958	-1.18523	0.000176366	0.00184613	down-regulataed	Belongs to the mitochondrial carrier (TC 2.A.29) family	MTM1	Mito_carr
A7_3100969	12.302	12.9236	12.2303	13.6282	13.7773	13.7053	-1.18479	0.000113702	0.00128523	down-regulataed	Galactose mutarotase-like protein	-	Aldose_epim
A7_3102719	10.2435	10.482	10.5593	11.0765	12.0131	11.6135	-1.18357	0.000521658	0.00454524	down-regulataed	otu-domain-containing protein	OTU1	OTU
A7_3100793	11.6147	11.8619	11.4366	12.9098	12.8513	12.7193	-1.18102	6.38186e-06	0.000115363	down-regulataed	Splicing factor 3B subunit 10 (SF3b10)	-	SF3b10
A7_3106586	10.771	11.3572	10.7236	11.8768	12.3556	12.2026	-1.17857	0.000242643	0.00243198	down-regulataed	RhoGEF domain	-	FYVE,PH,RhoGEF
A7_3102510	9.3681	9.07008	9.21269	10.4462	10.5413	10.1866	-1.1782	1.87365e-05	0.00028495	down-regulataed	alpha/beta hydrolase fold	-	Abhydrolase_3
A7_3106878	15.0608	15.3298	14.2371	16.566	15.7596	15.9135	-1.17811	0.00326766	0.0199243	down-regulataed	-	-	-
A7_3106239	9.42892	9.92964	10.2441	10.4999	11.4488	11.1452	-1.1781	0.0021543	0.0142636	down-regulataed	histone deacetylation	-	PAH,Sin3_corepress,Sin3a_C
A7_3102494	11.1021	10.8447	10.756	12.639	11.6943	11.7066	-1.177	0.00140874	0.0101423	down-regulataed	Double-stranded DNA-binding domain	-	dsDNA_bind
A7_3102043	10.2617	11.0002	10.7908	11.521	12.2614	11.7776	-1.17067	0.000890398	0.00695462	down-regulataed	Nineteen complex-related protein 2	-	GCFC,NTR2
A7_3107051	11.7849	11.9861	10.3851	12.5253	13.056	12.4677	-1.1703	0.0103912	0.0473313	down-regulataed	WH1 domain	-	PBD,WH1,WH2
A7_3108699	11.5919	11.6456	10.8791	13.0591	12.3046	12.2263	-1.16984	0.00208606	0.0139265	down-regulataed	Nonessential protein required for the fusion of transport vesicles derived from the endocytic pathway with the Golgi complex	SFT2	Got1
A7_3104711	10.8406	10.8976	11.2843	12.5097	11.8491	12.1372	-1.16965	0.00020213	0.00207335	down-regulataed	-	-	-
A7_3101219	8.83351	9.30846	8.69249	10.3916	10.0212	9.94924	-1.1664	0.000337518	0.00317212	down-regulataed	WLM domain	-	WLM
A7_3105693	10.1549	10.2231	10.1791	11.7965	10.8205	11.2708	-1.16561	0.000644296	0.00537946	down-regulataed	Phosphoribosyl transferase domain	APT1	Pribosyltran
A7_3107979	10.2706	11.4025	11.2483	12.4052	12.1804	12.043	-1.16433	0.00198583	0.0133739	down-regulataed	Alpha/beta hydrolase family	-	Abhydrolase_6,Hydrolase_4
A7_3105049	11.1418	11.3643	11.3764	12.4687	12.4961	12.4198	-1.16402	1.16771e-06	2.63335e-05	down-regulataed	Glycogen debranching enzyme, glucanotransferase domain	GDB1	GDE_C,hDGE_amylase,hGDE_N,hGDE_central
A7_3102191	9.0751	9.58126	8.30526	10.4826	10.2187	9.97311	-1.16363	0.00419558	0.0239328	down-regulataed	CRAL/TRIO, N-terminal domain	-	CRAL_TRIO,CRAL_TRIO_N
A7_3109057	10.6767	10.5732	10.2056	11.8383	11.7378	11.3605	-1.16156	9.28385e-05	0.00108265	down-regulataed	Glutaredoxin	GRX3	Glutaredoxin,Thioredoxin
A7_3105074	10.9315	11.0924	11.5119	11.7119	12.8045	12.3582	-1.15928	0.00216837	0.0143019	down-regulataed	ZIP Zinc transporter	-	Zip
A7_3104912	10.1013	10.5445	10.4946	11.471	11.5581	11.6223	-1.15897	1.75468e-05	0.000272424	down-regulataed	Coproporphyrinogen iii oxidase	HEM13	Coprogen_oxidas
A7_3100312	14.4369	14.4401	14.0714	15.2927	15.6691	15.4614	-1.15647	2.10273e-05	0.000313569	down-regulataed	Belongs to the pyruvate kinase family	PYK1	PK,PK_C
A7_3102398	11.4106	11.7135	11.359	13.0322	12.3488	12.5032	-1.15599	0.000227191	0.00229461	down-regulataed	V-ATPase subunit H	VMA13	V-ATPase_H_C,V-ATPase_H_N
A7_3101430	12.8631	12.824	12.3685	13.9576	14.0029	13.5554	-1.15034	0.000105368	0.00120583	down-regulataed	Serine incorporator (Serinc)	TMS1	Serinc
A7_3103715	7.6684	6.93364	7.29888	8.6538	8.50009	8.24472	-1.14942	0.00148264	0.0105505	down-regulataed	-	-	-
A7_3107932	12.0232	11.2354	11.9908	13.0109	13.1107	12.6599	-1.14724	0.000656114	0.00545339	down-regulataed	triosephosphate isomerase	TPI1	TIM
A7_3100870	11.6431	12.1582	12.1167	13.1548	13.2751	12.9624	-1.14577	5.89257e-05	0.000745771	down-regulataed	GDSL-like Lipase/Acylhydrolase	-	-
A7_3107566	11.0539	11.7942	11.3734	12.3563	12.716	12.6544	-1.14505	0.000280692	0.00273007	down-regulataed	motif in proteasome subunits, Int-6, Nip-1 and TRIP-15	RPN9	PCI
A7_3104338	9.844	10.1877	10.184	10.9292	11.5103	11.1712	-1.1434	0.000141716	0.00154128	down-regulataed	Allows the formation of correctly charged Gln-tRNA(Gln) through the transamidation of misacylated Glu-tRNA(Gln) in the mitochondria. The reaction takes place in the presence of glutamine and ATP through an activated gamma-phospho-Glu- tRNA(Gln)	PET112	GatB_N,GatB_Yqey
A7_3108064	11.7688	13.1864	11.9874	13.6849	13.746	13.3252	-1.13979	0.00916135	0.043139	down-regulataed	Multidrug resistance protein 1	-	ABC_membrane,ABC_tran
A7_3107677	9.30711	9.06431	9.6977	10.6624	10.4281	10.4512	-1.13789	0.000181228	0.00188642	down-regulataed	Autophagy-related protein 101	-	ATG101
A7_3104180	9.16584	9.44354	9.18129	10.501	10.4807	10.2147	-1.13662	2.96316e-05	0.000415611	down-regulataed	-	-	-
A7_3107268	10.1972	10.5236	10.6453	12.0754	11.0892	11.4727	-1.1365	0.00155399	0.0109481	down-regulataed	SRP19 protein	SEC65	SRP19
A7_3106113	11.801	11.9704	11.7882	12.9353	13.189	12.824	-1.13559	9.1725e-06	0.00015793	down-regulataed	PGAP1-like protein	TGL2	DUF676,PGAP1
A7_3101459	12.6732	12.5889	12.9283	13.7646	14.0305	13.8092	-1.13549	1.10824e-05	0.000185063	down-regulataed	Methyltransferase domain	-	Methyltransf_25
A7_3108276	10.3777	9.76683	10.0804	11.5188	10.9729	11.1463	-1.13521	0.000373242	0.0034342	down-regulataed	-	-	-
A7_3106678	12.6931	12.8673	12.3146	13.5399	14.0189	13.7334	-1.13482	0.000145857	0.00157886	down-regulataed	-	-	-
A7_3104369	13.1988	13.2109	13.2788	13.791	14.7486	14.3913	-1.1326	0.000630834	0.00528625	down-regulataed	Belongs to the aldehyde dehydrogenase family	-	Aldedh
A7_3102497	11.8264	12.0706	12.1962	12.8256	13.3838	13.2432	-1.13078	0.000102655	0.00118066	down-regulataed	argininosuccinate lyase	ARG4	ASL_C2,Lyase_1
A7_3103868	11.9785	12.7195	12.4021	13.1473	13.8982	13.4367	-1.12972	0.00118758	0.00877692	down-regulataed	Belongs to the aldehyde dehydrogenase family	-	Aldedh
A7_3103501	10.9994	11.2179	11.0216	12.3333	12.3389	11.9177	-1.12697	3.39623e-05	0.0004692	down-regulataed	Phosphatidylinositol 3- and 4-kinase	lsb6	PI3_PI4_kinase
A7_3100272	12.5179	12.9718	12.9008	13.6047	14.2982	13.8169	-1.12637	0.000395047	0.00359172	down-regulataed	Domain of unknown function (DUF3437)	BLM3	BLM10_N,BLM10_mid,DUF3437
A7_3101478	10.0048	10.1418	10.337	11.3761	11.3426	11.1475	-1.12484	1.58525e-05	0.000250187	down-regulataed	protein localization to nucleolus	-	Nop25,RRM_1
A7_3102227	12.0307	12.6605	12.3196	13.7957	13.1363	13.4434	-1.12384	0.000560534	0.00480593	down-regulataed	Domain of unknown function (DUF427)	-	NTP_transf_9
A7_3107503	8.53893	8.83948	8.94002	9.68063	9.98964	10.0184	-1.12286	0.000120455	0.00134666	down-regulataed	PGAP1-like protein	-	Abhydrolase_1
A7_3101180	10.2808	10.0774	9.84397	11.4581	11.0844	11.0184	-1.12285	0.000124454	0.00138297	down-regulataed	-	-	-
A7_3103837	10.9994	11.4082	11.4283	12.4844	12.3567	12.3984	-1.12266	2.37173e-05	0.000342579	down-regulataed	-	-	-
A7_3105208	11.3478	11.3968	10.926	11.8219	12.7669	12.3374	-1.12153	0.00141359	0.0101613	down-regulataed	Amino acid permease	TPO5	AA_permease,AA_permease_2
A7_3102545	12.5422	12.8772	12.1449	13.6739	13.8538	13.4663	-1.12143	0.000324756	0.00308367	down-regulataed	RNA recognition motif	-	G-patch,RRM_1
new_gene57	9.62359	10.1322	9.54727	10.9411	11.029	10.7441	-1.11889	0.000220768	0.00223957	down-regulataed	-	-	-
A7_3100670	12.9519	12.6027	12.7428	14.0875	13.881	13.6715	-1.11711	3.57963e-05	0.00049232	down-regulataed	N terminus of Rad21 / Rec8 like protein	rec8	Rad21_Rec8,Rad21_Rec8_N
A7_3103486	10.9404	11.6533	11.5695	12.8074	12.3525	12.4094	-1.11698	0.000624691	0.00524996	down-regulataed	Elongation factor Tu GTP binding domain	-	GTP_EFTU,GTP_EFTU_D2,GTP_EFTU_D3
A7_3108366	11.4675	11.6188	12.0224	12.1569	13.4394	12.6221	-1.11676	0.00612986	0.031793	down-regulataed	RNA recognition motif	-	PABP,RRM_1
A7_3102623	10.7279	10.6561	10.7298	11.7529	11.9589	11.7375	-1.11542	3.7392e-06	7.28907e-05	down-regulataed	Mitotic checkpoint regulator, MAD2B-interacting	-	PRCC
A7_3105907	15.4865	15.6199	15.3252	16.6622	16.5478	16.5762	-1.11406	3.39758e-06	6.72282e-05	down-regulataed	PPIases accelerate the folding of proteins. It catalyzes the cis-trans isomerization of proline imidic peptide bonds in oligopeptides	-	Pro_isomerase
A7_3106137	9.9144	10.0702	10.4809	11.0664	11.5473	11.2052	-1.11226	0.000342479	0.00320891	down-regulataed	Alcohol dehydrogenase GroES-like domain	-	ADH_N,ADH_zinc_N
A7_3102760	11.7515	11.9869	12.1614	13.4071	12.7652	13.0105	-1.10927	0.000268427	0.00263659	down-regulataed	Transketolase, pyrimidine binding domain	-	Transket_pyr,Transketolase_C
A7_3100755	14.0648	14.1377	13.4449	15.3748	14.9005	14.7113	-1.10911	0.00111671	0.00832804	down-regulataed	Rab subfamily of small GTPases	YPT52	Ras
A7_3105980	11.8168	11.2405	12.0609	12.0922	13.1175	13.1276	-1.10838	0.00588087	0.0307443	down-regulataed	Cys/Met metabolism PLP-dependent enzyme	CYS3	Cys_Met_Meta_PP
A7_3106272	13.4462	13.6231	12.3692	14.0919	14.5337	14.3881	-1.10733	0.00505763	0.0273576	down-regulataed	Annexin repeats	-	Annexin
A7_3104968	9.79864	10.1418	9.92321	10.9087	11.3122	10.9431	-1.10577	9.13377e-05	0.00106785	down-regulataed	WD domain, G-beta repeat	IPI3	WD40
A7_3102236	13.4392	13.9328	13.2361	14.867	14.7969	14.2849	-1.10555	0.000848748	0.00667138	down-regulataed	2-oxoglutarate dehydrogenase	OGDH	2-oxogl_dehyd_N,E1_dh,OxoGdeHyase_C,Transket_pyr
A7_3105615	12.6814	12.7663	13.2846	14.29	13.8949	13.8978	-1.10359	0.000357815	0.00332215	down-regulataed	Nucleoside transporter	-	Nucleoside_tran
A7_3101951	11.6772	12.2108	10.936	13.2077	12.5309	12.5613	-1.10314	0.00772993	0.0379728	down-regulataed	Histidine-phosphotransfer domain, HPT domain-containing protein	YPD1	Hpt
A7_3103911	12.4636	12.0839	12.0408	13.2237	13.5072	13.1696	-1.09918	7.86822e-05	0.000940202	down-regulataed	Belongs to the GMC oxidoreductase family	-	GMC_oxred_C,GMC_oxred_N
A7_3100550	10.6777	11.6738	11.2866	12.4728	12.4192	12.1956	-1.09876	0.00146094	0.0104445	down-regulataed	-	-	-
A7_3106975	6.91013	7.71582	7.08651	8.16238	8.63982	8.27063	-1.09788	0.00458124	0.0254541	down-regulataed	-	-	-
A7_3105071	11.527	12.0271	12.016	12.2341	13.4668	12.9525	-1.09514	0.00523344	0.0281266	down-regulataed	Cytochrome P450	-	p450
A7_3101464	10.8897	11.3847	11.2397	12.4147	12.3528	12.0445	-1.09379	0.000132728	0.00145906	down-regulataed	Xeroderma pigmentosum G I-region	RAD2	UIM,XPG_I,XPG_N
A7_3106080	11.1014	10.7391	9.98361	11.3355	12.0497	11.8391	-1.09315	0.00535113	0.0286088	down-regulataed	-	-	-
A7_3101977	10.4483	11.3841	10.9886	11.8099	12.3469	12.0386	-1.09234	0.0019669	0.0132679	down-regulataed	Elongation factor G C-terminus	RIA1	EFG_C,EFG_II,GTP_EFTU,GTP_EFTU_D2
A7_3105386	14.2638	13.7033	13.8851	15.153	15.2327	14.7546	-1.0915	0.000302671	0.00290713	down-regulataed	-	-	-
A7_3100174	14.1903	14.5612	14.0463	15.0436	15.5661	15.4605	-1.09124	0.000297404	0.00287137	down-regulataed	TB2/DP1, HVA22 family	YOP1	TB2_DP1_HVA22
A7_3103129	9.07217	9.68269	10.3467	11.1212	10.8205	10.6746	-1.09088	0.00643546	0.0329692	down-regulataed	transporter	-	MFS_1
A7_3101059	11.8277	12.0338	12.018	13.3238	12.9162	12.8768	-1.09082	6.19357e-05	0.00077323	down-regulataed	component of the eukaryotic translation initiation factor 3 (eIF-3) complex, which is involved in protein synthesis of a specialized repertoire of mRNAs and, together with other initiation factors, stimulates binding of mRNA and methionyl-tRNAi to the 40S ribosome. The eIF-3 complex specifically targets and initiates translation of a subset of mRNAs involved in cell proliferation	HCR1	eIF3_subunit
A7_3101199	11.5692	12.2753	11.3311	12.2641	13.2306	12.9555	-1.08832	0.00662529	0.0337912	down-regulataed	DnaJ central domain	SCJ1	DnaJ,DnaJ_C,DnaJ_CXXCXGXG
A7_3108895	11.2751	11.6533	10.8147	12.9044	12.2075	11.7839	-1.08639	0.00729172	0.0364032	down-regulataed	Domain in histone families 1 and 5	-	Linker_histone
A7_3103329	12.5411	12.691	11.7492	13.7953	13.3814	13.1477	-1.08476	0.0031163	0.0192308	down-regulataed	Belongs to the eukaryotic NMN adenylyltransferase family	NMA1	CTP_transf_like
A7_3102516	11.6227	12.0452	11.5642	13.2773	12.5884	12.5434	-1.0837	0.00141042	0.0101465	down-regulataed	Belongs to the DEAD box helicase family	PRP28	DEAD,Helicase_C
A7_3106218	12.6656	12.8184	12.4566	13.4667	14.0296	13.6406	-1.07757	0.000211212	0.00215689	down-regulataed	Lysin motif	-	LysM
A7_3108466	11.1221	10.9634	11.0872	12.6471	11.6311	11.9327	-1.07633	0.00229648	0.014954	down-regulataed	Functions as component of the Arp2 3 complex which is involved in regulation of actin polymerization and together with an activating nucleation-promoting factor (NPF) mediates the formation of branched actin networks	ARC15	P16-Arc
A7_3108434	10.7325	10.7418	10.0676	11.1212	12.0759	11.5062	-1.07594	0.004408	0.0248365	down-regulataed	UV-endonuclease UvdE	-	UvdE
A7_3100652	12.4714	12.9924	12.9136	13.5476	14.0825	13.9703	-1.07462	0.000429603	0.00384512	down-regulataed	Ser Thr protein phosphatase 2A regulatory subunit A	TPD3	HEAT,HEAT_2
A7_3102602	12.3599	12.3492	11.7635	13.1126	13.5061	13.117	-1.07452	0.000524413	0.00456061	down-regulataed	Glycolipid 2-alpha-mannosyltransferase	-	Glyco_transf_15
A7_3103453	11.1688	11.7405	11.0183	12.1002	12.7384	12.3318	-1.07113	0.00177943	0.0122274	down-regulataed	to vacuole	-	Vps8
A7_3108217	7.32873	7.81539	7.77959	9.22791	8.28513	8.485	-1.07036	0.00740313	0.0368195	down-regulataed	-	-	-
A7_3107108	10.296	10.5681	10.6015	11.8604	11.5369	11.2274	-1.07006	0.000364268	0.00336843	down-regulataed	Pfam:Pyridox_oxidase	-	Putative_PNPOx
A7_3106889	12.2957	12.699	12.8727	14.0756	13.5126	13.4576	-1.06791	0.00101334	0.00775044	down-regulataed	Ctr copper transporter family	CTR2	Ctr
A7_3100834	12.8764	13.2392	13.4034	14.3022	14.3601	14.0899	-1.06598	0.000127213	0.00141193	down-regulataed	Ring finger domain	-	zf-RING_2
A7_3107858	12.0658	12.3171	12.3064	13.6953	13.1665	12.9264	-1.06512	0.000734963	0.00596051	down-regulataed	Belongs to the TRAFAC class myosin-kinesin ATPase superfamily. Myosin family	MYO1	Myosin_N,Myosin_head,Myosin_tail_1
A7_3101815	8.23798	7.98384	7.48396	8.99061	9.17207	8.79575	-1.06418	0.00221041	0.0145064	down-regulataed	-	-	-
A7_3105787	8.93698	9.21257	9.53801	10.5964	9.93642	10.3321	-1.06365	0.0015049	0.0106577	down-regulataed	Tetratricopeptide repeats	CNS1	-
A7_3102580	9.97055	10.7373	10.6688	11.504	11.7252	11.4326	-1.06177	0.00106443	0.00805369	down-regulataed	Retinoic acid induced 16-like protein	-	RAI16-like
A7_3105603	11.8493	11.8619	11.4085	12.9014	12.9338	12.4574	-1.05888	0.000389525	0.00355205	down-regulataed	FORKHEAD	FHL1	FHA,Forkhead
A7_3105753	10.2199	10.6465	10.3118	11.7217	11.3835	11.2384	-1.0582	0.000333072	0.00314317	down-regulataed	Caffeine-induced death protein 2	-	Cid2
A7_3100947	7.65279	8.17271	7.73163	9.24717	8.83663	8.62214	-1.05775	0.00264657	0.0167592	down-regulataed	-	-	-
A7_3106759	11.4036	11.6148	10.7318	12.7701	12.1567	12.0193	-1.05761	0.00466269	0.0258286	down-regulataed	TPR repeat	-	TPR_1,TPR_11,TPR_16,TPR_2,TPR_8
A7_3100706	11.4758	11.8426	11.4949	12.4772	12.9687	12.5125	-1.05647	0.000327228	0.00309438	down-regulataed	Nuclear mrna splicing	EXO84	Exo84_C,Vps51
A7_3104251	10.5296	10.6733	11.0545	11.9692	11.8827	11.5982	-1.05547	0.000307256	0.00294179	down-regulataed	MutL C terminal dimerisation domain	MLH3	DNA_mis_repair,HATPase_c_3,MutL_C
A7_3104586	11.5318	11.447	11.4877	12.5052	12.7496	12.3305	-1.04974	4.49876e-05	0.000594364	down-regulataed	Magnesium transporter NIPA	-	Mg_trans_NIPA
A7_3100467	10.3919	10.5162	10.7031	11.5345	11.3483	11.8474	-1.04921	0.000210382	0.00215319	down-regulataed	Porphobilinogen deaminase, dipyromethane cofactor binding domain	HEM3	Porphobil_deam,Porphobil_deamC
A7_3102599	10.6844	11.2147	10.155	11.6309	12.0098	11.7203	-1.04813	0.00379462	0.0222384	down-regulataed	ABC transporter	-	ABC_tran
A7_3106154	14.4365	14.5073	14.9582	15.2779	16.004	15.7283	-1.04728	0.00132515	0.0096614	down-regulataed	Enolase, N-terminal domain	ENO1	Enolase_C,Enolase_N
A7_3108499	12.4391	12.8462	11.7682	13.541	13.571	13.2571	-1.0465	0.00344326	0.0206798	down-regulataed	Pre-mrna-splicing factor slu7	SLU7	Slu7
A7_3108463	10.668	10.9065	10.5478	11.4803	12.2867	11.3213	-1.04635	0.00382336	0.0223384	down-regulataed	Protein tyrosine kinase	wis1	Pkinase
A7_3107197	10.5728	10.496	10.3954	11.4486	11.7116	11.4283	-1.04614	3.59648e-05	0.000493899	down-regulataed	Ras of Complex, Roc, domain of DAPkinase	-	Ras
A7_3102029	12.3219	12.6514	12.4106	13.6925	13.3515	13.4654	-1.04221	7.42948e-05	0.00090064	down-regulataed	Cdc37 C terminal domain	CDC37	CDC37_C,CDC37_M,CDC37_N
A7_3104593	10.4907	10.3823	9.96529	11.6615	11.1365	11.1375	-1.03798	0.00107772	0.00811467	down-regulataed	Tctex-1 family	-	Tctex-1
A7_3101174	12.9933	13.0027	12.3364	14.0938	13.7394	13.6691	-1.03723	0.00115961	0.00861841	down-regulataed	Metacaspase	MCA1	Peptidase_C14
A7_3104510	11.4279	11.2107	11.0512	12.3614	12.3061	12.1495	-1.03723	6.11559e-05	0.000766615	down-regulataed	Haloacid dehalogenase-like hydrolase	SDT1	HAD_2,Hydrolase
A7_3101912	11.4507	11.7815	11.2431	12.5806	12.7265	12.2944	-1.03618	0.000435521	0.00388674	down-regulataed	Belongs to the isocitrate lyase PEP mutase superfamily. Isocitrate lyase family	ICL1	ICL
A7_3102834	10.8475	10.9081	11.4	12.5072	11.8164	11.9012	-1.0353	0.00228525	0.0149262	down-regulataed	Belongs to the protein-tyrosine phosphatase family. Non-receptor class myotubularin subfamily	YMR1	Myotub-related
new_gene303	10.6524	11.4597	11.7229	12.4412	12.144	12.5247	-1.0337	0.00447805	0.0251235	down-regulataed	-	-	-
A7_3107205	13.8079	13.3578	13.576	14.278	14.9482	14.568	-1.0321	0.000839618	0.00661415	down-regulataed	Belongs to the OSBP family	-	Ank,Ank_2,Ank_3,Ank_4,Ank_5,Oxysterol_BP,PH
A7_3109188	10.301	10.7236	10.0295	11.6204	11.2487	11.3352	-1.03114	0.00103736	0.00790785	down-regulataed	Protein prenyltransferase alpha subunit repeat	RAM2	PPTA
A7_3107046	12.1787	11.8619	11.8652	13.6027	12.3607	12.7738	-1.03113	0.00846333	0.0406	down-regulataed	ATP synthase (E/31 kDa) subunit	VMA4	vATP-synt_E
A7_3104433	9.53486	9.83451	9.46166	10.0547	11.1007	10.5965	-1.02791	0.00497226	0.0270389	down-regulataed	Coiled-coil domain containing protein (DUF2052)	-	DUF2052
A7_3101072	10.1312	10.9121	10.4392	11.5368	11.5712	11.5628	-1.0272	0.000971943	0.0074773	down-regulataed	-	-	-
A7_3102180	9.8996	10.3636	10.2686	11.418	11.2094	10.9907	-1.02616	0.000431577	0.00385902	down-regulataed	-	-	-
A7_3104399	11.6307	11.3453	10.3441	12.3011	12.3638	11.9933	-1.02569	0.00946182	0.0440801	down-regulataed	RNI-like protein	-	LRR_6
A7_3100194	10.0664	10.8631	11.0144	11.8228	11.6357	11.7101	-1.02139	0.00286182	0.0178398	down-regulataed	Signal-recognition-particle assembly has a crucial role in targeting secretory proteins to the rough endoplasmic reticulum membrane	SRP68	SRP68
A7_3106664	8.88784	9.04099	9.06784	10.2225	9.66916	10.1122	-1.02047	0.000598386	0.0050791	down-regulataed	-	-	-
A7_3103577	11.5071	11.6804	11.5253	12.7124	12.547	12.5116	-1.02023	2.20979e-05	0.000324555	down-regulataed	C2H2 type zinc-finger (2 copies)	REI1	zf-C2H2_2,zf-C2H2_jaz,zf-met
A7_3104917	13.619	13.6327	14.2745	15.1758	14.9235	14.5081	-1.01892	0.00276823	0.0173741	down-regulataed	STE STE11 cdc15 protein kinase	CDC15	C1_1,CH,Pkinase
A7_3101148	9.77361	9.51086	10.2413	10.9637	10.9875	10.705	-1.01702	0.00136062	0.00986527	down-regulataed	Hsp20/alpha crystallin family	-	HSP20
A7_3100295	11.6292	12.2111	11.6708	12.5154	13.3553	12.6122	-1.01673	0.00512668	0.0276498	down-regulataed	NUDIX domain	-	NUDIX
A7_3105259	13.6472	14.4326	14.3914	14.9799	15.4379	15.188	-1.01489	0.00233531	0.0151746	down-regulataed	Short-chain dehydrogenase reductase sdr	-	adh_short,adh_short_C2
A7_3105590	12.9479	13.1012	13.0041	14.4915	13.6969	13.7655	-1.01251	0.00186681	0.0126391	down-regulataed	Ran-binding domain	-	Ran_BP1
A7_3101986	12.8631	13.0333	12.0982	14.1784	13.3871	13.4912	-1.012	0.00875418	0.0417776	down-regulataed	Belongs to the AAA ATPase family	RPT5	AAA
A7_3106494	10.1632	10.5934	10.8979	11.977	11.3289	11.3695	-1.00795	0.00393784	0.0227731	down-regulataed	WASP-binding domain of Sorting nexin protein	-	BAR_3_WASP_bdg,PX,SH3_1,SH3_9
A7_3101817	13.7002	14.0269	13.4837	14.8908	14.8101	14.5586	-1.00567	0.000407481	0.00368294	down-regulataed	Cytosolic domain of 10TM putative phosphate transporter	-	PHM7_cyt,RSN1_7TM,RSN1_TM
A7_3102817	12.8236	13.1571	12.3283	14.1446	13.7283	13.4896	-1.00461	0.00390857	0.0226504	down-regulataed	-	-	-
A7_3104642	10.9611	10.6619	10.6773	10.1817	9.20244	9.76708	1.00307	0.0042989	0.0244455	up-regulated	-	-	-
A7_3103343	17.4005	16.9917	17.2842	16.297	16.0687	16.3176	1.00343	0.000132359	0.00145675	up-regulated	Aromatic amino acid lyase	-	Lyase_aromatic
A7_3100152	9.64937	9.2962	10.2517	8.68238	8.69783	8.95603	1.00502	0.00541771	0.0288641	up-regulated	-	-	-
A7_3102455	13.0741	13.2475	12.3871	11.5501	12.2025	11.9994	1.00575	0.00466668	0.0258352	up-regulated	GAL4-like Zn(II)2Cys6 (or C6 zinc) binuclear cluster DNA-binding domain	-	Zn_clus
A7_3108765	13.016	12.8911	13.2439	11.6093	12.1912	12.2603	1.0096	0.000986444	0.00755726	up-regulated	eRF1_1	ERF1	eRF1_1,eRF1_2,eRF1_3
A7_3105298	10.6806	11.2914	11.2916	9.73621	10.3657	10.1464	1.00998	0.00258171	0.016439	up-regulated	SNF2 family N-terminal domain	IRC5	Helicase_C,SNF2_N
A7_3108935	12.4413	11.6996	11.166	11.0192	10.7537	10.7753	1.01019	0.00994475	0.0458196	up-regulated	Lactonase, 7-bladed beta-propeller	-	Lactonase
A7_3100576	11.601	11.7964	11.6645	10.2514	10.7833	10.9208	1.01034	0.000757827	0.00609507	up-regulated	-	-	-
A7_3107131	14.4831	14.0689	13.9683	12.8366	13.3273	13.3236	1.01099	0.000918068	0.00712839	up-regulated	Lysin motif	-	LysM
A7_3100825	11.4422	10.8681	11.5623	10.0547	10.4398	10.4002	1.01336	0.00151376	0.0106974	up-regulated	Belongs to the glycosyl hydrolase 5 (cellulase A) family	exgA	Cellulase
A7_3105528	12.789	12.3873	12.4451	11.4919	11.3841	11.718	1.01366	0.000218019	0.00221902	up-regulated	Ribosomal L29e protein family	rpl29	Ribosomal_L29e
A7_3106768	12.8808	11.951	12.7066	11.9104	11.11	11.5238	1.01445	0.00733986	0.036584	up-regulated	Amidase	-	Amidase
A7_3104258	8.46491	8.2762	9.2088	7.78711	7.58699	7.71342	1.01538	0.00807917	0.0391657	up-regulated	SET domain	-	SET
A7_3104909	9.05446	8.60119	8.96097	8.27389	7.28975	7.88538	1.01781	0.00804278	0.039051	up-regulated	-	-	-
A7_3101097	8.40563	8.14564	8.61824	7.39166	7.16162	7.58163	1.01885	0.00251819	0.0161125	up-regulated	Belongs to the major facilitator superfamily. Sugar transporter (TC 2.A.1.1) family	-	Sugar_tr
A7_3107601	8.63736	8.08422	8.69249	7.29978	7.3811	7.7197	1.02134	0.00407981	0.0233738	up-regulated	Amidohydrolase	-	Amidohydro_2
A7_3100494	9.6977	10.1459	10.0339	8.27925	9.26134	9.12888	1.02189	0.00609315	0.0316401	up-regulated	DNA-binding domain of DNA mismatch repair MUTS family	-	MutS_I,MutS_II,MutS_III,MutS_V
A7_3106675	10.9259	9.93913	10.8943	9.57571	9.60618	9.70983	1.02225	0.00467784	0.0258814	up-regulated	Acetyltransferase (GNAT) family	-	Acetyltransf_1,Acetyltransf_10,Acetyltransf_7
A7_3102596	13.9245	13.9057	13.3313	12.586	12.7929	12.7811	1.0225	0.000473387	0.00416807	up-regulated	-	-	-
A7_3101691	12.8633	12.2558	11.7731	11.4259	11.3122	11.2687	1.02961	0.00397564	0.0229197	up-regulated	AMP-binding enzyme C-terminal domain	-	AMP-binding,AMP-binding_C
A7_3104719	12.7865	11.9983	11.9573	11.2212	11.3358	11.2531	1.02982	0.00217697	0.0143381	up-regulated	Dienelactone hydrolase family	-	DLH
A7_3100743	9.92418	9.89754	9.87251	9.11563	8.72598	8.72879	1.03164	0.000218904	0.00222488	up-regulated	HIT domain	HNT2	HIT
A7_3107174	10.2693	9.73085	10.4817	9.13052	9.01265	9.32915	1.03191	0.00157392	0.0110547	up-regulated	-	-	-
A7_3103915	13.4015	12.7723	13.3149	11.5677	12.3912	12.363	1.0343	0.00388684	0.0225913	up-regulated	-	-	-
A7_3100188	9.97526	9.92805	10.5985	8.83928	9.32944	9.28534	1.03468	0.00250218	0.0160324	up-regulated	Belongs to the class I-like SAM-binding methyltransferase superfamily. C5-methyltransferase family	-	DNA_methylase
A7_3103298	15.5451	15.0836	14.4173	13.7842	14.2705	14.0588	1.03558	0.00531597	0.0284539	up-regulated	Belongs to the heat shock protein 70 family	SSC1	HSP70
A7_3104679	9.97839	10.1141	9.11013	8.49255	9.00405	8.7412	1.03741	0.0067025	0.034166	up-regulated	-	-	-
A7_3106991	10.0723	10.5486	9.77597	8.85012	9.19239	9.31054	1.03796	0.00229583	0.014954	up-regulated	-	-	-
A7_3108551	10.5561	11.0367	11.0658	9.54492	9.98964	10.0146	1.03979	0.000828601	0.00654417	up-regulated	-	-	-
A7_3108575	8.27921	7.46734	7.95692	7.08417	6.98651	6.6028	1.0406	0.00883164	0.0420382	up-regulated	-	-	O-FucT
A7_3105775	12.1143	11.894	12.1177	10.9233	10.978	11.1073	1.0411	2.21167e-05	0.000324555	up-regulated	-	-	-
A7_3106817	10.3085	9.42789	9.84772	8.68238	8.71899	9.14765	1.0415	0.0037921	0.0222378	up-regulated	A Receptor for Ubiquitination Targets	-	F-box,F-box-like
A7_3106288	12.4722	12.5806	13.043	11.8039	11.3551	11.8311	1.04153	0.000806334	0.00641158	up-regulated	-	-	-
A7_3107125	13.8764	13.655	13.9878	12.4546	12.9441	12.9595	1.04202	0.000271735	0.00265587	up-regulated	cytochrome p450	-	p450
A7_3105019	9.79509	9.72902	9.93267	8.10924	9.14365	8.89626	1.0432	0.00428248	0.024368	up-regulated	Dystroglycan-type cadherin-like domains.	AXL2	He_PIG,SKG6
A7_3107751	8.99692	8.73072	9.59571	8.17966	7.78731	8.31696	1.04615	0.00535545	0.0286153	up-regulated	other FunK1 protein kinase	-	Pkinase
A7_3105137	9.61757	8.8327	9.30662	7.61141	8.36786	8.57786	1.04736	0.00931173	0.0435131	up-regulated	-	-	-
A7_3105727	16.6681	16.0236	15.5623	14.7385	15.4006	15.1013	1.05127	0.00615568	0.031891	up-regulated	chitin synthase	-	Chitin_synth_1,Chitin_synth_1N
A7_3107128	11.0935	10.9065	11.0244	10.1498	9.6343	10.0449	1.05141	0.000191935	0.00198204	up-regulated	Glycosyl transferase family, a/b domain	TRP4	Glycos_trans_3N,Glycos_transf_3
A7_3101225	9.80218	9.78449	8.94236	8.9374	8.07684	8.37783	1.0545	0.00922222	0.0432265	up-regulated	Ribosomal protein S8	-	Ribosomal_S8
A7_3105795	14.4866	13.9331	13.4096	13.0095	12.8706	12.9812	1.05468	0.00270036	0.0170204	up-regulated	Regulator of G protein signalling domain	SST2	DEP,RGS
A7_3101608	8.7183	8.06701	8.3483	6.98277	7.43326	7.56776	1.05683	0.00439951	0.0248142	up-regulated	Belongs to the type-B carboxylesterase lipase family	-	COesterase
A7_3101532	10.3233	9.86305	10.2413	9.4147	8.63611	9.14298	1.05825	0.00183719	0.0124937	up-regulated	-	-	-
A7_3107000	12.3955	12.5479	11.9413	11.645	10.763	11.2362	1.05836	0.0026651	0.0168471	up-regulated	-	-	-
A7_3105625	9.16584	9.04978	9.04839	8.5557	7.34525	7.95094	1.0588	0.00786701	0.0384206	up-regulated	Glycosyl Hydrolase Family 88	-	Glyco_hydro_88
A7_3100244	14.7362	14.291	14.7285	13.065	13.7976	13.6601	1.05891	0.00109002	0.00817951	up-regulated	Ras protein	-	Ras
A7_3106546	15.1086	14.5544	15.0632	14.2271	13.26	13.9604	1.05933	0.0032832	0.0199925	up-regulated	GATA zinc finger	-	GATA
A7_3108879	12.0539	11.7999	11.8921	10.4861	10.9439	11.0746	1.06321	0.000251553	0.00251035	up-regulated	-	-	-
A7_3106297	11.9801	11.6653	11.98	10.7757	10.7664	10.9064	1.06532	2.87516e-05	0.00040512	up-regulated	Fungal specific transcription factor domain	-	Fungal_trans,Zn_clus
A7_3105302	8.94661	9.24099	9.46981	8.21921	8.00972	8.27063	1.06716	0.000557121	0.00478625	up-regulated	-	-	-
A7_3106395	8.82309	7.92136	8.77368	7.2892	7.57156	7.60897	1.06819	0.00592166	0.0309048	up-regulated	Protein tyrosine kinase	-	Pkinase_Tyr,Sel1
A7_3103164	15.1342	14.1042	13.984	13.1714	13.6052	13.4865	1.07315	0.00683274	0.0347337	up-regulated	Neutral/alkaline non-lysosomal ceramidase, C-terminal	-	Ceramidase_alk,Ceramidse_alk_C
A7_3102481	9.04553	9.0527	9.86635	8.0603	8.33168	8.485	1.07554	0.00396928	0.0228974	up-regulated	-	-	-
A7_3104747	11.7148	12.2674	12.6072	11.3692	11.2156	10.8709	1.07584	0.00178994	0.0122813	up-regulated	Belongs to the glycosyl hydrolase 5 (cellulase A) family	-	Cellulase
A7_3101153	12.5074	12.4193	12.5734	11.2892	11.562	11.4124	1.07617	9.86864e-06	0.000168151	up-regulated	Interconversion of serine and glycine	SHM1	SHMT
A7_3104463	13.0904	13.0569	13.8146	12.7126	11.4935	12.4009	1.07718	0.00974929	0.0451678	up-regulated	PUB domain	-	PUB
A7_3100304	11.8186	12.7064	11.8384	10.826	11.4027	11.0241	1.07961	0.00371557	0.0218726	up-regulated	OPT oligopeptide transporter protein	-	OPT
A7_3108830	13.937	13.3753	13.6108	12.8911	12.126	12.6212	1.07986	0.00111756	0.00832804	up-regulated	-	-	DPBB_1
A7_3108598	10.3429	9.87958	9.53335	8.69846	9.16694	8.71628	1.08078	0.00215481	0.0142636	up-regulated	Catalytic subunit of the SLX1-SLX4 structure-specific endonuclease that resolves DNA secondary structures generated during DNA repair and recombination. Has endonuclease activity towards branched DNA substrates, introducing single-strand cuts in duplex DNA close to junctions with ss-DNA	SLX1	FANCL_C,GIY-YIG
new_gene111	10.2934	11.1184	10.4091	9.38272	9.58328	9.73642	1.08114	0.00177375	0.0122067	up-regulated	-	-	-
A7_3108016	13.4189	13.2259	13.6227	11.4821	12.87	12.3772	1.08126	0.00746102	0.0369875	up-regulated	Glycoside hydrolase family 16 protein	-	SKN1
A7_3100744	10.454	10.2436	10.9213	9.80466	8.92429	9.58804	1.08452	0.00335594	0.0203067	up-regulated	-	-	F-box-like
A7_3105498	14.9182	14.4338	13.3372	13.1948	13.2668	13.3829	1.08461	0.0107324	0.0484304	up-regulated	Domain with 2 conserved Trp (W) residues	-	WW
A7_3101008	8.10669	8.72342	9.201	7.7178	7.56378	7.70077	1.08722	0.0056478	0.0297455	up-regulated	-	-	-
A7_3100862	10.903	10.3648	11.4969	9.61012	9.96032	10.1098	1.08779	0.00452675	0.0252445	up-regulated	-	-	-
A7_3105041	10.2053	9.95482	9.31025	8.61621	8.83985	8.87952	1.0881	0.00180455	0.0123631	up-regulated	Mitochondrial fission 1 protein	FIS1	-
A7_3105779	8.9845	8.72342	9.56106	8.2952	7.83333	7.97741	1.08909	0.00306702	0.0189521	up-regulated	cytochrome p450	-	p450
A7_3107232	11.9699	11.148	11.4441	10.2623	10.0932	10.9208	1.09033	0.00395032	0.022831	up-regulated	Major Facilitator Superfamily	-	MFS_1
new_gene254	9.6533	9.49379	9.93737	8.6702	8.40316	8.75656	1.09123	0.000261121	0.00258898	up-regulated	-	-	-
A7_3100867	12.6305	11.949	11.7116	10.6028	11.2982	11.1837	1.0929	0.00352358	0.0210386	up-regulated	F-box-like	-	F-box-like
A7_3103920	14.0516	13.9775	13.5368	12.827	12.6946	12.8059	1.0956	6.02222e-05	0.000759047	up-regulated	Ser-Thr-rich glycosyl-phosphatidyl-inositol-anchored membrane family	-	GPI-anchored
A7_3101424	11.7925	11.2908	12.0932	10.0531	11.0248	10.7525	1.09774	0.00414692	0.0236845	up-regulated	Frag1/DRAM/Sfk1 family	CWH43	Frag1
A7_3103739	14.8234	14.306	13.6553	13.3467	13.0839	13.2763	1.09875	0.00277583	0.0174072	up-regulated	-	-	-
A7_3101785	9.7518	9.50874	10.6489	9.28227	8.55605	8.9507	1.09965	0.00880576	0.0419553	up-regulated	-	-	-
A7_3102033	8.83697	9.46779	9.26791	7.77957	8.46711	8.01366	1.10122	0.00216286	0.0142888	up-regulated	F-box-like	-	F-box-like,TPR_2
A7_3105957	13.8905	13.7185	13.206	12.9363	12.2128	12.3359	1.1023	0.0015029	0.0106535	up-regulated	PLAC8 family	-	PLAC8
A7_3104527	14.5976	14.6945	14.4504	13.5543	13.3259	13.5442	1.10577	6.25548e-06	0.000113438	up-regulated	RPR	PCF11	CFIA_Pcf11,CTD_bind
A7_3108414	13.3166	12.3349	12.6261	11.8306	11.4076	11.8592	1.10665	0.00221003	0.0145064	up-regulated	Gti1/Pac2 family	-	Gti1_Pac2
A7_3107546	10.0679	10.2192	9.58675	8.8751	8.6324	9.08575	1.10694	0.000641773	0.00536326	up-regulated	-	-	-
A7_3108398	8.93376	8.89581	8.04677	7.41131	7.57929	7.71342	1.10828	0.00376574	0.0220973	up-regulated	apoptosis-promoting Bax1	Bax1	-
A7_3101975	11.6859	11.6143	11.5872	9.73621	10.878	10.7098	1.10854	0.00280023	0.0175271	up-regulated	Protein of unknown function (DUF563)	-	DUF563
A7_3104169	10.5103	10.193	10.4809	9.60373	9.03251	9.18218	1.10982	0.000269811	0.00264341	up-regulated	3' exoribonuclease family, domain 1	-	RNase_PH,RNase_PH_C
A7_3105270	12.0167	11.6059	12.5454	10.5272	11.1956	11.1758	1.11012	0.00288101	0.0179473	up-regulated	-	-	-
A7_3102513	14.5024	13.883	13.5603	13.4396	12.3437	12.7811	1.11018	0.00703426	0.0355031	up-regulated	-	-	-
A7_3102345	11.0405	10.4766	10.8785	9.92913	9.31561	9.80894	1.1105	0.000645962	0.00538848	up-regulated	-	-	-
A7_3107689	10.3574	9.87134	9.36367	8.66203	8.82691	8.92373	1.11324	0.00199075	0.0133811	up-regulated	-	-	-
A7_3104260	16.6421	15.1944	16.0418	15.0283	14.9406	14.916	1.1135	0.00582073	0.0304992	up-regulated	Glycoside hydrolase family 18 protein	-	Glyco_hydro_18
A7_3108057	7.14017	7.59292	7.47104	6.62719	6.37202	5.82996	1.11354	0.00796255	0.0387227	up-regulated	-	-	-
A7_3105170	9.25639	9.41434	9.84397	8.24133	8.6582	8.31281	1.11367	0.000665305	0.00551484	up-regulated	-	-	-
A7_3107984	10.8119	10.8346	10.6892	9.09452	9.8188	9.94254	1.11634	0.000767768	0.00615888	up-regulated	ABC1 family	-	ABC1
A7_3109186	8.16285	8.33969	8.52126	7.1558	7.16162	7.38216	1.11673	0.000487299	0.00427013	up-regulated	other AgaK1 protein kinase	-	Pkinase
A7_3104551	8.00589	7.86935	8.40036	6.54064	6.86518	7.43658	1.11872	0.00605112	0.0314911	up-regulated	-	-	Slx4
A7_3106962	11.6671	10.6093	11.9209	10.5193	9.84952	10.6559	1.11899	0.00947066	0.044099	up-regulated	Protein kinase domain	-	Pkinase
A7_3104729	10.4529	9.51086	10.4384	8.47398	9.46298	9.12178	1.12177	0.00726805	0.0363442	up-regulated	Aryl-alcohol oxidase	-	GMC_oxred_C,GMC_oxred_N
A7_3103174	7.7875	7.79463	6.93475	6.55837	6.07648	6.62975	1.12329	0.0109076	0.0490281	up-regulated	Expressed protein	-	HtrL_YibB
A7_3105557	12.3656	11.9049	12.1546	10.3903	11.342	11.1877	1.12469	0.00152453	0.0107571	up-regulated	Sucrase/ferredoxin-like	-	Suc_Fer-like
A7_3107643	8.11241	7.18836	8.15578	6.81591	6.86518	6.6028	1.12512	0.00750973	0.0371689	up-regulated	-	-	-
A7_3102578	10.8856	10.8606	10.2723	10.081	8.99829	9.43796	1.12548	0.0041012	0.0234634	up-regulated	PAP2 superfamily	-	PAP2
A7_3106596	10.7157	10.564	10.9743	9.41227	9.79076	9.67792	1.12684	7.41866e-05	0.000900516	up-regulated	-	-	F-box,F-box-like
A7_3108018	8.04825	7.68607	8.00254	7.19033	6.31756	6.76956	1.12721	0.0045184	0.0252421	up-regulated	-	-	-
A7_3102503	10.873	10.8149	9.6626	9.74398	9.16951	9.27897	1.12807	0.00675129	0.0343957	up-regulated	-	-	-
A7_3103346	8.76622	8.89581	8.44069	7.03436	7.82684	7.76901	1.12987	0.00244812	0.0157629	up-regulated	-	-	-
A7_3104584	9.20114	9.22038	9.50193	8.04151	8.18221	8.3211	1.13098	9.5337e-05	0.00110897	up-regulated	Glycosyl Hydrolase Family 88	-	Glyco_hydro_88
A7_3108580	16.2906	15.8469	15.2944	14.9956	14.2141	14.8805	1.13146	0.0030436	0.0188326	up-regulated	Triose-phosphate Transporter family	-	TPT
A7_3101855	13.7893	14.0938	13.8272	12.5188	12.7669	13.0057	1.13258	4.25999e-05	0.000573044	up-regulated	-	-	-
new_gene74	9.22507	9.7597	9.45183	8.44091	8.26128	8.38575	1.13348	0.000171709	0.00180765	up-regulated	-	-	-
A7_3107875	9.48507	9.54026	9.63535	8.17392	8.50416	8.56046	1.13399	6.40131e-05	0.000795925	up-regulated	homogentisate 1,2-dioxygenase	-	HgmA
A7_3100349	16.3329	16.1472	16.0249	14.209	15.4822	15.1443	1.13594	0.00319033	0.0195734	up-regulated	-	-	-
A7_3100817	13.5038	13.5678	13.375	11.9208	12.5674	12.4689	1.13876	0.000109329	0.00124292	up-regulated	Ceramidase	YDC1	Ceramidase
A7_3105574	15.5232	14.7815	14.4938	13.9527	13.8167	13.8091	1.13937	0.00123315	0.00906249	up-regulated	5-aminolevulinate synthase	HEM1	Aminotran_1_2,Preseq_ALAS
A7_3103677	9.65721	9.6599	9.85396	8.39231	8.76721	8.57786	1.14142	4.7726e-05	0.000623288	up-regulated	-	-	-
A7_3101934	12.8232	12.0474	13.009	11.4149	11.442	11.7394	1.14315	0.0010307	0.00787008	up-regulated	FAD linked oxidases, C-terminal domain	DLD1	FAD-oxidase_C,FAD_binding_4
A7_3108703	15.0933	14.2193	14.0807	13.235	13.5459	13.3824	1.14451	0.00169964	0.0117848	up-regulated	-	-	-
A7_3109085	15.7378	15.169	14.2694	13.8925	14.1065	14.0862	1.14671	0.00505207	0.0273436	up-regulated	Glycosyl hydrolase family 79 C-terminal beta domain	-	Glyco_hydro_79C
A7_3103057	7.60494	7.43192	7.02594	6.41003	6.11956	6.16073	1.14825	0.00369149	0.0217867	up-regulated	ATP binding	-	-
A7_3105353	9.07217	8.56077	9.17533	7.66967	7.83333	7.92942	1.14877	0.000509863	0.0044509	up-regulated	-	-	-
A7_3103766	10.062	9.79324	10.0051	9.31914	8.22722	8.67483	1.14977	0.00219955	0.0144558	up-regulated	-	-	-
A7_3108165	11.4199	11.5051	10.2686	9.92913	9.97505	10.1276	1.15058	0.00365137	0.0216053	up-regulated	Mis12 protein	-	Mis12
A7_3106868	11.4902	10.9	11.6202	10.0871	10.0946	10.436	1.15446	0.000333658	0.00314355	up-regulated	cytochrome p450	-	p450
A7_3109189	15.0819	14.5569	14.6788	13.5345	13.6815	13.6867	1.15455	2.68546e-05	0.000380137	up-regulated	C-terminal duplication domain of Friend of PRMT1	YRA1	FoP_duplication,RRM_1
A7_3108192	13.1882	13.2082	13.1487	11.934	12.0315	12.0959	1.16008	4.18595e-07	1.06395e-05	up-regulated	Belongs to the TRAFAC class TrmE-Era-EngA-EngB-Septin- like GTPase superfamily. Septin GTPase family	spn4	Septin
A7_3101429	15.649	14.1699	14.6051	13.9785	13.4607	13.8542	1.16588	0.00761357	0.0375272	up-regulated	acetyl-CoA synthetase-like protein	-	2OG-FeII_Oxy,AMP-binding,DIOX_N,PP-binding,Thioesterase
A7_3106703	13.4637	12.8395	13.6264	11.8315	12.3403	12.3182	1.16616	0.000542228	0.00468433	up-regulated	Fungal specific transcription factor domain	-	Fungal_trans,Zn_clus
A7_3107166	9.36571	9.82942	10.4639	8.10321	8.90902	9.16617	1.1662	0.00774217	0.0379949	up-regulated	Major Facilitator Superfamily	-	MFS_1
A7_3103779	9.88965	9.50021	9.43861	8.52897	8.04367	8.72255	1.16645	0.000543221	0.00468433	up-regulated	MutS family domain IV	MSH4	MutS_II,MutS_III,MutS_IV,MutS_V
new_gene286	9.05743	8.3867	8.78416	7.48732	7.9028	7.35819	1.17089	0.00117918	0.00874265	up-regulated	-	-	-
A7_3107507	10.5016	10.3695	10.9732	9.36267	9.31561	9.69396	1.17243	0.000192353	0.00198413	up-regulated	-	-	-
A7_3108299	13.9175	14.173	12.678	12.674	11.9492	12.8668	1.17325	0.0104758	0.0475519	up-regulated	NADH:flavin oxidoreductase / NADH oxidase family	OYE32	Oxidored_FMN
A7_3105274	15.7703	15.6398	14.305	13.631	14.5156	14.3062	1.17406	0.0100367	0.0461802	up-regulated	cytochrome p450	-	p450
A7_3101697	13.7314	12.8033	13.7377	12.0607	12.2985	12.5276	1.17756	0.00105967	0.00804457	up-regulated	Belongs to the peptidase A1 family	-	Asp
A7_3102343	14.7848	14.1016	13.5482	13.1464	12.9471	13.0646	1.17851	0.00182805	0.0124592	up-regulated	Fungal specific transcription factor domain	-	Fungal_trans,Zn_clus
A7_3106701	11.1605	11.7291	10.4342	9.79348	10.3386	9.87377	1.17996	0.00388921	0.0225913	up-regulated	FAD binding domain	-	FAD_binding_3
A7_3103166	14.4992	14.6647	14.5055	12.7146	13.7172	13.5149	1.1825	0.000599968	0.00508784	up-regulated	Exo-beta-1,3-glucanase	exgD	Cellulase
A7_3102940	12.447	11.9662	12.0968	10.7833	11.0797	11.1169	1.18403	3.07273e-05	0.000429668	up-regulated	-	-	-
A7_3107353	13.0192	12.7947	12.8252	11.9267	11.4038	11.7199	1.18418	1.8157e-05	0.000278426	up-regulated	Uncharacterized conserved protein H4 (DUF2046)	-	DUF2046
A7_3100733	12.3469	12.6454	12.8655	11.4599	11.2864	11.5896	1.18443	2.36599e-05	0.000342287	up-regulated	Eukaryotic mitochondrial regulator protein	-	Bot1p,DUF563
A7_3103870	10.4001	10.7481	10.5933	9.22791	9.63058	9.32091	1.18498	2.93409e-05	0.000412161	up-regulated	-	-	zf-CCCH,zf-CCCH_2
A7_3105423	12.5619	12.387	11.9483	10.4918	11.2626	11.4745	1.18746	0.0012732	0.00929737	up-regulated	Belongs to the membrane-bound acyltransferase family	ale1	MBOAT
A7_3101040	8.79138	8.80182	8.72823	7.76437	7.10915	7.79899	1.18781	0.000508851	0.00444629	up-regulated	F-box-like	-	-
A7_3101805	11.8747	12.3887	11.132	10.1702	10.9991	10.8037	1.18845	0.00460434	0.0255516	up-regulated	Cytochrome p450	-	p450
A7_3107440	10.7063	9.91849	11.0988	9.89639	8.99829	9.3455	1.19353	0.00477691	0.0263188	up-regulated	pre-RNA processing PIH1/Nop17	-	PIH1
A7_3107376	11.4758	11.8214	11.821	10.1292	10.6872	10.6786	1.19451	8.07815e-05	0.000960808	up-regulated	-	-	-
A7_3103323	11.7787	11.4602	11.9754	10.0437	10.8639	10.6501	1.19482	0.000427411	0.00382976	up-regulated	Cation transport protein	-	TrkH
A7_3106184	12.4225	12.1606	13.1092	11.2282	11.6288	11.3904	1.19662	0.000682962	0.00561567	up-regulated	-	-	-
A7_3104605	11.938	12.2091	11.01	10.9164	10.1147	10.6706	1.19898	0.00364879	0.0216053	up-regulated	-	-	-
A7_3102586	9.77901	8.88275	9.98701	8.95758	7.78731	8.29609	1.19941	0.00846758	0.0406	up-regulated	-	-	-
A7_3105862	13.0795	11.4782	12.0571	11.1717	10.9817	11.3083	1.20023	0.00694822	0.0351686	up-regulated	Bestrophin, RFP-TM, chloride channel	-	Bestrophin
A7_3100017	9.05743	9.60729	9.77071	8.20239	7.83333	8.74736	1.20117	0.00201278	0.0135175	up-regulated	-	-	-
A7_3106305	8.56834	8.63273	8.48636	7.43069	7.32699	7.34199	1.20142	4.14122e-05	0.000560779	up-regulated	-	-	-
A7_3108993	10.166	10.3316	9.27164	9.44838	8.16174	8.43241	1.20164	0.0110023	0.0493814	up-regulated	-	-	-
A7_3109022	11.3191	9.72354	10.6111	9.51345	9.02403	9.82068	1.20439	0.00948111	0.0441253	up-regulated	-	-	-
A7_3102145	7.41451	7.54399	7.27677	6.1774	6.52407	5.89804	1.20456	0.00221242	0.0145093	up-regulated	-	-	-
A7_3104662	12.7485	12.4133	11.9126	11.176	11.1534	11.2449	1.20623	0.000135398	0.00148211	up-regulated	Belongs to the mitochondrial carrier (TC 2.A.29) family	RIM2	Mito_carr
A7_3100822	15.4715	15.3241	14.2991	13.3867	14.1345	14.0905	1.20829	0.00320289	0.0196334	up-regulated	UTP--glucose-1-phosphate uridylyltransferase	UAP1	UDPGP
A7_3102216	7.56381	7.16697	6.97192	6.22258	6.29894	5.54865	1.20862	0.00639052	0.0327806	up-regulated	-	-	GPI-anchored
A7_3103732	14.2599	13.9015	13.5708	12.5295	12.5576	13.0403	1.20934	0.00018783	0.0019462	up-regulated	-	-	bZIP_2
A7_3108055	10.4071	10.2901	10.1418	9.32433	8.23703	9.39738	1.21088	0.0019688	0.013271	up-regulated	Expressed protein	-	-
A7_3100036	8.41028	8.0141	8.89718	7.44028	6.78716	7.50366	1.21409	0.00319097	0.0195734	up-regulated	-	-	-
A7_3108200	14.1234	13.6331	12.9943	12.8651	11.9323	12.3755	1.21455	0.00300264	0.0186042	up-regulated	to MEROPS cysteine peptidase family C14	-	Peptidase_C14
A7_3105393	12.2498	11.4923	12.0375	10.7354	10.8057	10.6698	1.2229	7.36493e-05	0.000896358	up-regulated	-	-	-
A7_3101425	14.0004	13.1684	14.7733	12.7913	12.7787	13.1071	1.22448	0.00489757	0.0268184	up-regulated	-	-	-
A7_3103659	9.26667	8.47636	9.04622	7.64499	7.94533	7.62244	1.22524	0.00058409	0.00498074	up-regulated	Steryl acetyl hydrolase	-	Abhydrolase_3
A7_3106900	12.6556	12.64	12.3028	11.2691	11.284	11.383	1.22903	1.4559e-06	3.18189e-05	up-regulated	-	-	Pkinase
A7_3100603	8.71454	8.08991	9.03309	7.24609	7.52425	7.52535	1.23084	0.00124846	0.00916768	up-regulated	-	-	-
A7_3108581	11.2828	10.6884	9.98928	9.95278	9.30165	9.16847	1.23216	0.00426292	0.0242818	up-regulated	Component of the Mediator complex, a coactivator involved in the regulated transcription of nearly all RNA polymerase II-dependent genes. Mediator functions as a bridge to convey information from gene-specific regulatory proteins to the basal RNA polymerase II transcription machinery. Mediator is recruited to promoters by direct interactions with regulatory proteins and serves as a scaffold for t…	SOH1	Med31
A7_3105866	11.1376	10.9233	11.3248	10.3691	9.14886	9.94656	1.23362	0.00142619	0.0102438	up-regulated	-	-	-
A7_3103196	12.7656	13.4914	12.929	12.1331	11.6899	11.7199	1.23466	0.000166207	0.00175577	up-regulated	Belongs to the type-B carboxylesterase lipase family	-	COesterase
A7_3105927	11.3695	10.47	11.795	9.67047	10.3214	10.1534	1.23712	0.00299569	0.0185737	up-regulated	Phosphotransferase enzyme family	-	APH
A7_3103184	10.1452	9.15671	10.6829	9.21958	8.3812	8.93997	1.23858	0.00746884	0.0370063	up-regulated	F-box-like	-	F-box-like
A7_3107463	9.16584	9.0527	9.78514	8.66203	7.04355	8.25774	1.24126	0.0100443	0.0461859	up-regulated	Broad-Complex, Tramtrack and Bric a brac	-	BTB
A7_3105612	8.83351	8.61705	8.61236	7.61988	7.3811	7.35011	1.24128	4.3246e-05	0.000579194	up-regulated	-	-	Glu-tRNAGln
A7_3108418	9.95154	9.27387	10.5097	8.71437	8.60992	8.93188	1.24158	0.00174363	0.0120354	up-regulated	GAF domain-like protein	YKL069W	GAF_2
A7_3102585	16.5789	16.0222	16.2333	15.1481	14.7516	15.2196	1.24265	3.37091e-05	0.000466403	up-regulated	Helical and beta-bridge domain	RAD3	DEAD_2,HBB,Helicase_C_2
A7_3105624	14.113	13.8068	13.8069	12.3269	12.769	12.8671	1.24358	1.58955e-05	0.000250436	up-regulated	Belongs to the Ca(2 ) cation antiporter (CaCA) (TC 2.A.19) family	-	Na_Ca_ex
A7_3108201	10.8805	10.8829	9.96989	9.48592	9.37014	9.31884	1.24442	0.000434139	0.00387816	up-regulated	-	-	-
A7_3103813	16.4675	15.8956	15.1128	14.8457	14.5689	14.6195	1.24465	0.00160697	0.0112611	up-regulated	SNF2 family N-terminal domain	-	Helicase_C,SNF2_N
A7_3102700	11.3825	10.766	10.2658	10.1484	8.84948	9.61526	1.24613	0.00610846	0.0316999	up-regulated	Belongs to the glycosyl hydrolase family 6	cbhC	CBM_1,Glyco_hydro_6
A7_3101289	12.2678	11.7611	11.8114	10.8639	10.5143	10.7586	1.24625	2.01659e-05	0.00030318	up-regulated	-	-	-
A7_3105167	6.62038	6.50985	6.03697	5.05457	5.35369	5.12504	1.24716	0.00989063	0.0456882	up-regulated	-	-	-
A7_3108720	8.6492	8.24593	8.79458	7.10845	7.55596	7.31734	1.24772	0.000298662	0.0028805	up-regulated	XPG I-region	-	XPG_I,XPG_N
new_gene40	11.4495	11.117	11.4836	10.3654	9.86701	10.0549	1.24975	1.7804e-05	0.000275319	up-regulated	-	-	-
A7_3100177	14.506	14.4133	14.1498	13.4479	12.7425	13.054	1.25372	4.48898e-05	0.00059429	up-regulated	-	-	-
A7_3102023	13.1779	13.8592	13.0799	11.9885	12.3986	12.0653	1.25391	0.00018397	0.00190835	up-regulated	Belongs to the TRAFAC class TrmE-Era-EngA-EngB-Septin- like GTPase superfamily. Septin GTPase family	-	Septin,Zn_clus
A7_3105872	15.8936	15.6587	14.959	14.8107	13.8047	14.0938	1.25491	0.00181243	0.0123987	up-regulated	-	-	-
A7_3103151	14.9792	14.9697	14.1615	13.9651	12.7818	13.499	1.25686	0.00229444	0.014954	up-regulated	BTB/POZ domain	-	BTB
A7_3106310	11.7344	12.192	12.4349	9.85574	11.3505	11.0789	1.25719	0.00451464	0.0252365	up-regulated	-	-	-
A7_3102130	11.7678	11.2469	11.9916	10.6007	10.0973	10.5811	1.25762	0.000161049	0.00171129	up-regulated	Belongs to the iron ascorbate-dependent oxidoreductase family	-	2OG-FeII_Oxy,DIOX_N
A7_3101445	11.2973	11.5874	11.5962	9.99896	10.231	10.4615	1.25783	7.13688e-06	0.000127508	up-regulated	Kinase-like	-	Pkinase
A7_3101868	15.7051	15.2354	15.5283	14.5653	13.7913	14.2729	1.25829	9.81117e-05	0.00113693	up-regulated	-	-	-
A7_3105772	15.1244	14.7203	14.3421	13.1429	13.8402	13.4455	1.25962	0.000271908	0.00265587	up-regulated	RFX DNA-binding domain	RFX	RFX_DNA_binding
A7_3104160	11.4641	11.4246	10.9242	9.91199	10.1772	9.9927	1.25997	1.67879e-05	0.000262696	up-regulated	Thioesterase superfamily	-	4HBT
A7_3106442	12.8491	13.6628	14.1838	11.4156	12.8969	12.5272	1.26059	0.00972146	0.0450842	up-regulated	Protein tyrosine kinase	SKS1	Pkinase
A7_3106325	7.66061	7.27086	8.51498	6.96958	6.26096	6.66924	1.26107	0.00837355	0.0403377	up-regulated	Lipase (class 3)	-	Lipase_3
A7_3106820	12.66	11.071	12.7342	11.1189	10.7442	11.2873	1.26202	0.00694402	0.0351686	up-regulated	G protein alpha subunit	-	G-alpha
A7_3102148	10.9038	10.2218	10.6702	9.49054	8.89359	9.61188	1.26236	0.000326314	0.00309149	up-regulated	-	-	-
A7_3104608	16.1394	15.8179	14.6568	14.3921	14.3902	14.4129	1.26578	0.00212578	0.0141426	up-regulated	Glycosyl hydrolase catalytic core	-	Glyco_hydro_cc
A7_3106242	10.0291	9.80886	9.50352	8.04151	8.67995	8.76873	1.26642	0.00026727	0.00263192	up-regulated	-	-	-
A7_3106955	11.7651	11.167	11.833	9.82128	10.4281	10.6754	1.26741	0.000453545	0.00401643	up-regulated	2',3'-cyclic-nucleotide 3'-phosphodiesterase activity	-	Smr
A7_3106729	7.24795	6.94625	7.67076	5.72257	6.37202	6.02524	1.268	0.00381812	0.0223334	up-regulated	-	-	-
A7_3109114	10.7863	10.4065	10.835	9.2362	9.40103	9.58976	1.27302	9.57415e-06	0.000164044	up-regulated	Protein of unknown function (DUF4243)	-	DUF4243
A7_3108415	14.2428	12.7384	13.6454	12.8497	11.4125	12.5619	1.27305	0.0111018	0.0496587	up-regulated	Gti1/Pac2 family	-	Gti1_Pac2
A7_3105299	10.5831	9.6808	10.9266	9.26618	9.0905	9.26615	1.27734	0.00106572	0.00805369	up-regulated	G protein alpha subunit	GPA1	G-alpha
A7_3105403	9.60344	8.93429	9.41181	8.63722	6.90266	8.16868	1.27787	0.00888674	0.042235	up-regulated	other FunK1 protein kinase	-	-
A7_3105821	11.7139	11.532	11.3072	10.3841	10.1067	10.2433	1.27873	2.08449e-06	4.31969e-05	up-regulated	-	-	-
A7_3104760	13.9778	13.0618	12.9292	12.4135	11.7698	12.1145	1.27968	0.00108607	0.00815751	up-regulated	Ser-Thr-rich glycosyl-phosphatidyl-inositol-anchored membrane family	-	GPI-anchored
A7_3105767	8.68032	8.4807	8.69805	7.24609	7.14086	7.60897	1.28106	7.28213e-05	0.000888632	up-regulated	Cupin-like domain	-	Cupin_8
A7_3107729	11.8548	10.563	10.9147	9.84856	9.75192	10.1764	1.28154	0.00191066	0.0129106	up-regulated	Aryl-alcohol oxidase	-	GMC_oxred_C,GMC_oxred_N
A7_3105824	13.9772	12.4608	13.4729	12.7367	11.6038	11.8459	1.28296	0.00767119	0.0377447	up-regulated	-	-	DUF3433
A7_3103933	11.9453	11.9804	12.7592	10.2891	11.1987	11.3047	1.28305	0.00163014	0.0113973	up-regulated	Belongs to the MCM family	CDC54	MCM,MCM_N,MCM_OB
new_gene104	9.52204	9.58932	9.03528	8.11524	7.87792	8.32934	1.28532	8.9545e-05	0.0010509	up-regulated	-	-	-
A7_3106390	11.5254	10.5924	11.1549	9.87709	9.77231	9.90443	1.28886	0.00012806	0.00141507	up-regulated	Carotenoid cleavage dioxygenase 1	-	RPE65
A7_3106819	8.53468	8.85627	8.71733	7.07188	7.63974	7.48902	1.29308	0.000102261	0.0011776	up-regulated	-	-	-
A7_3101692	12.2637	11.2321	11.3284	10.1931	10.3443	10.6135	1.29364	0.000705221	0.00576017	up-regulated	AMP-binding enzyme C-terminal domain	-	AMP-binding,AMP-binding_C
A7_3101196	11.0041	10.4733	10.1367	9.7613	8.39442	9.39345	1.29508	0.00351023	0.0209725	up-regulated	D-lactaldehyde dehydrogenase	-	Epimerase
A7_3100592	10.7148	9.52564	9.44358	8.78007	8.60234	8.7838	1.29674	0.0025904	0.0164715	up-regulated	-	-	-
A7_3108506	8.35349	7.54399	7.96155	7.02164	6.16139	6.78163	1.30125	0.0025154	0.0161059	up-regulated	-	-	-
A7_3100094	8.29438	8.30095	8.50233	6.59319	7.30849	7.2143	1.30253	0.000296975	0.00287024	up-regulated	-	-	Pkinase
A7_3104429	10.1522	9.6902	10.6996	9.09755	8.76721	8.93458	1.30255	0.000337472	0.00317212	up-regulated	SCF E3 ubiquitin ligase complex F-box protein grrA	GRR1	F-box-like,LRR_6
A7_3107276	14.5009	13.6841	13.0871	13.1768	11.6926	12.4736	1.30313	0.00890014	0.0422653	up-regulated	-	-	-
A7_3105471	14.0103	12.0917	14.1855	12.2648	12.507	12.3547	1.30574	0.0104495	0.0474794	up-regulated	-	-	-
A7_3106008	10.9404	10.0382	12.0088	9.64373	9.97945	10.0746	1.30647	0.0089023	0.0422653	up-regulated	-	-	-
A7_3108476	15.3469	14.5106	15.0257	13.5123	13.6372	13.9027	1.30769	6.14495e-05	0.000769247	up-regulated	LAG1, DNA binding	-	BTD,LAG1-DNAbind,TIG
A7_3103031	10.8268	10.9804	11.7344	10.1053	9.82207	9.84675	1.30836	0.000206239	0.00211314	up-regulated	-	-	-
A7_3108758	7.47787	6.95875	7.79004	6.42942	5.70437	6.2328	1.30958	0.00345989	0.0207526	up-regulated	-	-	-
A7_3100685	11.4336	10.878	11.4203	9.7166	10.1	10.026	1.31006	1.83738e-05	0.000280827	up-regulated	Major Facilitator Superfamily	-	MFS_1
A7_3105568	11.252	10.5497	10.4582	9.28227	9.02686	9.97836	1.31241	0.00104444	0.00795518	up-regulated	Belongs to the peptidase A1 family	-	Asp
A7_3107878	8.80908	9.67702	9.34431	7.22404	8.30859	8.25774	1.3135	0.00241078	0.0155786	up-regulated	cytochrome p450	-	p450
A7_3101781	11.068	10.5914	10.6617	8.94078	9.91059	9.41297	1.31486	0.000289781	0.00280661	up-regulated	-	-	-
A7_3104128	11.5934	11.6833	10.6553	10.1381	9.97065	10.0746	1.3171	0.000263621	0.00260535	up-regulated	-	-	-
A7_3109118	15.0494	14.1117	13.6751	13.1673	13.012	13.0542	1.3171	0.00118159	0.00875349	up-regulated	Common central domain of tyrosinase	-	Tyrosinase
A7_3106308	10.2173	10.5445	10.1781	8.26852	9.34313	9.18446	1.3204	0.000494836	0.00432793	up-regulated	-	-	-
A7_3100687	10.4036	9.87134	9.50352	8.91693	8.34081	8.64543	1.32256	0.000326587	0.00309149	up-regulated	KR domain	-	adh_short_C2
A7_3101535	11.6317	9.88122	10.1771	9.51345	9.43767	9.41685	1.32421	0.00714321	0.0358955	up-regulated	belongs to the metallo- dependent hydrolases superfamily. Urease alpha subunit family	URE1	Amidohydro_1,Urease_alpha,Urease_beta,Urease_gamma
A7_3107929	10.059	10.0114	10.9599	7.9967	9.54625	9.30219	1.32507	0.006808	0.0346271	up-regulated	Ring finger domain	-	zf-RING_2
A7_3107667	7.79463	7.04333	7.58938	6.48611	5.81335	6.21512	1.32507	0.00215876	0.0142795	up-regulated	-	-	-
A7_3105990	12.1767	11.4766	12.0658	10.3953	10.6655	10.7479	1.32727	2.50496e-05	0.000360691	up-regulated	-	-	-
A7_3107151	13.5861	12.8386	14.1994	12.5441	12.1007	12.2681	1.32944	0.000979693	0.0075118	up-regulated	HMG-box domain	-	HMG_box
A7_3104809	11.8873	11.8248	11.1695	10.246	10.3945	10.3505	1.33043	1.9364e-05	0.000292079	up-regulated	BTB/POZ domain	-	BTB
A7_3105931	7.53856	7.42293	7.47104	6.24465	6.16139	6.06527	1.33252	0.000189219	0.00195838	up-regulated	-	-	-
A7_3103095	6.58792	6.99561	7.26184	5.81397	5.03156	5.96304	1.33609	0.0060935	0.0316401	up-regulated	-	-	-
A7_3105682	13.2255	12.8203	13.2806	12.5499	10.7924	11.4516	1.34043	0.0044452	0.0250308	up-regulated	-	-	-
A7_3109264	11.0569	12.5305	11.2815	10.3464	10.4032	10.5558	1.34071	0.00252481	0.0161213	up-regulated	-	-	-
A7_3103246	14.0077	13.368	14.4287	13.3423	11.3381	12.6431	1.34187	0.0101023	0.046383	up-regulated	Aminotransferase class-V	-	Aminotran_5
A7_3109195	8.16835	7.38639	8.33766	6.35021	6.54001	7.06437	1.343	0.00223431	0.0146215	up-regulated	-	-	-
A7_3106371	7.89752	8.00207	7.30618	6.92927	6.14063	6.06527	1.34399	0.00264352	0.0167514	up-regulated	other AgaK1 protein kinase	-	Pkinase
new_gene346	12.8576	12.0036	12.1255	10.8478	11.1391	11.0989	1.34656	7.7354e-05	0.000927485	up-regulated	cytochrome P450	-	-
A7_3109281	11.155	12.632	11.3655	10.3878	10.5143	10.6583	1.35084	0.00248236	0.0159499	up-regulated	-	-	-
A7_3101784	8.23798	8.00207	8.73366	7.60289	6.00934	7.01412	1.35111	0.00654808	0.0334902	up-regulated	-	-	-
A7_3101703	13.9694	11.9662	13.4542	11.4343	12.3565	12.0423	1.35437	0.00850021	0.0407134	up-regulated	Glycoside hydrolase family 35 protein	-	BetaGal_dom2,BetaGal_dom3,BetaGal_dom4_5,Glyco_hydro_35
A7_3107862	16.7577	16.1763	16.6117	14.8542	15.3594	15.2784	1.35526	9.93584e-06	0.000168983	up-regulated	Animal haem peroxidase	-	An_peroxidase,p450
A7_3107161	12.019	10.5884	12.894	10.6113	10.8286	10.8264	1.35597	0.0101854	0.0465783	up-regulated	-	-	-
A7_3105420	10.9619	10.4007	10.5065	9.58006	8.7364	9.42071	1.35624	0.000152595	0.00163639	up-regulated	Caspase domain	-	Peptidase_C14
A7_3102174	8.2009	8.19401	9.70185	7.52388	7.18209	7.82837	1.3568	0.00843314	0.0405187	up-regulated	-	-	-
A7_3107730	10.554	9.37525	9.41012	8.7951	8.00399	8.68771	1.35723	0.00265812	0.0168208	up-regulated	Aryl-alcohol oxidase	-	GMC_oxred_C,GMC_oxred_N
A7_3101761	9.89297	9.83282	8.08968	8.00318	7.73978	8.50333	1.35981	0.00904005	0.0427428	up-regulated	-	-	-
A7_3102208	8.41491	9.40295	9.69631	7.90266	7.83978	7.98264	1.3614	0.000977415	0.00750058	up-regulated	Altered inheritance of mitochondria protein 9, mitochondrial	-	APH
A7_3108536	8.4424	8.38207	8.55839	7.14411	7.25152	6.90807	1.36217	1.44029e-05	0.000230471	up-regulated	Tryptophan halogenase	-	FAD_binding_3,Trp_halogenase
A7_3108127	11.0576	10.873	11.4836	9.44123	10.1398	9.72397	1.36515	5.37042e-05	0.000693033	up-regulated	-	-	-
A7_3102022	12.8028	12.463	12.4021	10.8113	11.231	11.4824	1.36632	1.04712e-05	0.000176135	up-regulated	Belongs to the TRAFAC class TrmE-Era-EngA-EngB-Septin- like GTPase superfamily. Septin GTPase family	-	Septin
A7_3102160	10.8198	11.511	10.0306	9.5089	9.27807	9.79859	1.36642	0.00157279	0.0110547	up-regulated	-	-	-
A7_3109007	8.19014	7.24047	8.33052	6.52269	6.52407	6.84048	1.36668	0.00172771	0.0119524	up-regulated	-	-	-
A7_3102071	8.3044	7.91496	8.37976	6.98277	6.57138	6.97263	1.36743	0.000116827	0.00131088	up-regulated	Pregnancy-associated plasma protein-A	-	Peptidase_M43
A7_3107957	11.3369	9.95638	9.79684	9.61648	9.12527	8.59505	1.37098	0.00686218	0.0348641	up-regulated	-	-	-
A7_3102119	10.0941	9.57315	9.86758	9.21679	7.45024	8.27917	1.3712	0.00445537	0.0250535	up-regulated	-	-	-
A7_3100059	11.6983	10.6619	11.4857	9.56479	9.66189	10.5049	1.37132	0.00114043	0.00848958	up-regulated	Belongs to the peptidase S10 family	-	Peptidase_S10
A7_3105601	9.27434	8.73072	9.79035	8.25227	7.29915	8.15483	1.37262	0.00161346	0.0112979	up-regulated	protein kinase C activity	-	Pkinase
A7_3100225	11.845	10.4246	11.7418	9.76513	10.0041	10.4245	1.37454	0.00185285	0.0125816	up-regulated	Threonine aldolase	-	Beta_elim_lyase,Pcc1
A7_3106699	8.43785	8.86957	9.51773	7.83881	7.27076	7.74457	1.37782	0.00080168	0.00638637	up-regulated	-	-	-
new_gene294	9.818	9.27137	10.3954	8.59489	8.04926	8.82227	1.37949	0.000839026	0.00661415	up-regulated	WD domain, G-beta repeat	-	-
A7_3104271	8.80203	9.29127	8.38321	8.19107	6.76019	7.15061	1.38009	0.00484094	0.0265602	up-regulated	-	-	-
A7_3105406	9.67083	10.2513	9.81101	8.23583	8.09315	9.10987	1.38088	0.000555488	0.00477668	up-regulated	-	-	-
A7_3103290	12.155	11.7665	11.8021	10.8799	10.342	10.3218	1.38099	7.62577e-06	0.000134932	up-regulated	SUR7/PalI family	-	SUR7
A7_3104881	13.2613	12.9535	12.343	11.7777	11.4388	11.2957	1.38284	6.6878e-05	0.000822654	up-regulated	lipid particle protein	-	DUF676
A7_3108379	13.2215	12.8571	11.6267	11.5005	10.6601	11.6456	1.38329	0.00365909	0.0216371	up-regulated	Belongs to the acyl-CoA oxidase family	-	ACOX,Acyl-CoA_dh_M,Acyl-CoA_ox_N
A7_3100100	9.11265	8.60914	10.1978	7.74902	7.92118	8.47389	1.38507	0.0046591	0.0258243	up-regulated	-	-	-
A7_3105445	12.9539	12.4845	12.1283	11.2892	10.9372	11.2671	1.38916	2.30528e-05	0.000335085	up-regulated	Ferritin-like domain	-	Ferritin_2
A7_3102480	14.7642	14.1409	12.9706	13.0632	12.3398	12.7318	1.39211	0.00335687	0.0203067	up-regulated	Glycoside hydrolase family 55 protein	-	Pectate_lyase_3
A7_3108424	10.8755	11.5346	10.8803	9.82128	9.10129	10.1181	1.3924	0.000342202	0.00320891	up-regulated	-	-	-
A7_3107593	8.52614	7.98994	8.27211	7.39166	6.22195	6.84048	1.3929	0.00127274	0.00929737	up-regulated	-	-	OTT_1508_deam
A7_3101310	14.805	13.054	15.0499	12.5357	13.2508	13.4701	1.39426	0.00759306	0.0374619	up-regulated	-	-	-
A7_3101735	11.8277	12.2	11.5315	10.3829	10.3901	10.66	1.39595	4.38018e-06	8.32686e-05	up-regulated	-	-	-
A7_3102635	14.127	13.7187	13.6427	12.5716	12.3064	12.4589	1.39606	4.69287e-07	1.17334e-05	up-regulated	Mortierella verticillata NRRL 6337	-	DPBB_1
A7_3107799	16.7686	16.3044	14.6271	14.5123	14.8679	14.8478	1.39661	0.00595703	0.0310718	up-regulated	Calcipressin	-	Calcipressin
A7_3100112	9.09255	8.54428	8.39009	7.90959	6.58682	7.15061	1.39698	0.00228573	0.0149262	up-regulated	Ferritin-like domain	-	Ferritin_2
A7_3107714	9.89629	8.16194	8.71185	7.59432	7.28029	8.14085	1.39779	0.00757633	0.0374583	up-regulated	Sugar (and other) transporter	-	MFS_1
A7_3100180	11.036	10.373	9.76807	9.22514	8.99829	9.02615	1.39906	0.000406915	0.00368144	up-regulated	-	-	-
A7_3102574	12.6986	12.2712	12.7914	11.0933	11.2081	11.3041	1.40015	4.88152e-07	1.20712e-05	up-regulated	alpha/beta hydrolase fold	-	Abhydrolase_1
A7_3102716	12.559	11.0323	11.9552	10.7285	10.1067	10.7978	1.40231	0.00163715	0.0114299	up-regulated	Expressed protein	-	-
A7_3103200	8.34381	8.2911	8.31975	6.85947	6.44158	7.31734	1.40732	0.000174663	0.00183247	up-regulated	-	-	-
A7_3101796	8.80203	9.2333	10.1151	8.22477	7.3987	8.44004	1.40773	0.00295017	0.0183285	up-regulated	-	-	-
A7_3105154	11.7469	12.1048	12.6098	10.1158	11.0148	11.0579	1.40834	0.000356671	0.00331488	up-regulated	-	-	-
new_gene395	7.19507	7.45857	8.11897	5.78414	6.18186	6.64303	1.41013	0.00248439	0.0159518	up-regulated	-	-	-
new_gene21	10.9508	11.4799	10.4858	9.39016	9.69609	9.7426	1.41203	7.66031e-05	0.000924967	up-regulated	-	-	-
A7_3106591	14.3142	12.7656	13.4943	11.6429	12.6199	12.3187	1.41286	0.00241274	0.0155786	up-regulated	-	-	-
A7_3109169	9.33671	8.94689	9.08491	6.48611	8.06587	8.1029	1.41471	0.00322658	0.0197261	up-regulated	-	-	-
A7_3105076	6.78689	7.2608	6.4465	5.55606	4.93839	5.78273	1.42043	0.00454843	0.0253024	up-regulated	-	-	-
A7_3102916	14.4684	13.1824	14.0507	12.3097	12.5101	12.8389	1.42415	0.000340471	0.0031966	up-regulated	-	-	-
A7_3100885	11.3605	10.8106	11.8805	9.28227	10.3283	10.1615	1.42521	0.00077072	0.00616723	up-regulated	DUF1741	-	DUF1741
A7_3108628	11.148	11.3135	11.1685	10.1788	9.3363	9.72084	1.42675	1.08617e-05	0.000182369	up-regulated	-	-	-
A7_3105514	14.1803	13.3671	13.2076	12.3674	12.2593	12.0139	1.4302	6.78307e-05	0.000831039	up-regulated	Dienelactone hydrolase family	-	DLH
A7_3102136	12.0341	11.0867	11.4622	10.5769	9.32484	10.2799	1.43033	0.000954902	0.00738945	up-regulated	Zinc-binding dehydrogenase	-	ADH_N,ADH_zinc_N
new_gene401	7.66061	7.92773	8.39694	6.98277	6.11956	6.58914	1.43352	0.00074761	0.006034	up-regulated	-	-	-
A7_3105871	9.44486	9.66182	8.95634	8.69045	6.7327	7.81081	1.4336	0.00581846	0.0304992	up-regulated	-	-	-
A7_3105322	10.6396	9.41207	9.66402	8.89267	7.79397	8.80465	1.43429	0.00242636	0.0156547	up-regulated	Dioxygenase	-	-
A7_3101473	11.9683	11.6064	11.3855	10.8594	8.82691	10.3545	1.43717	0.00436375	0.024693	up-regulated	AAA domain	-	AAA_11,AAA_12
A7_3100602	8.87108	8.43223	10.3064	8.42167	7.43326	7.99305	1.43732	0.00927364	0.0433791	up-regulated	-	-	-
A7_3102570	10.4036	9.2021	8.88505	8.5645	7.98664	8.02892	1.43848	0.00270078	0.0170204	up-regulated	-	-	-
A7_3106837	9.12401	8.5022	10.1771	7.64499	7.85898	8.3897	1.44041	0.00386406	0.0224878	up-regulated	NACHT domain	-	-
A7_3107802	8.7183	8.36808	6.93475	6.94283	6.28008	6.94071	1.44052	0.00718676	0.0360729	up-regulated	high mobility group	RFG1	HMG_box
A7_3107985	9.09832	8.85961	8.0939	8.09716	6.38973	6.88589	1.44078	0.00737256	0.0367271	up-regulated	-	-	APH
A7_3107976	12.2485	12.0695	11.1294	10.6675	10.1657	10.4718	1.44334	0.000161067	0.00171129	up-regulated	Catalyzes the second two steps of the methylation pathway of phosphatidylcholine biosynthesis, the SAM-dependent methylation of phosphatidylmonomethylethanolamine (PMME) to phosphatidyldimethylethanolamine (PDME) and of PDME to phosphatidylcholine (PC)	OPI3	PEMT
A7_3105419	7.99974	7.79463	8.16785	6.90175	6.3541	6.36696	1.44381	0.000105992	0.00120996	up-regulated	Caspase domain	-	Peptidase_C14
A7_3108627	16.724	16.1474	14.2227	14.0636	14.8076	14.7549	1.44492	0.0107817	0.0485844	up-regulated	-	-	-
A7_3104234	8.74061	8.03785	8.75514	7.66967	6.09818	7.15061	1.44654	0.00329626	0.020054	up-regulated	Acetyltransferase (GNAT) domain	-	Acetyltransf_1,Acetyltransf_10
new_gene222	11.5027	10.5569	11.0967	9.50204	9.51028	9.91268	1.44899	4.41525e-05	0.000588764	up-regulated	Cytochrome P450	-	-
A7_3102001	7.16238	7.84262	6.51106	5.15121	5.93893	6.21512	1.44994	0.00789045	0.0384942	up-regulated	-	-	-
A7_3107111	13.4778	11.6271	12.7394	11.8146	10.4483	11.4699	1.45053	0.00631236	0.0324651	up-regulated	-	-	-
A7_3101826	8.0836	8.33969	8.28694	6.81591	6.63215	6.92991	1.45108	8.95217e-06	0.000154829	up-regulated	-	-	-
A7_3103849	9.47401	8.92476	10.2289	8.22477	8.1146	8.24036	1.45164	0.000419015	0.00376868	up-regulated	-	-	-
A7_3100702	13.969	13.8863	13.3308	12.2856	12.2526	12.3673	1.45271	6.17385e-07	1.49488e-05	up-regulated	-	-	-
A7_3101758	12.9552	12.1535	12.0132	10.2637	11.6339	10.7018	1.45381	0.00151572	0.0107031	up-regulated	-	-	-
A7_3102849	11.2364	11.0623	10.8274	9.0197	9.91976	9.70509	1.45601	2.60083e-05	0.000370437	up-regulated	Membrane transporter	-	MFS_1
A7_3102175	8.93376	8.13466	10.153	7.90266	7.45865	8.13616	1.45883	0.00705604	0.035574	up-regulated	-	-	-
A7_3101963	17.3146	16.4364	17.0509	15.2037	15.5994	15.704	1.46085	1.85889e-05	0.000283173	up-regulated	Homeobox KN domain	TOS8	Homeobox_KN
A7_3107825	9.14647	8.06701	8.87036	6.96958	7.06575	7.75072	1.46122	0.000870601	0.00681156	up-regulated	Methyltransferase domain	-	Methyltransf_23,Methyltransf_25
new_gene47	9.81275	8.51918	10.2017	7.91648	8.09315	8.54992	1.46122	0.00238126	0.0154187	up-regulated	-	-	-
A7_3106380	10.6651	9.58126	9.38966	8.61621	8.38562	8.5882	1.46312	0.000567272	0.00485532	up-regulated	-	-	-
A7_3105371	11.5566	10.7933	11.0327	10.0038	8.78404	10.0043	1.46506	0.000653237	0.00543931	up-regulated	Lariat debranching enzyme, C-terminal domain	DBR1	DBR1,Metallophos
A7_3107425	14.4598	14.0087	12.731	12.5779	11.8925	12.7026	1.46635	0.00207088	0.013843	up-regulated	HPP family	-	HPP
new_gene142	12.7622	11.4088	13.2602	11.1601	10.6509	11.6185	1.46842	0.0033223	0.0201772	up-regulated	-	-	-
A7_3108660	15.2902	15.3813	13.4911	13.8667	13.1303	13.3109	1.46849	0.00371193	0.0218652	up-regulated	Belongs to the cation transport ATPase (P-type) (TC 3.A.3) family. Type IV subfamily	NEO1	Cation_ATPase,E1-E2_ATPase,Hydrolase,PhoLip_ATPase_C,PhoLip_ATPase_N
A7_3109196	13.5281	12.9108	14.0175	12.242	11.0783	12.5597	1.46876	0.00170969	0.0118366	up-regulated	Alcohol dehydrogenase GroES-like domain	-	ADH_N,ADH_zinc_N
A7_3106455	9.62159	9.26131	10.8791	8.59918	8.02113	9.07108	1.47293	0.00406478	0.0233022	up-regulated	-	-	-
A7_3101799	9.52632	8.33969	9.48917	8.08497	7.021	7.91853	1.47309	0.00182103	0.0124297	up-regulated	HIT domain	HNT1	HIT
A7_3106637	12.5095	11.7665	12.7568	10.5317	10.5727	11.4722	1.47449	0.000388501	0.00354975	up-regulated	Major Facilitator Superfamily	-	MFS_1
A7_3108582	13.711	12.9098	13.0791	12.0907	11.4976	11.7506	1.47612	2.09668e-05	0.000313175	up-regulated	ubiquitin carboxyl-terminal hydrolase	-	Peptidase_C12
A7_3102699	7.27878	7.04333	6.1548	4.89627	5.61686	5.68335	1.47632	0.00555552	0.0294449	up-regulated	-	-	-
A7_3106386	8.04228	6.93364	7.77434	6.35021	5.16093	6.66924	1.47669	0.00702903	0.0355031	up-regulated	-	-	-
A7_3103027	12.3996	10.8141	11.7505	10.5102	9.68896	10.588	1.47866	0.00163728	0.0114299	up-regulated	-	-	-
A7_3107213	13.1394	13.981	12.2782	11.9416	11.9133	11.5615	1.48009	0.00105812	0.00803943	up-regulated	-	-	-
A7_3103124	8.50022	6.81492	8.78416	7.07188	6.69046	6.53316	1.48045	0.00723014	0.0362113	up-regulated	Lactonase, 7-bladed beta-propeller	-	Lactonase
A7_3108106	10.5081	10.2244	10.2124	8.62043	8.8334	9.03374	1.48383	2.05966e-07	5.72537e-06	up-regulated	Pfam:DUF2424	-	Abhydrolase_3
A7_3106880	8.7443	8.96249	9.59571	7.77199	7.30849	7.86284	1.48547	0.000104325	0.00119688	up-regulated	Expressed protein	-	-
new_gene260	6.45028	6.93364	6.72213	5.52032	4.55473	5.49104	1.48792	0.00337104	0.0203256	up-regulated	-	-	-
A7_3107728	15.4003	14.1043	14.1412	13.5136	12.168	13.5305	1.48855	0.00346513	0.020763	up-regulated	Aryl-alcohol oxidase	-	GMC_oxred_C,GMC_oxred_N
A7_3102902	6.68317	8.1236	7.86111	5.72257	5.91467	6.74513	1.48913	0.00616906	0.0319423	up-regulated	-	-	-
A7_3106233	11.1899	11.243	11.6673	10.0947	9.09591	10.2455	1.48993	0.000141365	0.00153929	up-regulated	-	-	-
A7_3101756	10.3884	9.59933	10.2963	8.46931	8.76042	8.69411	1.49072	1.10094e-05	0.000184178	up-regulated	-	-	-
A7_3108945	10.7574	11.11	10.7553	7.81688	9.76894	9.84387	1.49202	0.00390354	0.0226504	up-regulated	Major Facilitator Superfamily	-	MFS_1
A7_3106295	8.22221	8.47636	9.28647	7.81688	6.26096	7.2753	1.49267	0.00369489	0.0217928	up-regulated	Expressed protein	-	-
A7_3106550	9.84228	9.84465	8.7578	8.14488	7.98664	8.08354	1.4934	0.000157825	0.00168073	up-regulated	-	-	-
A7_3100453	11.9836	11.8447	11.9087	9.99896	10.2733	10.851	1.49458	4.46902e-06	8.4608e-05	up-regulated	-	-	-
A7_3106476	13.043	12.9453	12.2666	11.5023	11.1708	11.1854	1.49639	4.33553e-06	8.31067e-05	up-regulated	-	-	-
A7_3108574	9.30212	9.25879	8.98617	8.25227	6.91494	7.62244	1.49712	0.000389024	0.003551	up-regulated	Sterile alpha motif.	VTS1	SAM_2
A7_3106034	12.4924	11.3968	13.0649	10.8657	10.9522	11.0923	1.49805	0.000666424	0.00551914	up-regulated	-	-	-
A7_3101197	11.8225	10.7985	11.1962	10.1973	8.59854	10.1945	1.5043	0.00249261	0.0159822	up-regulated	D-lactaldehyde dehydrogenase	-	Epimerase
A7_3103088	11.2872	12.3483	11.871	10.0748	10.5164	10.547	1.50491	4.63743e-05	0.000608687	up-regulated	Myo-inositol-1-phosphate synthase	INO1	Inos-1-P_synth,NAD_binding_5
A7_3108191	11.5723	11.2341	12.3865	9.57571	10.3713	10.7448	1.5073	0.000736738	0.00596194	up-regulated	mitogen-activated protein kinase	tmk1	Pkinase
A7_3101150	11.0186	10.0731	11.5416	9.608	9.04094	9.73487	1.50751	0.000632545	0.00529095	up-regulated	-	-	-
A7_3103271	11.8781	11.0389	11.3953	9.65819	10.2012	10.0043	1.50775	1.27822e-05	0.000209268	up-regulated	ser thr protein phosphatase	-	Metallophos
A7_3100937	14.8267	15.2094	14.7932	13.9657	12.7935	13.3439	1.50915	6.70823e-05	0.000824065	up-regulated	GPR1/FUN34/yaaH family	-	Grp1_Fun34_YaaH
A7_3108566	10.8075	10.8037	10.6395	9.6354	8.7433	9.21592	1.51065	6.0619e-06	0.000110666	up-regulated	-	-	-
A7_3106428	14.3705	12.7714	14.1513	12.3129	12.0625	12.7542	1.51072	0.000950192	0.00735919	up-regulated	-	-	-
A7_3106076	11.1178	11.3453	12.4264	10.3591	9.93943	10.3766	1.51168	0.000359092	0.00333065	up-regulated	-	-	-
A7_3108195	7.95591	8.23055	7.6651	6.24465	6.74651	6.35085	1.51415	7.31511e-05	0.000891475	up-regulated	Protein of unknown function (DUF4243)	-	DUF4243
A7_3100098	14.1744	12.7259	13.8324	12.6872	11.1606	12.3007	1.51671	0.00267282	0.0168789	up-regulated	Peptidylprolyl isomerase	-	FKBP_C
A7_3102116	9.07802	9.34463	9.48917	8.07269	7.37222	7.86851	1.51891	8.18932e-06	0.000143524	up-regulated	-	-	-
A7_3103203	8.72577	8.33011	8.55839	7.23511	6.55578	7.20537	1.52363	2.8831e-05	0.000405618	up-regulated	-	-	-
A7_3102806	11.9765	10.2889	10.4483	9.63749	9.5423	9.6085	1.5247	0.00186351	0.012626	up-regulated	Inherit from fuNOG: Alpha beta hydrolase	-	-
A7_3108291	9.44259	8.89905	9.23197	8.5645	6.18186	7.39006	1.52543	0.00789899	0.038495	up-regulated	Uncharacterized conserved protein (DUF2367)	-	DUF2367
A7_3104583	10.6177	10.3279	10.5254	8.8429	9.04932	9.01086	1.52652	7.35222e-09	2.91585e-07	up-regulated	Major Facilitator Superfamily	-	MFS_1
A7_3100034	10.4013	10.0144	8.15174	8.25227	8.22229	8.34162	1.52775	0.00468686	0.0259157	up-regulated	-	-	-
A7_3104911	9.88632	8.6521	8.95402	8.0603	7.30849	7.75072	1.5299	0.000619803	0.00522714	up-regulated	-	-	zf-met
A7_3103873	11.2462	10.6581	11.3979	10.1263	8.93939	9.49769	1.53383	0.000175456	0.00183869	up-regulated	-	-	-
A7_3101667	13.8451	12.9685	14.9179	12.4006	12.3491	12.9501	1.53423	0.00214987	0.0142636	up-regulated	GAL4-like Zn(II)2Cys6 (or C6 zinc) binuclear cluster DNA-binding domain	-	Fungal_trans,Zn_clus
A7_3103925	9.63157	8.45004	8.94236	7.09636	7.44177	7.99305	1.53518	0.000613894	0.00519158	up-regulated	-	-	-
A7_3105578	14.7616	14.6728	12.9887	12.9696	12.7412	12.6713	1.53594	0.00111777	0.00832804	up-regulated	Serine aminopeptidase, S33	-	Abhydrolase_1
A7_3101044	7.88422	7.35836	8.05545	6.44857	6.00934	6.3181	1.53912	0.000118337	0.00132621	up-regulated	-	-	-
A7_3106212	10.3634	11.0753	9.81101	9.34235	8.56387	8.9018	1.54007	0.000307054	0.00294179	up-regulated	Lipase (class 3)	-	Lipase_3
A7_3108744	13.9187	13.3074	12.9472	12.2942	11.1293	12.0551	1.54143	0.000268705	0.00263659	up-regulated	-	-	-
A7_3108212	9.55179	9.17557	8.71185	8.20239	7.08761	7.42124	1.54357	0.000380503	0.00349054	up-regulated	to MEROPS cysteine peptidase family C14	-	Peptidase_C14
A7_3104925	15.2114	14.8828	14.9478	13.4376	13.2678	13.6911	1.54509	1.15695e-08	4.29238e-07	up-regulated	Animal haem peroxidase	-	An_peroxidase,p450
A7_3108317	7.04774	7.3489	7.50313	5.92748	5.31715	6.00481	1.54933	0.000310433	0.00296912	up-regulated	-	-	-
new_gene390	11.2643	9.7597	9.59124	9.21679	8.56387	8.7319	1.55293	0.0023077	0.0150163	up-regulated	-	-	-
A7_3106761	10.8671	10.4679	9.96989	8.82836	8.70492	9.20476	1.55332	1.38345e-05	0.00022306	up-regulated	Velvet factor	-	Velvet
A7_3102864	9.45839	8.97792	8.96097	8.11524	7.05469	7.43658	1.55393	0.000118831	0.00133013	up-regulated	-	-	-
A7_3108152	7.62107	8.04958	7.41815	4.95099	6.71876	6.33457	1.55435	0.00391867	0.0226908	up-regulated	MFS general substrate transporter	-	MFS_1
A7_3105551	13.0277	12.4971	12.0934	11.1674	10.8535	11.0703	1.55456	4.79778e-06	8.95423e-05	up-regulated	tRNA synthetases class II (D, K and N)	MSD1	tRNA-synt_2,tRNA_anti-codon
A7_3106978	13.3282	12.1734	11.9602	10.893	11.2143	11.0721	1.55479	0.000263245	0.00260443	up-regulated	Glycoside hydrolase family 92 protein	-	Glyco_hydro_92
A7_3108646	15.8656	14.7471	16.1172	14.3646	13.5402	14.3475	1.55545	0.000398707	0.00362142	up-regulated	Amp- ligase	-	AMP-binding
A7_3106036	7.51286	7.52731	8.15174	6.6439	5.81335	6.08487	1.55626	0.000392405	0.00357124	up-regulated	-	-	-
new_gene344	15.2931	14.6899	14.2397	13.0873	13.3539	13.2904	1.55761	1.03437e-05	0.000174309	up-regulated	-	-	-
A7_3106728	7.53856	7.16697	7.48396	5.87184	4.98573	6.38288	1.56475	0.00157932	0.0110842	up-regulated	Protein of unknown function (DUF1295)	-	DUF1295
A7_3106849	8.38689	8.35396	9.70737	6.50451	7.47533	7.90205	1.56539	0.00390923	0.0226504	up-regulated	-	-	-
A7_3107202	12.0118	11.7328	10.2192	9.45075	10.2187	10.0424	1.56711	0.00140512	0.0101242	up-regulated	Membrane transport protein	ECM3	Mem_trans
A7_3104455	13.857	13.6294	12.6301	12.4077	11.2692	11.7828	1.56721	0.000437658	0.00389825	up-regulated	Ser-Thr-rich glycosyl-phosphatidyl-inositol-anchored membrane family	-	GPI-anchored
A7_3103282	10.6025	8.33011	10.0815	8.62885	8.30393	8.17326	1.568	0.00398372	0.0229519	up-regulated	Glycoside hydrolase family 28 protein	-	Glyco_hydro_28
A7_3107900	15.7657	15.2626	12.9904	13.4051	13.4268	13.6543	1.56977	0.00731648	0.036507	up-regulated	-	-	-
A7_3108911	6.01044	6.84216	6.08865	4.71843	4.73177	5.00669	1.57059	0.00336913	0.0203256	up-regulated	-	-	-
A7_3102169	9.92905	11.0853	9.5193	8.76488	8.52032	8.97979	1.57206	0.000711874	0.0058067	up-regulated	-	-	O-FucT
A7_3108161	9.87795	10.193	8.0115	8.40216	7.96318	7.7197	1.57251	0.00439581	0.0248134	up-regulated	Ras family	-	MMR_HSR1
A7_3101512	10.7251	10.3566	9.20295	9.1829	8.5163	8.00339	1.58015	0.00138076	0.00997204	up-regulated	Sugar (and other) transporter	-	MFS_1
A7_3103227	9.87963	9.00529	9.30115	8.53794	6.78716	7.76901	1.58024	0.00173847	0.0120088	up-regulated	Protein of unknown function (DUF1479)	-	DUF1479
A7_3105886	7.91724	6.59238	6.65515	5.62499	4.78627	6.16073	1.58038	0.0090081	0.0426537	up-regulated	-	-	-
A7_3108655	13.0279	12.5176	12.3189	10.0794	11.5862	11.1666	1.58223	0.000344922	0.00322523	up-regulated	HPC2 and ubinuclein domain	-	HUN,UBN_AB
A7_3101789	10.141	9.31334	9.41856	7.69393	8.08773	8.40927	1.58281	4.29512e-05	0.000576085	up-regulated	Domain of unknown function (DUF1929)	-	DUF1929,Glyoxal_oxid_N
A7_3104610	11.1305	11.5554	12.7543	9.99082	10.2087	10.856	1.58543	0.0011758	0.00872603	up-regulated	-	-	-
A7_3101229	11.3399	10.8081	10.1771	9.67454	9.16437	8.83969	1.5855	0.000130646	0.00143961	up-regulated	Belongs to the Ca(2 ) cation antiporter (CaCA) (TC 2.A.19) family	-	Na_Ca_ex
A7_3105123	7.02368	7.10085	5.65803	5.15121	4.98573	5.33607	1.58581	0.00567496	0.0298544	up-regulated	-	-	-
A7_3104742	11.2991	11.2475	12.2375	9.09452	10.4567	10.3424	1.59009	0.000724038	0.00589025	up-regulated	-	-	-
new_gene281	10.8242	9.53192	10.4209	8.97088	8.31787	8.90731	1.59507	0.000163365	0.0017337	up-regulated	and wd40 domain protein	-	-
A7_3106062	9.68816	8.62491	9.48917	8.12121	7.10915	7.80492	1.60367	0.000270058	0.00264341	up-regulated	Belongs to the multicopper oxidase family	-	Cu-oxidase,Cu-oxidase_2,Cu-oxidase_3
A7_3101690	9.01228	9.43908	9.53801	8.10924	6.00934	8.24907	1.60404	0.00430367	0.0244455	up-regulated	ABC transporter	-	ABC_tran
A7_3100622	12.9423	11.5003	12.2623	10.3603	10.9729	10.8257	1.60979	0.000164447	0.00173917	up-regulated	-	-	Acetyltransf_1
A7_3105837	11.1605	10.3495	10.1791	8.43132	9.20244	9.28322	1.61088	9.44638e-05	0.0011002	up-regulated	EGF domain, unclasssified subfamily	-	Furin-like_2
A7_3106949	12.7549	11.1555	11.9944	10.7295	9.98382	10.6754	1.6115	0.000465095	0.00411475	up-regulated	Putative RNA methylase family UPF0020	-	UPF0020
A7_3101434	8.91753	8.78788	6.37892	7.02164	6.3541	6.90807	1.61197	0.0110128	0.0493879	up-regulated	-	-	-
A7_3103197	9.76092	10.4392	9.85147	8.4599	8.53233	8.3211	1.61213	7.18392e-07	1.70799e-05	up-regulated	Belongs to the type-B carboxylesterase lipase family	-	COesterase
A7_3108528	9.13248	10.4602	9.54881	8.68642	8.1146	7.64903	1.61542	0.000593714	0.00504876	up-regulated	Glycosyl hydrolase family 61	-	Glyco_hydro_61
A7_3103359	10.1646	10.4302	10.1367	8.50174	8.52032	8.85404	1.61708	1.46452e-08	5.22287e-07	up-regulated	-	-	-
A7_3100765	7.62906	7.56867	6.1548	5.00371	5.03156	6.42963	1.61793	0.0111804	0.0499857	up-regulated	-	-	-
A7_3100764	6.80111	7.42293	7.57133	5.72257	5.03156	6.14214	1.61801	0.00110676	0.00828582	up-regulated	Double-stranded RNA binding motif	-	dsrm
A7_3108328	11.7139	10.4547	11.2861	9.95446	9.29696	9.54268	1.61829	7.75173e-05	0.000927485	up-regulated	MAPEG family	-	MAPEG
A7_3106954	10.9005	10.4525	8.95169	8.80998	8.75701	8.49236	1.61895	0.00109078	0.00817951	up-regulated	Ribosome recycling factor	-	RRF
A7_3107928	13.4828	12.9274	13.4839	11.1189	11.957	11.8866	1.62016	4.78058e-06	8.94453e-05	up-regulated	-	-	-
A7_3103223	8.22748	7.13429	8.3483	6.83058	5.78686	6.36696	1.62054	0.00125417	0.00920223	up-regulated	-	-	-
A7_3106929	12.6109	11.4031	12.3582	10.5056	10.413	10.8081	1.62502	2.6717e-05	0.000378773	up-regulated	-	-	-
A7_3107318	9.74446	8.74161	9.86264	7.6283	7.90895	8.13616	1.62712	6.54959e-05	0.00080982	up-regulated	-	-	-
A7_3102932	11.6854	10.4425	11.7629	9.91027	9.42699	9.94522	1.63123	0.000116732	0.00131088	up-regulated	cytochrome p450	-	p450
A7_3100268	7.46005	6.59238	8.04241	5.59093	5.24115	6.47491	1.63132	0.00424386	0.0241932	up-regulated	-	-	-
A7_3101720	11.5903	11.2671	12.2895	9.6186	10.4119	10.2895	1.63502	3.7899e-05	0.000517372	up-regulated	Inherit from KOG: WD repeat domain 26	-	-
A7_3101992	16.3928	15.0636	16.0878	14.0926	14.4461	14.3768	1.63712	3.72369e-05	0.000510606	up-regulated	-	-	-
A7_3102084	15.1518	14.3084	15.0979	13.201	13.2969	13.2904	1.63731	4.89354e-07	1.20712e-05	up-regulated	Zinc finger, C2H2 type	creA	zf-C2H2
A7_3107168	11.1348	10.4766	10.3912	9.15986	8.97208	9.07599	1.63777	6.11379e-07	1.48425e-05	up-regulated	-	-	-
A7_3105084	12.014	10.8673	11.5951	9.61437	9.81061	10.2757	1.63956	3.27668e-05	0.000455277	up-regulated	-	-	-
A7_3100476	10.1142	10.3811	10.5933	9.11862	8.24678	8.72255	1.63979	2.85425e-06	5.7592e-05	up-regulated	-	-	-
A7_3101497	8.66484	7.98994	10.0151	7.1558	7.31777	7.92942	1.63997	0.00347095	0.0207672	up-regulated	-	-	-
A7_3100593	6.82915	6.38576	5.78878	4.71843	4.42335	5.12504	1.64191	0.00357387	0.0212974	up-regulated	-	-	-
A7_3103020	9.04254	8.75242	10.9999	8.39724	7.63974	8.74428	1.64222	0.00831277	0.040129	up-regulated	-	-	-
A7_3101034	9.65917	9.2962	7.06087	7.87463	6.8267	7.29226	1.64296	0.00921306	0.0432265	up-regulated	F-box-like	-	-
A7_3105745	16.9197	15.8028	14.7039	14.3653	14.4382	14.5044	1.64302	0.00148209	0.0105505	up-regulated	AMP-binding enzyme C-terminal domain	-	AMP-binding,AMP-binding_C
A7_3101182	11.5195	11.1541	11.0647	9.94775	8.60613	9.93581	1.64351	0.000115072	0.00129911	up-regulated	Belongs to the MIP aquaporin (TC 1.A.8) family	-	MIP
A7_3107455	10.6076	10.5712	9.16934	8.7951	8.37677	8.62549	1.64465	0.000219079	0.00222488	up-regulated	-	-	-
A7_3103163	7.72918	7.3104	7.12002	5.75369	5.42412	6.08487	1.64508	0.00014694	0.00158871	up-regulated	-	-	-
A7_3100099	12.2656	12.1309	11.8966	10.8956	9.51836	10.6311	1.64686	5.67944e-05	0.00072445	up-regulated	Peptidylprolyl isomerase	-	FKBP_C
A7_3101707	7.84356	8.14564	7.98447	6.48611	5.67578	6.72028	1.64894	8.89393e-05	0.00104512	up-regulated	Involved in maceration and soft-rotting of plant tissue	-	Pectinesterase
A7_3104938	16.0439	15.0079	15.6566	14.2071	13.7406	13.9535	1.65068	3.9729e-06	7.67954e-05	up-regulated	-	-	-
A7_3103155	14.2581	14.4606	13.3791	13.0884	10.9175	12.5896	1.65144	0.00252176	0.0161213	up-regulated	-	-	-
A7_3106224	13.7571	13.2831	13.8061	11.8684	11.6422	12.343	1.65268	4.17393e-07	1.06383e-05	up-regulated	-	-	Polysacc_deac_1
A7_3104576	11.5318	11.1439	12.2176	9.58656	10.2698	10.1707	1.6628	2.24642e-05	0.000328084	up-regulated	DNA replication factor Cdt1 C-terminal domain	-	CDT1_C
A7_3103055	14.4472	13.552	12.5844	12.0922	11.6203	12.3633	1.66346	0.000652878	0.00543931	up-regulated	-	-	-
new_gene336	10.6504	10.2127	9.39138	8.93061	7.9333	8.50333	1.66454	0.00018209	0.00189312	up-regulated	-	-	-
A7_3107290	11.0352	9.95013	9.9362	8.83928	8.46293	8.88512	1.66589	5.13608e-05	0.000666532	up-regulated	Gti1/Pac2 family	-	Gti1_Pac2
A7_3105559	10.9619	10.7098	9.15325	8.80998	8.9424	8.62883	1.66703	0.00052662	0.00457548	up-regulated	-	-	-
new_gene85	7.62107	7.92136	8.13954	6.69288	5.89	6.06527	1.66744	5.63165e-05	0.000721683	up-regulated	-	-	-
A7_3109116	10.1326	9.81574	9.93267	8.38736	7.83978	8.57439	1.66971	3.91506e-07	1.00903e-05	up-regulated	-	-	-
A7_3105847	10.7362	10.5435	9.37586	8.63722	8.6472	8.6845	1.67594	5.29628e-05	0.000684426	up-regulated	mRNA, complete cds	-	Glyco_hydro_18
A7_3106993	10.1396	9.0672	9.68096	7.93016	8.11992	8.00853	1.67623	7.86813e-06	0.000138422	up-regulated	KR domain	-	adh_short
A7_3109026	13.6691	13.1374	13.5445	11.1197	12.0841	11.9842	1.67852	3.89677e-06	7.54824e-05	up-regulated	-	-	-
new_gene272	8.86093	8.87947	9.28831	7.90959	6.91494	7.01412	1.67922	3.73774e-05	0.00051177	up-regulated	-	-	-
A7_3105152	16.182	15.9401	14.82	13.6675	14.3144	14.1745	1.67932	6.43646e-05	0.000799215	up-regulated	Fungal specific transcription factor domain	-	Fungal_trans,Zn_clus
A7_3108771	9.83366	7.44974	9.99719	7.64499	7.68346	7.98786	1.68176	0.00488699	0.0267809	up-regulated	Macrophage migration inhibitory factor (MIF)	-	MIF
A7_3100200	8.03025	8.22538	5.9277	5.92748	5.38934	6.53316	1.68209	0.0101589	0.0465398	up-regulated	-	-	-
new_gene343	12.516	12.004	11.8159	10.3791	10.4345	10.5628	1.68279	3.74261e-08	1.20405e-06	up-regulated	-	-	-
A7_3109100	12.724	11.8927	10.8815	10.6049	9.97505	10.3586	1.68446	0.000469664	0.00414738	up-regulated	F-box-like	-	F-box-like
A7_3106774	9.77721	10.0159	10.1641	8.41195	8.39442	8.11248	1.68577	5.49596e-09	2.24748e-07	up-regulated	-	-	F-box-like
A7_3104882	13.3031	12.4567	12.5	10.9893	11.2044	11.1614	1.68755	7.6421e-07	1.78918e-05	up-regulated	DNA-dependent ATPase and 5'-3' DNA helicase required for the maintenance of both mitochondrial and nuclear genome stability	PIF1	Herpes_Helicase,PIF1
A7_3104765	17.3278	16.6386	15.9331	15.1503	14.9796	15.027	1.68914	2.2573e-05	0.00032915	up-regulated	Bromodomain and PHD finger-containing protein 3	-	Bromodomain,EPL1,PHD_2,PWWP,zf-HC5HC2H_2
A7_3106245	6.84297	7.00769	7.7478	5.59093	5.03156	5.98407	1.6897	0.000814846	0.00646885	up-regulated	-	-	-
A7_3101757	14.7214	13.9289	13.0833	12.5493	12.1842	12.3405	1.69576	0.000115681	0.00130439	up-regulated	-	-	-
A7_3104705	10.8822	10.5173	10.6089	9.46727	7.87163	9.15925	1.70113	0.000136943	0.00149645	up-regulated	-	-	-
A7_3100274	10.1837	9.7162	10.3661	8.00964	8.83016	8.27491	1.70353	3.38454e-06	6.71145e-05	up-regulated	-	-	PhyH
A7_3103752	8.57249	8.56894	7.40462	7.47804	5.8649	5.68335	1.70396	0.00496369	0.0270242	up-regulated	-	-	-
A7_3102981	17.0124	16.3586	15.8034	14.6822	14.812	14.809	1.70679	4.3674e-06	8.31977e-05	up-regulated	Dual specificity phosphatase, catalytic domain	-	DSPc
A7_3109106	12.4672	10.9185	12.1026	10.3829	9.84632	10.4708	1.70758	0.000129272	0.00142618	up-regulated	high mobility group	-	HMG_box
A7_3102933	9.29459	8.02602	10.1771	7.27855	8.20739	7.45929	1.71219	0.00239382	0.0154891	up-regulated	cytochrome p450	-	p450
A7_3108241	14.197	12.8492	13.946	11.8496	11.6436	12.529	1.71242	0.000101661	0.00117215	up-regulated	high mobility group	-	HMG_box
A7_3102903	11.7087	10.9033	12.5305	9.96613	9.54032	10.7034	1.71277	0.000559302	0.0048005	up-regulated	-	-	-
A7_3101698	11.919	12.2179	13.5535	10.5451	11.1528	11.3026	1.71461	0.000438478	0.00390178	up-regulated	Berberine and berberine like	-	BBE,FAD_binding_4
A7_3105850	9.9029	9.77921	7.83613	7.36168	7.87163	7.85715	1.7149	0.00164898	0.0114941	up-regulated	-	-	-
A7_3105410	8.99692	7.2302	8.83801	6.6439	6.91494	6.92991	1.71585	0.000860584	0.00674466	up-regulated	Pre-rRNA-processing protein TSR2	TSR2	WGG
A7_3106552	13.6681	13.3713	13.4014	12.0165	11.3116	11.8859	1.71795	2.68115e-08	8.97062e-07	up-regulated	G-X-X-X-Q-X-W domain-containing protein	-	Ricin_B_lectin
A7_3101136	10.6978	9.4656	10.3954	8.32658	8.45874	8.83969	1.71796	2.50928e-05	0.000360748	up-regulated	Cytochrome p450	-	p450
A7_3105377	11.3653	10.9423	11.6534	9.31653	9.58328	9.92904	1.71883	3.20104e-07	8.48783e-06	up-regulated	-	-	-
A7_3106167	16.0074	15.2939	15.4106	13.9127	13.811	13.9273	1.72125	1.80583e-08	6.29372e-07	up-regulated	-	-	-
new_gene188	11.4239	9.59333	12.5517	9.93253	9.67278	10.0941	1.72345	0.00507463	0.0274173	up-regulated	-	-	-
A7_3106503	9.99241	9.87629	10.573	8.01607	8.41618	8.831	1.72374	3.68803e-06	7.23529e-05	up-regulated	AMP-binding enzyme C-terminal domain	-	AMP-binding,AMP-binding_C
A7_3107943	10.0352	10.632	11.4581	9.18575	8.93337	9.18218	1.72394	4.14444e-05	0.000560779	up-regulated	-	-	-
A7_3104105	17.5011	16.6223	15.8788	15.478	14.5501	15.1019	1.72589	0.000241049	0.00241864	up-regulated	Zinc finger, C2H2 type	NRG1	zf-C2H2
A7_3103372	7.65279	7.07811	6.47268	5.72257	5.27965	5.2691	1.73081	0.000613715	0.00519158	up-regulated	-	-	-
A7_3100419	11.9485	9.6599	9.40163	8.44091	9.59477	9.01598	1.73219	0.0092708	0.0433791	up-regulated	Ammonium transporter	MEP1	Ammonium_transp
A7_3108363	10.0261	9.16483	11.6873	9.13939	8.50821	9.10987	1.73332	0.00402585	0.0231512	up-regulated	-	-	-
A7_3105915	6.10521	5.49159	6.8374	4.09734	4.35289	5.04723	1.7334	0.00656836	0.0335753	up-regulated	-	-	-
A7_3106209	8.50891	8.62491	9.84772	7.43069	7.57156	7.1691	1.73713	0.000179546	0.00187514	up-regulated	-	-	-
A7_3101353	11.3611	9.80886	10.9165	8.65792	8.98087	9.50134	1.7421	0.00017383	0.0018279	up-regulated	IucA / IucC family	-	FhuF,IucA_IucC
A7_3103848	13.8333	12.9611	12.2527	11.6768	11.3437	11.1718	1.74705	7.73543e-05	0.000927485	up-regulated	-	-	-
A7_3107706	8.39159	7.12323	8.52126	5.95451	6.07648	6.94071	1.75001	0.000904935	0.00705022	up-regulated	-	-	-
A7_3101641	11.4268	11.6586	10.091	9.04507	9.77737	9.43987	1.75351	0.000142663	0.00154975	up-regulated	-	-	-
A7_3102471	8.60934	9.47433	7.92884	6.74025	7.44177	6.90807	1.75352	0.00035093	0.00326482	up-regulated	-	-	-
A7_3108606	7.87079	7.73047	6.35097	6.15427	4.78627	5.89804	1.75545	0.00327744	0.0199707	up-regulated	-	-	-
A7_3105149	11.5424	12.9563	10.0173	10.8076	9.62124	9.91679	1.75547	0.00725923	0.0363198	up-regulated	cytochrome p450	-	p450
A7_3106470	10.4483	9.56908	8.46371	7.86754	8.16174	7.80492	1.75874	0.000560979	0.00480593	up-regulated	-	-	-
A7_3108365	10.3453	9.04686	9.61933	8.0478	7.51621	8.34974	1.76078	7.37722e-05	0.000896668	up-regulated	-	-	-
A7_3102619	9.74813	8.54842	8.19168	7.76437	6.22195	7.3256	1.76143	0.00182357	0.0124379	up-regulated	-	-	-
A7_3105251	12.1232	10.9971	13.9052	10.8251	11.1167	11.2351	1.76171	0.00525024	0.0281762	up-regulated	Glycosyl hydrolases family 16	-	Glyco_hydro_16
A7_3106557	10.1326	11.3519	8.46371	8.2577	8.68354	8.93458	1.76305	0.00478986	0.0263602	up-regulated	-	-	-
A7_3106166	9.80923	10.0716	8.06838	8.20802	7.05469	7.86851	1.76339	0.00166584	0.0115854	up-regulated	-	-	-
A7_3109155	9.61556	8.67879	9.19511	7.03436	7.99244	7.13189	1.76461	4.99828e-05	0.000650484	up-regulated	-	-	-
A7_3106429	11.2954	11.3648	12.5842	9.68265	10.242	10.3332	1.76565	6.84307e-05	0.000837276	up-regulated	-	-	HET
A7_3105911	12.7574	10.9564	11.6884	9.37273	10.7103	10.2926	1.76584	0.00090705	0.00706071	up-regulated	SMP-30/Gluconolaconase/LRE-like region	-	SGL
A7_3104126	15.4746	14.5732	14.3411	13.0907	13.2394	13.0106	1.76661	2.78107e-06	5.62388e-05	up-regulated	-	-	-
A7_3108834	12.3243	11.5559	10.5486	10.2446	9.52037	9.78367	1.76937	0.000226081	0.00229094	up-regulated	CBP4	-	CBP4
A7_3103701	7.89088	6.05423	8.31975	6.28781	5.91467	5.54865	1.76996	0.00430406	0.0244455	up-regulated	UbiA prenyltransferase family	-	UbiA
A7_3105206	8.53893	9.13485	9.64545	7.69393	7.09842	7.37421	1.77385	1.57219e-05	0.00024898	up-regulated	Belongs to the peptidase M28 family	-	Peptidase_M28
new_gene171	11.5764	10.1609	10.8198	9.43404	8.70138	9.34143	1.77533	5.87338e-05	0.000744365	up-regulated	-	-	-
A7_3104715	10.9588	11.511	10.1731	8.98078	8.92125	9.6085	1.777	3.51884e-05	0.000484683	up-regulated	Belongs to the cytochrome P450 family	-	p450
A7_3102083	10.1742	9.92009	10.113	8.42167	8.16688	8.29609	1.7781	5.95944e-11	3.4486e-09	up-regulated	Potential Queuosine, Q, salvage protein family	-	Q_salvage
A7_3102013	11.9461	11.6369	9.59571	10.0702	8.6212	9.70825	1.77887	0.00315851	0.0194008	up-regulated	alpha/beta hydrolase fold	-	Abhydrolase_3,Peptidase_S9
A7_3102430	12.7778	12.4258	12.1883	9.99408	11.0763	10.8373	1.77964	2.69426e-06	5.46033e-05	up-regulated	Extension to Ser/Thr-type protein kinases	PKA4	Pkinase
A7_3102002	11.2979	11.5424	10.2545	8.92036	9.54428	9.49035	1.78624	2.03678e-05	0.000305717	up-regulated	Zinc finger C-x8-C-x5-C-x3-H type (and similar)	-	zf-CCCH
A7_3108954	9.85256	8.97485	9.26229	7.39166	7.76034	7.70711	1.7863	1.16644e-06	2.63335e-05	up-regulated	Sugar (and other) transporter	-	MFS_1
A7_3100553	17.2911	16.8473	16.4383	15.2929	14.8362	15.1688	1.78897	7.96635e-08	2.40323e-06	up-regulated	-	-	-
A7_3103743	12.2604	11.5041	10.1601	10.0054	9.0521	10.0146	1.78907	0.000911217	0.00708716	up-regulated	-	-	-
A7_3108134	8.48267	8.48502	7.13648	6.28781	6.47514	6.36696	1.78963	0.000181241	0.00188642	up-regulated	-	-	-
A7_3103082	9.12966	11.8694	9.42024	9.27156	8.68713	8.69091	1.79068	0.00807704	0.0391657	up-regulated	DJ-1/PfpI family	-	DJ-1_PfpI
A7_3107069	10.6146	8.91518	10.7003	7.46869	8.80068	8.81935	1.79157	0.00133505	0.00971821	up-regulated	Acyl-CoA dehydrogenase NM domain-like protein	-	-
A7_3106606	8.26389	6.92092	8.06838	6.30891	4.2788	6.70769	1.79276	0.00700965	0.0354567	up-regulated	-	-	-
A7_3107698	10.7297	9.15942	11.2857	8.64138	8.71549	9.12415	1.79292	0.000575231	0.0049143	up-regulated	Putative cyclase	-	Cyclase
A7_3101775	10.4819	9.99177	10.6646	8.48793	8.5163	8.81935	1.79293	2.27707e-08	7.72937e-07	up-regulated	Cytochrome p450	-	p450
new_gene296	9.55179	9.1376	7.27677	7.61141	6.37202	7.20537	1.79296	0.00310676	0.0191848	up-regulated	IBR domain-containing protein	-	-
A7_3103794	10.4852	11.9412	10.9093	8.68238	9.79906	9.64857	1.7935	0.000226702	0.00229461	up-regulated	Belongs to the type-B carboxylesterase lipase family	-	COesterase
A7_3109073	14.934	13.6285	13.5149	12.556	12.1512	12.4222	1.79378	5.39637e-05	0.000694433	up-regulated	Ricin-type beta-trefoil	-	Ricin_B_lectin
A7_3104546	9.95949	9.82942	7.5469	7.72567	7.021	8.03397	1.79776	0.00315481	0.0194008	up-regulated	Acetyltransferase (GNAT) domain	-	Acetyltransf_1,FR47
A7_3101809	10.5872	10.0644	8.60942	8.33174	8.3544	7.74457	1.79933	0.000485175	0.00425557	up-regulated	AMP-binding enzyme	FAA2	AMP-binding
A7_3100087	15.1927	14.3774	14.4252	12.5628	12.8074	13.2757	1.80313	9.47541e-07	2.18504e-05	up-regulated	-	-	-
A7_3102086	7.17336	6.60833	7.22382	6.0327	4.61619	4.63341	1.80383	0.001858	0.0126072	up-regulated	-	-	-
A7_3103721	13.9245	12.2166	12.7036	11.3579	10.9787	11.5836	1.80707	0.000154633	0.00165439	up-regulated	-	-	-
A7_3106102	12.3701	12.7842	14.1121	10.8799	11.7891	11.6198	1.81056	0.000349543	0.0032585	up-regulated	-	-	-
A7_3103150	11.2802	11.0788	9.09547	9.34491	8.57164	8.80465	1.81624	0.000968313	0.00746185	up-regulated	-	-	-
new_gene138	8.7443	6.75885	7.76907	6.37043	6.28008	5.80654	1.81839	0.00135739	0.00984961	up-regulated	-	-	-
A7_3103085	13.0377	13.2113	14.5202	11.8839	11.5344	12.282	1.81993	0.000100167	0.00115783	up-regulated	Belongs to the peptidase A1 family	-	Asp
new_gene351	13.4089	11.7885	11.8043	11.2839	9.88585	10.6819	1.82437	0.000904426	0.00705022	up-regulated	-	-	-
A7_3103780	14.7041	14.1953	14.2143	12.4337	12.3863	12.8367	1.82444	1.86592e-09	8.40156e-08	up-regulated	Peroxidase, family 2	-	Peroxidase_2
A7_3107184	10.1783	10.2385	10.5955	8.34201	8.22229	8.91281	1.82678	5.15369e-08	1.61544e-06	up-regulated	High affinity methionine permease	MUP1	AA_permease_2
new_gene114	12.3828	12.325	9.13902	9.26887	10.2125	10.3505	1.82846	0.00784569	0.0383572	up-regulated	-	-	-
A7_3100263	11.8739	9.04978	10.4663	8.90658	8.6907	9.47186	1.83117	0.00341424	0.0205189	up-regulated	Glycosyl hydrolases family 18	CHT2	CBM_19,Flocculin_t3,Glyco_hydro_18
A7_3105916	9.19037	7.04333	8.40716	6.83058	5.58647	7.08398	1.83694	0.00324326	0.0198033	up-regulated	-	-	-
A7_3105328	12.9906	13.1881	10.0151	10.7672	10.8662	10.6177	1.83735	0.00436875	0.0247061	up-regulated	-	-	-
A7_3103172	9.57474	9.16483	9.37586	7.72567	7.62486	7.24947	1.84084	7.44431e-09	2.92714e-07	up-regulated	-	-	-
A7_3107327	10.7934	9.35412	9.2735	8.3724	7.41608	8.45141	1.84191	0.000435949	0.00388679	up-regulated	-	-	-
A7_3104808	13.7918	13.2653	12.5829	11.5889	11.0234	11.6652	1.84296	3.63912e-06	7.1546e-05	up-regulated	RING-type zinc-finger	-	zf-C3HC4_3,zf-RING_UBOX
A7_3108170	6.99921	6.72998	6.10548	4.78018	4.78627	4.96498	1.84422	0.000287454	0.00278701	up-regulated	-	-	-
A7_3104860	7.89088	8.22538	10.2844	7.45928	7.1198	7.51815	1.84677	0.00337038	0.0203256	up-regulated	-	-	-
A7_3102129	14.3026	14.3477	13.4017	11.6989	12.4163	12.4589	1.84715	1.91722e-06	4.0183e-05	up-regulated	KR domain	-	adh_short,adh_short_C2
A7_3105923	10.1687	8.30095	10.1731	7.72567	7.38993	8.45518	1.84733	0.000806935	0.00641158	up-regulated	Protein of unknown function (DUF563)	-	DUF563
A7_3102814	11.4147	10.0702	10.9272	9.46257	8.31324	9.1523	1.85489	6.29676e-05	0.000785047	up-regulated	AIG2-like family	-	AIG2_2,GGACT
A7_3108187	12.9284	12.2183	12.0096	10.6594	10.112	10.8481	1.86958	7.53921e-07	1.77412e-05	up-regulated	zinc finger	-	zf-C2H2
A7_3106456	10.5157	9.56295	10.6474	9.04192	7.57156	8.36586	1.87239	9.90833e-05	0.00114675	up-regulated	to MEROPS metallopeptidase family M35	-	Aspzincin_M35
A7_3104638	10.6327	10.373	12.0132	9.15112	9.34313	9.47	1.87239	8.79627e-05	0.00103629	up-regulated	Protoglobin	-	Protoglobin
A7_3106636	8.68416	8.47636	10.5432	7.70989	6.76019	8.22719	1.87715	0.00288447	0.0179567	up-regulated	-	-	-
A7_3107782	11.4585	8.55254	9.31206	8.59059	7.69775	8.81349	1.8776	0.00660125	0.0336872	up-regulated	Aryl-alcohol oxidase	-	GMC_oxred_C,GMC_oxred_N
A7_3104658	17.3171	16.5557	15.704	14.4809	15.008	14.838	1.87891	2.10661e-05	0.00031364	up-regulated	-	-	-
A7_3105305	17.8739	16.0064	16.3467	15.0439	14.7508	15.4367	1.8812	0.000266946	0.00263192	up-regulated	terpenoid synthase	-	Terpene_synth_C
A7_3104781	12.9397	11.4498	12.7389	10.7197	10.342	10.7783	1.88402	1.30578e-05	0.000213401	up-regulated	Phenol hydroxylase, C-terminal dimerisation domain	-	FAD_binding_3,Phe_hydrox_dim
A7_3102135	8.22221	8.04373	7.79004	6.37043	4.78627	6.69498	1.88689	0.000482345	0.00423883	up-regulated	-	-	-
A7_3108672	11.8864	11.2081	12.3408	10.2239	8.9954	10.4109	1.88713	6.04289e-05	0.00076061	up-regulated	-	-	-
A7_3100936	12.4888	12.7751	11.2191	10.4209	10.5659	10.239	1.88719	1.33931e-05	0.000217336	up-regulated	macrofage activating glycoprotein	-	-
A7_3107763	14.7017	14.042	13.8001	12.3021	12.3604	12.3723	1.88821	1.21539e-08	4.49109e-07	up-regulated	Cytochrome p450	-	p450
A7_3103948	10.6146	8.88603	11.5198	8.42167	9.01835	8.91555	1.8909	0.00125828	0.00922504	up-regulated	non-haem dioxygenase in morphine synthesis N-terminal	-	2OG-FeII_Oxy,DIOX_N
new_gene355	12.5117	12.5869	12.1676	10.4209	10.5881	10.5999	1.89524	9.64502e-13	7.39532e-11	up-regulated	-	-	-
A7_3104502	14.1385	13.3718	11.5838	11.2852	11.5339	11.5806	1.89546	0.000669729	0.00553654	up-regulated	Sister chromatid cohesion protein Dcc1	DCC1	Dcc1
new_gene119	7.72918	6.65516	8.94936	6.67674	4.73177	6.48969	1.90016	0.00676081	0.0344251	up-regulated	U4 u6 small nuclear ribonucleoprotein	-	-
A7_3105729	11.7597	10.3695	9.45839	9.47195	8.13574	8.90456	1.9036	0.00150581	0.0106577	up-regulated	Polyketide cyclase / dehydrase and lipid transport	-	Polyketide_cyc
A7_3102839	10.1891	8.81563	9.61933	8.03519	7.34525	7.78108	1.90391	1.70304e-05	0.000265587	up-regulated	Inherit from KOG: Rna-binding protein	-	-
A7_3108941	12.164	11.1575	11.7095	9.99408	9.81225	9.66495	1.90572	6.30825e-08	1.94121e-06	up-regulated	Alpha/beta hydrolase family	-	Abhydrolase_6
A7_3104348	16.7823	15.1797	16.2635	14.2081	14.0168	14.6344	1.90688	1.80214e-05	0.000277283	up-regulated	GATA zinc finger	-	GATA
A7_3106322	13.2619	11.081	11.8088	10.8965	9.40756	10.6093	1.90986	0.00139435	0.0100623	up-regulated	-	-	-
A7_3108854	10.8415	12.2085	10.6596	9.87886	9.21491	9.3271	1.91153	7.60654e-05	0.000919682	up-regulated	Belongs to the glycosyl hydrolase 31 family	-	Gal_mutarotas_2,Glyco_hydro_31
A7_3103541	10.4719	9.10705	10.0942	7.76437	7.74666	8.58131	1.91361	3.25182e-05	0.000452647	up-regulated	Carboxymuconolactone decarboxylase family	-	CMD
A7_3102535	6.75801	5.65411	6.5361	4.89627	3.93731	4.57915	1.91532	0.00140125	0.0101042	up-regulated	-	-	-
A7_3101492	16.8645	16.3244	15.117	14.155	14.434	14.4504	1.91642	2.1375e-05	0.000317212	up-regulated	Fungal specific transcription factor domain	-	Fungal_trans_2,Zn_clus
A7_3104450	14.7942	13.6983	13.77	12.0922	12.4243	12.2465	1.91918	6.8343e-07	1.63756e-05	up-regulated	Dual specificity phosphatase, catalytic domain	-	DSPc
A7_3103148	17.8838	17.5577	15.3689	15.0913	15.533	15.4111	1.92209	0.000619032	0.00522543	up-regulated	cytochrome P450 monooxygenase	ALK2	p450
A7_3105962	15.6281	13.0713	12.7806	12.9669	11.2279	12.7877	1.92353	0.00880846	0.0419553	up-regulated	Candidate 1, 4-benzoquinone reductase (LDA7)	-	FMN_red
A7_3107448	11.3581	10.4436	11.0664	9.33979	8.47542	9.27471	1.92653	1.03013e-06	2.36365e-05	up-regulated	-	-	Kelch_4,Kelch_5
A7_3104713	9.76999	10.7199	11.6779	8.16238	9.04653	9.49035	1.92908	0.000391964	0.00357075	up-regulated	salicylate hydroxylase	-	FAD_binding_3
A7_3104681	9.83711	9.02027	8.42737	7.66967	6.86518	7.20537	1.93358	3.79596e-05	0.000517431	up-regulated	-	-	-
A7_3106770	8.7553	8.50647	9.58974	7.08417	7.16162	7.05446	1.93634	1.80272e-06	3.81307e-05	up-regulated	-	-	-
A7_3103504	11.0819	11.4923	10.185	8.85012	9.57362	8.64873	1.93673	1.33282e-05	0.000216666	up-regulated	upf0643 protein	-	-
A7_3100049	11.4813	10.1716	11.7469	9.24443	8.58323	9.90305	1.93698	0.000133441	0.00146515	up-regulated	-	-	-
A7_3109093	9.78796	11.1343	8.50233	7.12043	8.8204	8.32934	1.93949	0.00337581	0.0203411	up-regulated	Efflux protein	-	MFS_1
A7_3102222	10.0246	6.40415	8.74175	7.04698	6.81364	7.34199	1.94085	0.00728917	0.0364032	up-regulated	-	-	-
A7_3100727	11.4467	9.2962	11.0255	8.88567	8.5163	9.21814	1.94197	0.000265769	0.00262376	up-regulated	Major Facilitator Superfamily	-	MFS_1
A7_3103669	9.15203	7.90853	8.71185	6.61029	6.7327	6.87467	1.94368	5.70258e-06	0.000104939	up-regulated	hydrolase family 16	-	Glyco_hydro_16
A7_3106800	7.58041	7.88907	7.30618	5.98105	5.42412	5.60405	1.94508	2.90091e-06	5.84055e-05	up-regulated	to MEROPS cysteine peptidase family C14	-	Peptidase_C14
A7_3101773	9.53486	8.54842	9.79165	7.89571	6.98651	7.30067	1.9456	1.85535e-05	0.000283103	up-regulated	Endoribonuclease L-PSP	-	Ribonuc_L-PSP
A7_3108310	11.0869	10.334	10.2517	9.46257	7.3543	8.44763	1.94637	0.00032543	0.00308689	up-regulated	carbohydrate-binding module family 13 protein	-	-
A7_3104557	8.25874	7.56049	9.61786	6.22258	7.32699	6.62975	1.94812	0.00106612	0.00805369	up-regulated	DNase I-like protein	-	Exo_endo_phos
new_gene31	7.88422	6.55993	7.86605	5.98105	4.98573	5.73389	1.95302	0.000345725	0.00322618	up-regulated	-	-	-
A7_3108469	14.3134	12.7689	13.6667	11.9165	11.6385	11.7168	1.95332	3.71394e-06	7.2552e-05	up-regulated	Catalyzes the NAD( )-dependent oxidation of formate to carbon dioxide. Formate oxidation is the final step in the methanol oxidation pathway in methylotrophic microorganisms. Has a role in the detoxification of exogenous formate in non- methylotrophic organisms	FDH1	2-Hacid_dh,2-Hacid_dh_C
A7_3106432	9.95473	10.0426	8.78938	7.95714	7.56378	7.6944	1.95362	3.87716e-06	7.52611e-05	up-regulated	-	-	-
A7_3101001	13.3689	13.0764	12.0881	11.0524	10.2993	11.3884	1.95891	1.08928e-05	0.000182559	up-regulated	-	-	Lactonase
A7_3104451	14.1342	13.365	14.1643	12.2678	11.1404	12.2473	1.96049	2.61279e-06	5.32416e-05	up-regulated	-	-	-
new_gene3	6.46822	6.38576	7.31344	4.5864	3.83762	5.60405	1.96342	0.00218534	0.0143726	up-regulated	-	-	-
A7_3103220	8.52614	7.71582	8.11482	6.59319	5.89	6.02524	1.97091	3.34931e-06	6.67034e-05	up-regulated	-	-	-
A7_3104161	11.8667	10.4302	12.5683	9.52025	9.5423	10.3924	1.98719	0.000233589	0.00235148	up-regulated	cytochrome p450	-	p450
A7_3104122	12.2882	11.8128	11.2652	10.0687	8.62494	10.3696	1.98722	6.55707e-05	0.00080982	up-regulated	GPR1/FUN34/yaaH family	-	Grp1_Fun34_YaaH
A7_3101542	18.0337	17.2512	15.6158	14.1676	15.6094	15.6444	1.98822	0.00103515	0.00789753	up-regulated	Major Facilitator Superfamily	-	MFS_1
new_gene314	9.98931	10.0263	9.72517	7.45928	8.12521	8.1077	1.99384	1.47166e-09	6.73671e-08	up-regulated	-	-	-
A7_3102432	11.5419	10.8046	11.2685	9.82311	8.40751	9.15694	1.99666	4.3643e-06	8.31977e-05	up-regulated	Protein of unknown function (DUF3445)	-	DUF3445
A7_3107847	12.937	10.8072	11.7337	10.5204	9.19742	10.2368	1.99988	0.000452011	0.00400669	up-regulated	pheromone receptor	STE3	STE3
A7_3109129	6.91013	6.12247	7.84617	5.62499	4.35289	5.23441	2.002	0.001475	0.0105206	up-regulated	-	-	-
A7_3101672	10.4819	10.8943	9.66828	8.55128	8.36786	8.36986	2.00363	2.78022e-07	7.43629e-06	up-regulated	-	-	Ricin_B_lectin
A7_3101482	11.3029	12.116	12.2975	9.7166	9.62312	10.4032	2.00853	3.96743e-07	1.01775e-05	up-regulated	-	-	-
A7_3102832	7.94313	6.67044	6.70015	5.48367	4.98573	5.23441	2.01482	0.000243041	0.00243332	up-regulated	-	-	-
A7_3105404	8.42872	9.75075	8.68131	7.1674	6.81364	7.18735	2.01554	9.18776e-06	0.00015793	up-regulated	other FunK1 protein kinase	-	-
A7_3103429	8.0836	6.71532	9.3048	5.92748	6.8267	6.26753	2.01822	0.00175547	0.012108	up-regulated	DNase I-like protein	-	Exo_endo_phos
A7_3101474	11.1912	11.2179	12.0149	9.33979	8.78404	10.0917	2.02409	4.55323e-06	8.58488e-05	up-regulated	AAA domain	-	AAA_11,AAA_12
A7_3108160	9.85427	9.26635	9.81357	7.94372	7.66177	7.26674	2.02516	1.05944e-08	3.97873e-07	up-regulated	-	-	-
A7_3102021	14.1567	13.8609	12.1907	11.5227	11.6072	11.6534	2.02662	2.99232e-05	0.000419061	up-regulated	Chorismate mutase	ARO7	-
A7_3105906	10.3765	10.177	9.82251	7.95714	7.99823	8.35782	2.03005	1.30528e-10	6.90225e-09	up-regulated	-	-	-
A7_3102024	14.2257	14.0785	13.7291	11.4088	12.3813	12.0351	2.03033	8.57337e-09	3.3304e-07	up-regulated	Dehydratase family	ILV3	ILVD_EDD
A7_3107266	9.7222	9.87794	10.8791	7.53287	8.32709	8.61878	2.03143	1.02302e-05	0.000173348	up-regulated	Belongs to the glycosyl hydrolase 18 family	-	Glyco_hydro_18
A7_3100269	9.53273	7.80158	9.66828	7.19033	6.96304	7.36622	2.03577	8.44153e-05	0.000999621	up-regulated	-	-	-
A7_3105350	9.40815	9.32062	9.73602	7.05948	7.22218	7.95094	2.03889	5.88863e-08	1.81816e-06	up-regulated	-	-	gag-asp_proteas
A7_3101568	7.03576	8.58112	10.1015	7.02164	5.89	7.67513	2.04321	0.00529575	0.0283622	up-regulated	-	-	-
A7_3107032	14.6872	13.2862	13.8019	11.821	11.9243	12.2174	2.04605	8.13807e-07	1.89087e-05	up-regulated	Aldo/keto reductase family	-	-
A7_3103318	11.4066	10.3777	8.38666	8.94416	6.6172	8.87107	2.05117	0.00585307	0.0306337	up-regulated	-	-	-
A7_3102685	6.12796	5.5256	6.36502	4.27941	3.83762	4.05088	2.05165	0.000545449	0.00469913	up-regulated	-	-	-
A7_3109019	6.99921	5.3845	7.05221	4.27941	4.55473	5.00669	2.05218	0.00134661	0.00978687	up-regulated	-	-	-
A7_3101062	10.6835	10.4602	10.3127	8.36738	8.1146	8.76873	2.05357	9.6118e-11	5.17182e-09	up-regulated	-	-	-
A7_3107935	12.4072	13.4713	10.9982	10.8066	10.1886	10.6127	2.05842	0.000243721	0.00243483	up-regulated	cytochrome p450	-	p450
A7_3102867	10.3837	8.44561	10.6489	7.47804	7.74666	8.63881	2.05887	0.000427348	0.00382976	up-regulated	Src homology 3 domains	-	-
A7_3107465	8.83351	7.80158	9.19118	6.69288	6.07648	7.06437	2.06267	2.66813e-05	0.000378773	up-regulated	Broad-Complex, Tramtrack and Bric a brac	-	BTB
A7_3106599	10.5882	8.72707	7.69319	7.60289	6.57138	7.85144	2.06574	0.00295966	0.018375	up-regulated	other AgaK1 protein kinase	-	Pkinase
A7_3108775	16.7505	16.1192	14.5795	14.197	13.7759	13.9987	2.06609	5.05823e-05	0.000657356	up-regulated	-	-	-
A7_3105273	15.3483	14.3752	13.6798	13.0731	11.7803	12.5523	2.06859	4.61688e-05	0.000606855	up-regulated	Carbohydrate esterase family 4 protein	-	Polysacc_deac_1
new_gene301	7.03576	7.79463	7.59535	4.27941	6.22195	5.23441	2.07631	0.000402213	0.00364607	up-regulated	-	-	-
A7_3103827	8.49585	9.94071	5.4366	6.88779	6.47514	6.92991	2.08403	0.0108182	0.048674	up-regulated	Glutathione S-transferase, N-terminal domain	-	GST_C,GST_N,GST_N_3
A7_3103533	14.7271	13.8769	12.8168	11.8839	11.8379	12.0323	2.08648	1.03047e-05	0.00017397	up-regulated	Cytoplasmic phospholipase A2, catalytic subunit	-	PLA2_B
A7_3105991	7.36749	6.75885	6.21805	5.48367	3.02854	4.96498	2.08941	0.00322418	0.0197261	up-regulated	-	-	-
A7_3105335	9.27689	9.36824	10.3046	6.95627	7.49182	8.20496	2.09149	9.15842e-06	0.00015793	up-regulated	tryptophan	-	Trp_DMAT
A7_3100842	13.155	12.2558	13.3022	11.3298	10.145	10.9283	2.09293	1.3146e-06	2.92503e-05	up-regulated	-	-	-
A7_3103142	9.30462	6.88208	8.85552	6.35021	6.22195	7.02431	2.09376	0.000622534	0.00524536	up-regulated	KR domain	-	adh_short_C2
A7_3102137	16.8728	16.2134	15.9164	15.0036	13.3305	14.0547	2.09946	1.41108e-05	0.000226586	up-regulated	-	-	-
A7_3102315	12.8329	12.2466	12.4017	10.5395	10.1605	10.5185	2.10004	4.03035e-12	2.78821e-10	up-regulated	Aryl-alcohol oxidase	-	GMC_oxred_C,GMC_oxred_N
A7_3107136	13.3107	13.7082	12.1154	11.2725	10.7199	11.2074	2.10092	2.32168e-06	4.76825e-05	up-regulated	UbiA prenyltransferase family	-	UbiA
A7_3106367	11.279	11.3847	12.965	9.98428	9.72776	10.2136	2.11071	2.34978e-05	0.000341015	up-regulated	-	-	-
A7_3104684	7.2058	7.36776	7.53453	5.28501	4.61619	5.73389	2.11998	6.7609e-06	0.000121498	up-regulated	Candidate 1, 4-benzoquinone reductase (LDA7)	-	FMN_red
A7_3101727	10.9388	10.6828	9.59571	8.59059	8.16174	8.39363	2.12248	3.971e-07	1.01775e-05	up-regulated	-	-	-
A7_3102316	10.6553	8.87288	9.25477	7.54181	7.18209	8.17326	2.12258	8.85696e-05	0.00104211	up-regulated	alpha/beta hydrolase fold	-	Abhydrolase_3
A7_3103067	10.0246	8.93429	9.27907	6.94283	7.60983	7.46678	2.12504	3.65069e-07	9.51557e-06	up-regulated	-	-	-
A7_3105576	10.3307	10.0716	8.42066	8.40216	6.60209	7.54671	2.12632	0.000405669	0.00367378	up-regulated	-	-	-
A7_3108686	14.7997	14.4631	12.9433	11.8374	12.2426	12.2609	2.13676	7.24692e-06	0.000129223	up-regulated	Belongs to the glycosyl hydrolase 28 family	pgxC	Glyco_hydro_28
A7_3106003	9.48286	8.65977	7.45143	7.44028	5.81335	6.06527	2.13785	0.000754839	0.00607635	up-regulated	Male sterility protein	-	AMP-binding,NAD_binding_4,PP-binding
A7_3106287	14.3828	14.0938	13.899	11.7734	11.4848	12.5267	2.1416	6.93733e-09	2.77523e-07	up-regulated	-	-	-
A7_3109058	11.7293	11.0338	10.5089	9.23068	8.79405	9.03374	2.14922	5.16184e-08	1.61544e-06	up-regulated	-	-	-
A7_3104910	11.5114	9.27137	10.4922	8.91693	8.20739	8.41702	2.1542	8.2673e-05	0.00098025	up-regulated	-	-	-
A7_3103927	11.9987	10.5257	12.2532	9.56917	9.0521	10.0311	2.16205	1.27689e-05	0.000209268	up-regulated	-	-	-
A7_3107660	12.3879	10.4167	11.3987	9.67251	8.7364	9.75336	2.16398	4.50246e-05	0.000594364	up-regulated	Aryl-alcohol oxidase	-	GMC_oxred_C,GMC_oxred_N
A7_3107485	9.4651	9.03215	9.49716	7.33106	6.89027	7.30067	2.16714	5.62993e-11	3.27854e-09	up-regulated	Glycosyl hydrolase family 71	-	Glyco_hydro_71,WSC
A7_3105960	12.72	10.7472	11.4933	9.97935	8.50009	10.1534	2.17782	0.000211976	0.0021623	up-regulated	KR domain	-	adh_short,adh_short_C2
A7_3105171	7.61303	6.65516	5.70295	3.99689	4.42335	5.36842	2.18205	0.00155641	0.0109567	up-regulated	-	-	-
new_gene212	7.18425	7.59292	7.4114	4.44105	4.83878	5.98407	2.18509	5.66085e-05	0.000724415	up-regulated	-	-	-
A7_3105250	12.1435	11.3025	13.9935	9.80837	10.9167	11.1545	2.19357	0.000794981	0.00633849	up-regulated	glycosyltransferase family 2 protein	-	Glyco_trans_2_3
A7_3106385	6.39508	5.00523	6.54846	3.99689	4.11814	3.88187	2.2014	0.000966238	0.0074521	up-regulated	-	-	-
A7_3106987	7.39588	7.99602	4.64089	4.27941	4.03056	5.98407	2.20835	0.0110682	0.0495565	up-regulated	-	-	-
A7_3108138	7.36749	7.40477	8.17583	5.05457	5.75988	5.63097	2.21096	1.93453e-06	4.04538e-05	up-regulated	-	-	-
new_gene327	9.6689	11.2939	8.01595	7.90959	8.25163	7.83417	2.2162	0.00107759	0.00811467	up-regulated	Inherit from opiNOG: Moloney leukemia virus	-	-
A7_3106561	10.761	10.6884	9.36192	8.2899	7.74666	8.41702	2.22072	8.96788e-07	2.07843e-05	up-regulated	Major Facilitator Superfamily	-	MFS_1
A7_3106457	12.5622	12.4872	10.0546	10.2156	9.70672	9.51224	2.22325	0.000152193	0.00163399	up-regulated	-	-	-
A7_3108645	11.4902	11.0645	12.1596	9.76513	9.14886	9.26615	2.22605	1.23046e-08	4.52859e-07	up-regulated	-	-	-
A7_3108210	12.5217	12.666	8.37976	10.7422	8.54028	9.30428	2.2273	0.00841411	0.0404601	up-regulated	-	-	-
A7_3106234	9.73522	9.32062	11.1962	8.2577	7.63232	8.30029	2.2318	2.65618e-05	0.000377737	up-regulated	-	-	-
new_gene287	7.9367	7.86271	8.31975	5.55606	6.14063	5.75852	2.23468	1.03929e-08	3.91904e-07	up-regulated	-	-	-
A7_3103278	15.1056	14.0379	13.8154	12.0781	12.2846	12.2309	2.23562	3.70349e-08	1.19564e-06	up-regulated	-	-	-
A7_3107482	14.5902	13.1462	14.2938	12.1656	11.4356	11.9815	2.23832	2.7692e-07	7.42839e-06	up-regulated	-	-	-
A7_3105888	13.8681	14.629	11.2764	11.0532	11.9202	11.5745	2.24092	0.000742708	0.00600497	up-regulated	-	-	-
A7_3104946	11.5842	11.2558	9.95372	9.17717	8.30859	8.91555	2.24102	2.63994e-06	5.36205e-05	up-regulated	Ribonuclease P 40kDa (Rpp40) subunit	-	Ribonuc_P_40
A7_3108815	12.9592	12.2696	12.6555	9.41227	10.671	10.7993	2.24168	2.20122e-07	6.0458e-06	up-regulated	-	-	-
A7_3107666	8.34866	8.12914	6.99015	6.08256	5.24115	5.68335	2.24572	1.24457e-05	0.000204853	up-regulated	-	-	-
A7_3107081	8.94981	8.45446	11.9236	8.71832	7.37222	8.68129	2.24935	0.00511341	0.0275944	up-regulated	-	-	-
A7_3103698	8.16835	8.16194	7.46453	5.52032	4.20071	6.56142	2.25947	0.000256029	0.00254949	up-regulated	-	-	-
A7_3102819	14.2691	14.6944	13.8851	11.4861	12.0195	12.4996	2.26067	3.85585e-09	1.63491e-07	up-regulated	Belongs to the glycosyl hydrolase 17 family	MP65	Glyco_hydro_17
A7_3106323	11.4013	9.95013	10.8141	7.82422	8.93939	8.74428	2.2633	1.98027e-06	4.12227e-05	up-regulated	-	-	-
A7_3107538	9.76999	10.5497	8.06838	7.80949	6.98651	7.64903	2.26438	0.000122922	0.0013676	up-regulated	Carbohydrate esterase family 4 protein	-	Polysacc_deac_1
A7_3105418	8.87108	8.03785	8.23054	6.39036	5.64662	6.36696	2.26775	1.42081e-07	4.12393e-06	up-regulated	-	-	-
A7_3104878	14.2198	12.6712	13.1005	11.3349	10.8812	11.3785	2.26995	4.7731e-07	1.19017e-05	up-regulated	Glycosyl hydrolases family 16	-	Glyco_hydro_16
A7_3101755	7.55545	7.35836	7.39096	5.1037	5.16093	5.30297	2.27546	8.58979e-09	3.3304e-07	up-regulated	-	-	-
A7_3103944	12.4973	10.5383	12.4438	9.8859	9.50013	9.94119	2.27611	7.52054e-06	0.000133584	up-regulated	Belongs to the glycosyl hydrolase 28 family	rgxA	Glyco_hydro_28
A7_3108158	8.89449	8.08422	7.92411	7.20165	4.42335	5.2691	2.27664	0.00117599	0.00872603	up-regulated	Serine/threonine phosphatases, family 2C, catalytic domain	-	PP2C
A7_3104175	10.5081	7.13429	10.7209	8.4599	5.64662	8.1077	2.28165	0.00626088	0.0322725	up-regulated	Belongs to the major facilitator superfamily. Sugar transporter (TC 2.A.1.1) family	-	Sugar_tr
A7_3105985	12.6382	11.0616	12.4201	9.40983	10.1463	10.0574	2.28207	8.03272e-07	1.87586e-05	up-regulated	Alpha-L-fucosidase	-	Alpha_L_fucos
A7_3106423	12.3876	11.9518	12.5028	10.0978	9.88272	10.0537	2.28642	9.92934e-16	1.1279e-13	up-regulated	Glycosyl hydrolases family 16	UTR2	Glyco_hydro_16
A7_3100688	12.1446	11.2821	12.247	10.2838	8.41618	9.71613	2.29148	6.26309e-06	0.000113438	up-regulated	Cupin domain protein	-	Cupin_2
new_gene383	7.87752	6.90809	7.29888	5.44607	3.02854	5.78273	2.29441	0.00107248	0.00808847	up-regulated	-	-	-
A7_3107121	7.22703	8.15653	7.80041	6.0327	4.03056	5.75852	2.30243	0.000104928	0.00120229	up-regulated	-	-	-
new_gene33	8.40563	7.12323	7.80556	6.37043	3.73053	5.60405	2.30612	0.000674772	0.00556366	up-regulated	-	-	-
new_gene313	8.31435	7.78062	10.9141	8.07884	5.83935	7.42893	2.31127	0.00433178	0.0245311	up-regulated	-	-	-
A7_3101752	9.68433	8.2911	9.7641	6.61029	7.16162	7.36622	2.31256	1.61497e-06	3.4881e-05	up-regulated	-	-	-
A7_3103904	12.1852	11.0002	13.6745	10.5125	9.94692	10.5819	2.31394	0.000115938	0.00130568	up-regulated	Major Facilitator Superfamily	-	MFS_1
A7_3105868	13.7888	12.6776	12.4297	11.6109	9.53635	10.4369	2.31936	5.388e-05	0.000694328	up-regulated	-	-	-
A7_3105983	14.47	14.3354	12.7059	12.6322	10.5073	11.1139	2.32075	0.000183126	0.00190175	up-regulated	Carbohydrate esterase family 4 protein	-	Polysacc_deac_1
new_gene370	13.6528	14.1261	12.9011	11.0994	10.5093	11.9753	2.32298	1.26871e-06	2.84025e-05	up-regulated	Glutamine synthetase, catalytic domain	-	-
A7_3106894	11.4256	8.99015	8.94936	7.7178	8.09854	8.06391	2.32328	0.000364629	0.00336843	up-regulated	Belongs to the peptidase S8 family	-	PA,Peptidase_S8,fn3_5
A7_3107902	16.83	16.6039	12.6803	14.8209	12.7983	12.9838	2.334	0.0049712	0.0270389	up-regulated	-	-	-
A7_3102714	12.3135	10.1554	11.8732	9.85395	8.55996	9.39934	2.33716	3.44815e-05	0.000475658	up-regulated	Aldo/keto reductase family	-	Aldo_ket_red
A7_3103862	5.03265	6.75885	6.9253	3.88892	4.55473	3.96885	2.34971	0.00070352	0.00575439	up-regulated	lectin related to XCL of Xerocomus chrysenteron	-	FB_lectin
A7_3100122	9.87627	8.97792	8.07267	7.48732	5.16093	6.94071	2.35225	0.000290766	0.00281318	up-regulated	-	-	-
A7_3108159	10.3895	9.28135	9.82632	8.3774	6.14063	7.33382	2.35433	4.18714e-05	0.000564896	up-regulated	Serine/threonine phosphatases, family 2C, catalytic domain	-	PP2C
A7_3107585	10.9572	10.2876	11.2967	8.51995	8.66549	8.47017	2.3544	3.36262e-11	2.02219e-09	up-regulated	-	-	-
A7_3102196	12.1946	11.6436	11.0447	9.37773	9.27092	9.39738	2.35456	1.65581e-10	8.67832e-09	up-regulated	-	-	-
new_gene87	10.893	8.78437	7.98901	8.14488	4.11814	7.6944	2.36203	0.00861219	0.041164	up-regulated	Glutathione S-transferase, N-terminal domain	-	-
A7_3100863	11.7381	10.9033	12.0485	9.15112	8.69783	9.77766	2.36326	5.24624e-08	1.63076e-06	up-regulated	Triose-phosphate Transporter family	-	TPT
A7_3103476	15.7799	13.0536	15.1613	12.8084	12.0452	12.9932	2.37493	7.75027e-05	0.000927485	up-regulated	AMP-binding enzyme C-terminal domain	-	AMP-binding,AMP-binding_C
A7_3108622	11.1688	8.94689	10.0039	8.38239	7.71189	7.60897	2.37688	2.20829e-05	0.000324555	up-regulated	Major Facilitator Superfamily	-	MFS_1
A7_3104129	10.6758	10.4852	9.52243	9.23068	5.78686	6.30144	2.37801	0.00258825	0.0164692	up-regulated	-	-	-
A7_3104098	8.43785	7.1777	7.56526	5.98105	4.35289	5.63097	2.38228	4.23818e-05	0.000570944	up-regulated	-	-	-
new_gene341	11.7307	12.4528	11.5535	9.8629	9.49196	9.35158	2.38349	4.04449e-11	2.41645e-09	up-regulated	-	-	-
A7_3101485	13.6383	12.0345	13.1236	10.9181	9.87803	11.0215	2.38515	1.14036e-06	2.58435e-05	up-regulated	GMC oxidoreductase	-	GMC_oxred_C,GMC_oxred_N
A7_3105375	10.2487	10.0069	10.0899	8.52897	6.77374	7.34199	2.38643	7.46178e-07	1.76493e-05	up-regulated	Belongs to the GST superfamily	-	GST_C,GST_N,GST_N_3
A7_3104115	12.8684	11.191	13.959	10.318	10.4119	11.1579	2.38685	8.62192e-05	0.00101967	up-regulated	-	-	-
A7_3108049	11.9247	11.3542	11.0172	9.2796	8.43336	9.39345	2.38919	2.92009e-09	1.26089e-07	up-regulated	Aryl-alcohol oxidase	-	GMC_oxred_C,GMC_oxred_N
A7_3108517	14.6289	14.1139	12.0942	11.5142	11.4573	11.6786	2.39605	1.61078e-05	0.000253347	up-regulated	Belongs to the peptidase A1 family	-	Asp
A7_3101853	6.43211	5.65411	6.00146	3.50599	3.73053	3.96885	2.40108	7.60478e-05	0.000919682	up-regulated	-	-	-
A7_3102139	14.715	10.3765	11.9298	11.1448	9.95587	11.4469	2.40947	0.00445497	0.0250535	up-regulated	Survival protein SurE	-	SurE
A7_3108648	9.02749	7.78062	8.85552	6.26639	6.29894	6.19721	2.41096	4.58772e-08	1.46061e-06	up-regulated	Prolyl oligopeptidase family	-	Peptidase_S9
A7_3103584	11.4923	10.678	14.0214	10.4849	10.2923	10.3167	2.41709	0.000733962	0.00596045	up-regulated	-	-	-
A7_3107526	9	7.65568	8.27583	6.1774	5.11909	6.41422	2.42883	4.60909e-06	8.67244e-05	up-regulated	pheromone receptor	-	STE3
A7_3104655	11.139	9.30357	10.633	7.68589	7.68346	8.71313	2.43221	4.54623e-06	8.58488e-05	up-regulated	to MEROPS serine peptidase family S28	-	Peptidase_S28
A7_3100963	13.2606	10.958	12.8443	10.6355	9.53436	10.2335	2.43869	1.61674e-05	0.00025385	up-regulated	-	-	-
A7_3105382	13.5369	10.8739	12.6824	10.7767	9.20244	10.4502	2.44292	0.000116515	0.00131058	up-regulated	-	-	Lipase_GDSL
A7_3104945	18.2801	17.3154	16.8017	15.3427	14.988	15.1088	2.44513	8.61465e-09	3.3304e-07	up-regulated	This enzyme condenses acetyl-CoA with acetoacetyl-CoA to form HMG-CoA, which is the substrate for HMG-CoA reductase	ERG13	HMG_CoA_synt_C,HMG_CoA_synt_N
A7_3101661	10.8458	11.2289	8.89234	8.6702	7.96318	7.68158	2.4558	2.16016e-05	0.000319575	up-regulated	carbohydrate-binding module family 13 protein	-	Ricin_B_lectin
A7_3105884	12.6054	11.7531	11.1335	9.20276	9.59286	9.66658	2.45735	1.14265e-08	4.25647e-07	up-regulated	Ctr copper transporter family	-	Ctr
A7_3103076	10.7537	10.9193	10.5624	8.71437	7.76034	8.26205	2.45947	2.69229e-12	1.89097e-10	up-regulated	-	-	-
A7_3106609	7.46899	6.99561	7.54073	5.00371	5.2016	4.52277	2.46126	7.32111e-08	2.22315e-06	up-regulated	-	-	F-box,F-box-like
A7_3102555	15.561	15.2982	14.6458	12.7435	12.7419	12.7523	2.47136	3.30285e-14	3.03896e-12	up-regulated	-	-	Cu_bind_like
A7_3105230	10.8914	10.8903	7.89053	8.0478	7.99823	7.70077	2.47455	0.000143612	0.00155639	up-regulated	alpha beta-hydrolase	-	Abhydrolase_3,Say1_Mug180
A7_3104709	10.7574	10.1649	10.5339	8.39231	7.89041	7.73839	2.47649	3.80362e-13	3.12474e-11	up-regulated	-	-	-
A7_3100987	11.2585	9.90725	12.3753	9.11563	8.29925	9.43605	2.48336	2.73386e-05	0.000385802	up-regulated	-	-	-
new_gene160	12.9467	12.0906	12.0241	9.83952	9.47961	10.3525	2.48385	5.48408e-10	2.65574e-08	up-regulated	-	-	-
A7_3102592	12.0978	10.0731	11.3471	8.88918	8.77733	9.00316	2.50219	4.27517e-07	1.07475e-05	up-regulated	Peptide N-acetyl-beta-D-glucosaminyl asparaginase amidase A	-	PNGaseA
new_gene16	12.4066	12.5804	9.01984	9.74785	9.1848	9.42071	2.50646	0.000316362	0.00301691	up-regulated	-	-	-
A7_3107638	9.07802	4.68248	6.68903	5.48367	4.67514	5.60405	2.52207	0.00521404	0.0280716	up-regulated	-	-	-
A7_3103006	8.68032	10.5077	5.84996	7.65326	5.42412	6.51881	2.529	0.00507401	0.0274173	up-regulated	lysozyme	-	Phage_lysozyme
A7_3107815	10.4618	8.19929	9.59868	7.14411	6.9981	7.29226	2.5493	3.17673e-06	6.35416e-05	up-regulated	-	-	-
A7_3102209	8.88116	7.92773	7.22382	6.69288	4.20071	4.83209	2.55188	0.000407892	0.00368304	up-regulated	-	-	-
A7_3101630	12.3893	9.88122	12.7739	9.54714	8.86222	10.0462	2.55295	6.57276e-05	0.00081067	up-regulated	Major Facilitator Superfamily	-	MFS_1
A7_3108910	9.83539	10.8063	6.51106	7.17891	6.44158	7.94559	2.55379	0.00155759	0.0109567	up-regulated	Belongs to the cytochrome P450 family	-	p450
new_gene392	8.80908	6.44025	7.82601	5.87184	4.67514	5.57661	2.56007	9.22447e-05	0.00107709	up-regulated	-	-	-
A7_3105398	12.2299	9.82431	9.03967	9.30608	7.36329	8.02385	2.56316	0.000974249	0.00748253	up-regulated	-	-	-
A7_3103545	10.8705	9.20996	9.43861	7.84604	6.74651	7.61572	2.57215	1.74663e-06	3.72008e-05	up-regulated	Catalyzes the synthesis of activated sulfate	MET14	APS_kinase
A7_3104547	9.3918	9.65799	9.43029	7.1674	6.47514	7.04448	2.58302	1.81879e-14	1.70762e-12	up-regulated	Putative threonine/serine exporter	PRM10	ThrE,ThrE_2
new_gene253	13.093	11.9349	14.3446	11.1047	10.2662	11.0486	2.59199	5.60982e-06	0.000103855	up-regulated	-	-	-
A7_3100125	8.29438	9.95169	8.85552	6.37043	6.52407	6.89702	2.59898	2.03172e-07	5.6648e-06	up-regulated	-	-	-
A7_3109000	12.7874	12.0931	13.1148	10.0932	10.0098	10.2553	2.60293	9.124e-14	8.07211e-12	up-regulated	CMGC MAPK protein kinase	tmk1	Pkinase
A7_3107378	16.4044	15.7179	15.0501	12.9423	12.9555	13.6481	2.60714	1.05709e-09	4.98782e-08	up-regulated	-	-	-
A7_3103169	13.4621	14.0554	12.2047	10.0038	11.2626	10.8821	2.62115	4.80612e-07	1.19517e-05	up-regulated	-	-	-
A7_3101051	9.49822	8.24593	10.8643	7.95714	4.73177	7.60218	2.6311	0.000901909	0.00703857	up-regulated	-	-	-
A7_3102971	7.0831	6.80111	7.98447	0	4.88944	5.70884	2.63234	0.00851351	0.0407559	up-regulated	-	-	-
A7_3105271	9.2382	8.2762	11.6311	8.12121	7.27076	7.83417	2.63374	0.000344604	0.00322523	up-regulated	-	-	-
A7_3104902	10.6748	9.77569	10.4409	8.01607	7.64712	7.39006	2.64429	1.5152e-12	1.13585e-10	up-regulated	-	-	-
new_gene32	9.48507	7.82907	10.3877	7.37174	5.52371	7.2753	2.64994	9.12099e-05	0.00106771	up-regulated	-	-	-
A7_3100979	10.5264	10.0659	11.4992	8.3724	7.30849	8.54992	2.6581	9.09715e-08	2.70883e-06	up-regulated	-	-	-
new_gene129	7.16238	6.8689	8.16383	5.48367	0	5.43103	2.66383	0.0084677	0.0406	up-regulated	-	-	-
new_gene396	16.3118	16.4571	14.389	13.6657	12.2212	13.6163	2.66829	4.01443e-06	7.74356e-05	up-regulated	-	-	-
A7_3102855	8.12942	7.13429	7.65941	5.8432	3.35128	5.04723	2.66966	4.44328e-05	0.000590445	up-regulated	-	-	-
A7_3105470	10.1424	7.07811	10.4065	6.77099	7.44177	6.97263	2.69107	0.00010159	0.00117215	up-regulated	-	-	-
A7_3100826	13.514	13.2116	13.0597	10.6655	10.6988	10.3291	2.70135	1.11398e-21	2.1808e-19	up-regulated	Belongs to the glycosyl hydrolase 5 (cellulase A) family	exgA	Cellulase
A7_3107581	10.367	8.41419	10.7304	7.87463	6.37202	7.6556	2.70211	1.18776e-05	0.000196912	up-regulated	Peroxidase, family 2	-	Peroxidase_2
A7_3103236	6.0821	6.14452	6.65515	3.88892	2.34804	4.27223	2.70277	8.78955e-05	0.00103629	up-regulated	-	-	-
A7_3101736	10.4106	10.2951	8.67287	7.48732	7.23202	7.10334	2.70284	3.6892e-08	1.19522e-06	up-regulated	-	-	-
A7_3101294	10.1687	9.15128	8.32694	7.78711	5.11909	5.80654	2.72527	0.000155611	0.00166293	up-regulated	-	-	-
A7_3105997	14.0781	11.6383	13.3293	10.8159	10.1848	10.6899	2.73711	7.63114e-07	1.78918e-05	up-regulated	Belongs to the cytochrome P450 family	-	p450
new_gene315	12.1154	9.32304	12.584	8.77249	9.66371	8.7657	2.73832	4.66876e-05	0.000611927	up-regulated	-	-	-
A7_3103045	12.6257	11.9416	7.84116	10.0151	8.13574	7.99305	2.74104	0.00184717	0.0125523	up-regulated	Belongs to the multicopper oxidase family	-	Cu-oxidase,Cu-oxidase_2,Cu-oxidase_3
A7_3107532	15.6955	15.3744	14.4228	12.4277	12.2692	12.7899	2.74522	4.81582e-12	3.30674e-10	up-regulated	Uncharacterized alpha/beta hydrolase domain (DUF2235)	-	DUF2235
A7_3101437	14.8525	11.5994	13.969	10.4112	11.3785	11.6636	2.74536	4.40559e-05	0.000588329	up-regulated	phosphate transporter	-	Sugar_tr
A7_3107574	11.033	9.0351	10.7593	8.62043	6.52407	7.30903	2.7634	1.55108e-05	0.000246061	up-regulated	-	-	-
A7_3106061	15.5293	14.1489	15.5986	12.9315	11.3168	12.6721	2.76864	1.39902e-07	4.08543e-06	up-regulated	Belongs to the multicopper oxidase family	-	Cu-oxidase,Cu-oxidase_2,Cu-oxidase_3
A7_3100088	7.42373	6.22949	7.43155	4.83939	3.93731	4.33906	2.77213	1.45066e-06	3.17799e-05	up-regulated	Alpha/beta hydrolase family	-	Abhydrolase_1,Abhydrolase_6,Hydrolase_4
A7_3100975	11.6362	10.3012	12.465	9.36267	7.97495	9.15694	2.77243	1.37217e-06	3.0132e-05	up-regulated	-	-	-
new_gene53	13.8333	10.4831	11.8618	10.0656	9.4119	10.1264	2.78361	6.11033e-05	0.000766615	up-regulated	Cytochrome P450	-	-
new_gene72	8.66095	8.70499	10.3485	5.75369	6.6172	7.30903	2.78495	3.33643e-06	6.65912e-05	up-regulated	-	-	-
A7_3105550	17.3245	16.0371	15.9895	14.7101	12.29	13.414	2.79464	5.64295e-06	0.000104259	up-regulated	-	-	-
A7_3101350	8.57663	6.71532	7.32784	5.55606	0	5.57661	2.79639	0.00708538	0.0356633	up-regulated	-	-	-
A7_3108667	9.85768	8.06122	8.64437	5.89993	4.55473	7.18735	2.81424	5.56979e-05	0.00071475	up-regulated	-	-	-
A7_3106162	6.21554	5.3845	5.38241	2.98316	0	3.96885	2.83336	0.00623806	0.032209	up-regulated	-	-	-
A7_3105864	13.0719	9.87134	13.4165	10.5649	9.0521	9.63368	2.85174	8.70256e-05	0.00102789	up-regulated	Major Facilitator Superfamily	-	MFS_1
A7_3105287	13.4713	12.063	14.7247	10.8168	11.0127	10.9744	2.86093	6.93975e-07	1.65421e-05	up-regulated	Belongs to the GMC oxidoreductase family	-	GMC_oxred_C,GMC_oxred_N
new_gene191	9.7591	9.28632	10.5494	7.1558	6.92712	7.22318	2.86272	6.00518e-12	4.06277e-10	up-regulated	-	-	-
A7_3108198	11.0472	10.7933	8.26464	8.48793	5.42412	7.47423	2.8632	0.000243307	0.00243333	up-regulated	-	-	-
A7_3108169	10.0825	9.94071	9.50985	6.67674	6.90266	7.35819	2.86371	5.16929e-16	6.09778e-14	up-regulated	-	-	-
A7_3102990	11.2305	10.7994	8.86048	6.78612	8.23703	7.83417	2.8654	2.52826e-06	5.16945e-05	up-regulated	-	-	-
A7_3108168	10.9909	10.5131	10.0416	7.56831	7.36329	8.05897	2.8779	7.66695e-14	6.91604e-12	up-regulated	-	-	-
A7_3103080	9.53699	8.94689	9.47629	6.59319	6.00934	6.73276	2.87954	1.44014e-14	1.38029e-12	up-regulated	-	-	-
A7_3104645	13.3363	11.4613	13.0629	10.21	8.85268	10.3021	2.90155	1.69115e-07	4.84745e-06	up-regulated	-	-	-
A7_3108757	7.52148	5.34696	6.1548	3.99689	3.61485	3.78931	2.90668	6.33824e-05	0.00078915	up-regulated	-	-	-
A7_3106654	11.7903	9.87629	10.2317	7.95045	7.14086	8.53218	2.90979	5.02126e-07	1.23202e-05	up-regulated	-	-	-
A7_3100169	9.78439	10.3328	10.0899	7.23511	6.22195	7.68801	2.92578	2.72094e-11	1.68023e-09	up-regulated	Probable N6-adenine methyltransferase	EFM5	N6-adenineMlase
A7_3109176	10.1227	8.69007	7.20833	3.50599	6.89027	6.53316	2.92723	0.000524409	0.00456061	up-regulated	-	-	-
A7_3106628	10.1142	8.95938	8.70634	6.37043	5.8649	6.98312	2.93149	1.0928e-08	4.08734e-07	up-regulated	-	-	-
new_gene69	10.6892	9.27886	9.83391	7.86754	5.2016	7.2143	2.93665	4.40192e-06	8.35094e-05	up-regulated	-	-	-
A7_3108046	12.8814	11.993	12.7699	9.2112	9.47547	10.1335	2.9392	9.87137e-14	8.65014e-12	up-regulated	-	-	-
A7_3107317	7.7366	5.80017	3.69759	4.09734	3.19891	3.69039	2.946	0.00213483	0.0141926	up-regulated	-	-	-
A7_3101729	11.5377	10.2664	10.9982	8.18538	7.13037	8.56395	2.95278	1.19641e-09	5.53175e-08	up-regulated	-	-	-
A7_3108381	10.6622	10.3835	7.46453	7.38174	6.50794	7.22318	2.95283	1.51073e-05	0.000240488	up-regulated	Glycosyl hydrolase family 61	-	Glyco_hydro_61
A7_3103268	12.1271	12.385	11.3346	10.0135	7.3543	8.62214	2.96543	1.31828e-06	2.92503e-05	up-regulated	Belongs to the CRISP family	-	CAP
A7_3100953	12.0855	11.7195	10.3272	8.51088	8.4461	8.77176	2.97095	1.77113e-10	9.2069e-09	up-regulated	-	-	-
A7_3103267	10.9698	11.2771	9.2049	8.3724	7.46701	7.07421	2.98776	1.80406e-07	5.12271e-06	up-regulated	Belongs to the CRISP family	-	CAP
A7_3106853	10.3368	8.45887	10.3388	7.49655	5.93893	7.03443	2.9897	3.72469e-07	9.66234e-06	up-regulated	Expressed protein	-	-
A7_3107096	12.9018	13.1071	15.2363	9.53376	11.6496	11.5243	2.9974	1.81865e-05	0.000278426	up-regulated	Class I glutamine amidotransferase-like protein	-	GATase
new_gene359	12.9818	12.3358	12.6179	9.7166	9.01835	10.0795	3.00204	1.98036e-15	2.09441e-13	up-regulated	-	-	-
A7_3107949	12.7542	13.4958	10.816	9.82495	9.34767	9.90443	3.01059	2.2691e-07	6.21368e-06	up-regulated	Peroxidase, family 2	-	Peroxidase_2
A7_3106751	7.6684	6.85559	3.40319	3.88892	4.20071	3.34502	3.0174	0.00126675	0.00926502	up-regulated	SET (Su(var)3-9, Enhancer-of-zeste, Trithorax) domain	-	SET
A7_3106264	11.37	12.6591	14.4711	9.2796	10.5042	10.8133	3.0395	1.35248e-05	0.000219087	up-regulated	imidazolonepropionase activity	-	-
A7_3101173	11.0064	8.69755	6.56071	6.39036	6.58682	7.05446	3.04733	0.000253872	0.00253075	up-regulated	-	-	Lactonase
A7_3102944	12.2524	10.5215	14.3286	9.8286	9.63616	10.5768	3.05937	4.37754e-05	0.000585433	up-regulated	Glycosyl hydrolases family 16	-	Glyco_hydro_16
A7_3106009	8.97198	8.2911	8.4173	5.48367	5.52371	5.6574	3.06013	1.60668e-15	1.75989e-13	up-regulated	2OG-Fe(II) oxygenase superfamily	-	2OG-FeII_Oxy_3
A7_3107909	15.8896	15.5291	11.547	12.8604	11.6123	11.3555	3.07343	0.00012762	0.00141303	up-regulated	-	-	-
A7_3108228	8.2994	9.05852	2.53349	6.08256	3.19891	4.73616	3.0824	0.00562649	0.0297013	up-regulated	-	-	-
A7_3101730	12.2377	11.7833	12.3972	8.82104	8.57552	9.61694	3.08797	1.17393e-15	1.31723e-13	up-regulated	-	-	-
A7_3109063	6.15036	5.42109	4.93247	2.98316	1.60676	3.05816	3.11505	0.000196011	0.00201733	up-regulated	-	-	-
A7_3106377	9.97996	9.72171	5.14267	6.84509	5.42412	5.96304	3.11877	0.00037875	0.0034814	up-regulated	-	-	-
A7_3105436	14.1774	11.8656	15.1532	10.5638	11.5017	11.1798	3.12452	2.2163e-06	4.57223e-05	up-regulated	Glycoside hydrolase family 92 protein	-	Glyco_hydro_92
A7_3108108	13.64	9.76327	10.4467	8.7876	9.41839	9.15694	3.14903	0.000105609	0.00120709	up-regulated	alkaline phosphatase	-	PhoD,PhoD_N
A7_3106930	5.41212	4.18329	6.49838	2.75617	2.83532	2.48044	3.17674	0.000333795	0.00314355	up-regulated	-	-	-
A7_3107901	14.3958	13.8363	10.0825	11.1507	10.1618	9.44556	3.17951	7.04472e-05	0.000860803	up-regulated	-	-	-
A7_3108271	7.34824	8.51918	6.12211	4.27941	4.55473	4.6857	3.1798	1.66716e-06	3.57565e-05	up-regulated	Terpene synthase family, metal binding domain	-	Terpene_synth_C
A7_3105887	12.854	12.0543	11.9737	9.79348	7.0096	9.41685	3.20776	1.96949e-07	5.52477e-06	up-regulated	-	-	-
new_gene34	11.0117	8.32045	11.0637	7.81688	6.50794	7.42124	3.22168	9.05361e-07	2.09302e-05	up-regulated	-	-	-
A7_3105202	12.0156	10.6064	9.50193	7.95045	7.71189	7.78108	3.25208	1.84003e-08	6.38871e-07	up-regulated	Aryl-alcohol oxidase	-	GMC_oxred_C,GMC_oxred_N
A7_3105797	10.2357	10.7181	10.352	7.88871	6.20205	7.02431	3.26194	2.38616e-12	1.70195e-10	up-regulated	-	-	-
A7_3105078	7.11761	7.37711	4.15089	2.98316	1.60676	4.63341	3.2755	0.00110776	0.00828657	up-regulated	-	-	-
A7_3104903	11.8394	11.4993	10.3678	8.47865	7.80721	7.83417	3.28961	2.66112e-13	2.2259e-11	up-regulated	Glycosyl hydrolases family 16	-	Glyco_hydro_16
A7_3108657	9.96897	7.29077	10.7182	5.48367	5.49127	7.66214	3.29386	5.14835e-05	0.000667183	up-regulated	-	-	-
A7_3103079	7.42373	7.81539	8.9116	4.83939	4.20071	5.43103	3.32621	6.3613e-09	2.55591e-07	up-regulated	-	-	-
A7_3107926	8.00589	4.41863	5.88935	4.19124	2.34804	3.69039	3.33343	0.000480119	0.00422331	up-regulated	-	-	-
A7_3101800	12.3259	12.0448	10.188	8.34201	8.30859	8.61541	3.35148	1.17307e-10	6.23897e-09	up-regulated	Voltage-dependent anion channel	-	SLAC1
A7_3105234	8.35831	7.24047	9.08491	5.95451	3.35128	4.92203	3.36174	1.87703e-06	3.94306e-05	up-regulated	s-adenosyl-l-methionine-dependent methyltransferase	-	Methyltransf_23,Methyltransf_25
A7_3101777	13.7392	11.3956	12.2149	9.69673	8.62494	9.68275	3.36944	1.35034e-08	4.93035e-07	up-regulated	Belongs to the cytochrome P450 family	-	p450
A7_3101627	11.1824	8.13466	13.2038	9.13348	7.08761	8.86542	3.37416	0.000176578	0.00184624	up-regulated	Fruit-body specific protein a	-	-
A7_3104896	10.9808	8.73072	10.1367	7.37174	5.96278	6.89702	3.37493	1.4584e-08	5.2213e-07	up-regulated	-	-	-
A7_3107164	10.3931	7.41388	9.75747	6.55837	4.20071	6.88589	3.38273	1.38481e-05	0.00022306	up-regulated	-	-	-
A7_3103465	13.6045	9.51932	12.4178	9.47895	8.89978	9.18673	3.39722	3.75767e-06	7.30959e-05	up-regulated	Glycosyl-hydrolase family 116, catalytic region	-	Bac_rhamnosid6H,Bac_rhamnosid_C
A7_3106210	9.12118	9.31819	7.44484	5.48367	5.42412	5.46135	3.40706	2.3926e-10	1.20297e-08	up-regulated	Lysine methyltransferase	-	Methyltransf_16
A7_3103894	12.4557	11.8473	13.8874	9.61648	9.51433	9.56554	3.42872	2.82768e-11	1.7345e-09	up-regulated	-	-	-
A7_3104156	6.35707	6.88208	5.90865	3.77222	0	3.5842	3.44361	0.000170953	0.00180176	up-regulated	-	-	-
new_gene240	13.3415	7.74498	10.8846	8.07269	8.27087	9.1336	3.45669	0.00707553	0.0356332	up-regulated	-	-	-
new_gene263	13.6663	11.6936	14.9168	10.4209	10.3295	10.6795	3.45947	6.83134e-08	2.0813e-06	up-regulated	Epoxide hydrolase N terminus	-	-
A7_3105158	13.4998	9.71804	11.8602	9.01649	8.3544	9.25538	3.47317	1.76717e-06	3.74648e-05	up-regulated	Fumarylacetoacetate (FAA) hydrolase family	-	FAA_hydrolase
A7_3105953	11.7796	11.6903	10.5525	7.59432	6.85247	8.7868	3.47526	2.94019e-10	1.47026e-08	up-regulated	KR domain	-	adh_short_C2
A7_3106852	11.5371	9.86471	12.2115	7.95714	7.5481	8.40147	3.48708	4.58925e-10	2.23416e-08	up-regulated	Expressed protein	-	-
A7_3108768	12.6736	8.81219	9.63824	8.05406	7.61737	7.83995	3.49818	1.32559e-05	0.000215872	up-regulated	Taurine catabolism dioxygenase TauD, TfdA family	-	TauD
A7_3102273	14.4959	9.48948	12.0852	10.3412	8.92125	9.47	3.50082	6.65442e-05	0.000819642	up-regulated	Phosphatidylethanolamine-binding protein	-	PBP
new_gene43	13.0249	11.8573	11.5206	9.00037	8.39442	8.85689	3.51621	1.53508e-14	1.45611e-12	up-regulated	-	-	-
A7_3107163	10.2487	8.03195	10.5144	6.67674	5.38934	6.76956	3.55315	2.70853e-08	9.02224e-07	up-regulated	-	-	-
A7_3103765	13.6026	13.1318	13.2853	9.37022	7.80721	10.7746	3.57465	8.35884e-09	3.27275e-07	up-regulated	cytochrome p450	-	p450
A7_3102943	12.3644	10.4212	15.6077	9.22514	10.6719	11.2274	3.61278	0.00502033	0.0271878	up-regulated	Glycosyl transferase family group 2	-	Glyco_trans_2_3
A7_3103056	13.8152	12.9951	12.8235	9.86468	8.71197	9.9862	3.65778	4.86411e-16	5.88877e-14	up-regulated	Belongs to the multicopper oxidase family	-	Cu-oxidase,Cu-oxidase_2,Cu-oxidase_3
A7_3107097	14.1237	12.6369	15.4014	10.1188	9.54625	11.7382	3.67806	2.3598e-07	6.42383e-06	up-regulated	Class I glutamine amidotransferase-like protein	-	GATase
A7_3103025	12.1547	10.1432	8.78938	7.59432	6.45846	7.59536	3.70016	3.728e-07	9.66234e-06	up-regulated	Belongs to the class VI-like SAM-binding methyltransferase superfamily. Isoprenylcysteine carboxyl methyltransferase family	-	ICMT
A7_3106577	9.94835	7.45857	5.20644	4.71843	5.38934	4.73616	3.70361	4.47786e-05	0.000593671	up-regulated	cytochrome p450	-	p450
new_gene50	7.6684	6.95875	7.5469	3.50599	0	4.87776	3.7143	5.75263e-05	0.000731243	up-regulated	-	-	-
A7_3108966	13.3705	10.0396	11.1928	7.54181	8.55212	8.92917	3.73989	3.24806e-07	8.58777e-06	up-regulated	-	-	-
A7_3101864	14.9914	10.7907	11.8543	9.31393	9.94093	10.2125	3.76264	6.83934e-06	0.000122668	up-regulated	-	-	-
A7_3105857	13.0192	10.2789	13.2276	8.75722	8.13574	9.43605	3.76864	1.03141e-08	3.90533e-07	up-regulated	Belongs to the multicopper oxidase family	FET3	Cu-oxidase,Cu-oxidase_2,Cu-oxidase_3
A7_3107113	13.5336	12.0995	11.4581	9.25263	7.78731	9.05377	3.80938	9.2583e-11	5.01229e-09	up-regulated	-	-	-
A7_3109168	5.336	6.49276	4.89425	0	2.83532	2.48044	3.84891	0.000128112	0.00141507	up-regulated	-	-	-
A7_3103336	5.44872	5.68453	1.37661	2.75617	0	0.938202	3.85589	0.0104444	0.0474794	up-regulated	-	-	-
A7_3108380	10.5243	10.3231	6.66653	5.69077	5.64662	6.56142	3.88241	4.13854e-07	1.05774e-05	up-regulated	-	-	-
A7_3107956	12.03	12.2665	9.7641	8.15657	7.34525	7.81669	3.89546	3.01571e-11	1.83759e-09	up-regulated	Peroxidase, family 2	-	Peroxidase_2
A7_3101964	7.87079	6.29009	5.35454	3.35185	2.34804	3.34502	3.96124	1.22389e-06	2.7533e-05	up-regulated	-	-	-
A7_3104513	7.99974	11.9206	6.9253	7.43069	5.49127	5.82996	3.96988	0.00483535	0.0265454	up-regulated	NAD-P-binding protein	-	Epimerase,NAD_binding_10,NmrA
A7_3109165	13.1835	10.9727	13.5879	8.42167	8.66912	9.53914	3.98555	6.03936e-11	3.47301e-09	up-regulated	-	-	-
A7_3107421	12.9853	13.5335	6.81711	7.69393	9.24197	8.77176	4.0093	0.00381066	0.022304	up-regulated	-	-	-
A7_3107389	15.3959	15.2224	11.0834	11.1084	10.5688	10.5022	4.01263	1.70647e-07	4.87617e-06	up-regulated	-	-	-
A7_3104696	11.6327	10.4099	11.9774	7.78711	6.07648	7.90756	4.02679	9.53327e-13	7.37106e-11	up-regulated	-	-	-
A7_3103257	13.389	11.9627	11.5221	8.80998	6.9981	8.97979	4.03302	6.5268e-11	3.73e-09	up-regulated	aldehyde reductase	-	Aldo_ket_red
A7_3106895	11.7256	10.4981	7.36325	7.22404	6.45846	6.02524	4.06022	3.46033e-07	9.07078e-06	up-regulated	Belongs to the peroxidase family	CCP1	peroxidase
A7_3107850	6.94898	7.90207	6.52364	4.09734	0	3.5842	4.06442	4.78286e-06	8.94453e-05	up-regulated	-	-	-
A7_3107207	3.70448	5.82768	5.1097	0	2.34804	1.50196	4.07534	0.000586972	0.00500068	up-regulated	-	-	-
A7_3107229	12.6245	8.88929	11.8698	8.02247	6.50794	8.06391	4.0961	4.5636e-08	1.45797e-06	up-regulated	Alpha-L-arabinofuranosidase C-terminus	abfA	Alpha-L-AF_C
A7_3105858	13.6808	10.9486	13.7336	9.15404	7.78061	9.76556	4.11561	2.47436e-09	1.07898e-07	up-regulated	Iron permease FTR1 family	FTR1	FTR1
A7_3104718	10.9808	9.15671	9.54573	6.0327	6.07648	5.9417	4.12338	2.85327e-15	2.94977e-13	up-regulated	-	-	-
A7_3103070	7.53856	8.36808	3.94197	4.36249	2.83532	2.48044	4.13611	2.44151e-05	0.000352106	up-regulated	-	-	DPBB_1
A7_3105491	15.1235	10.6054	13.0446	9.85574	9.14104	10.1074	4.14043	2.92422e-07	7.77622e-06	up-regulated	cyclopropane fatty acid synthase of Coprinus cinereus, which is essential for fruiting body initiation	-	CMAS
A7_3106801	6.3762	3.79449	4.54548	0	0	2.89005	4.14757	0.0035948	0.0213944	up-regulated	to MEROPS cysteine peptidase family C14	-	Peptidase_C14
A7_3105381	14.2834	10.7651	11.508	9.05759	8.71197	8.70048	4.17097	2.72599e-08	9.02224e-07	up-regulated	Cytochrome p450	-	p450
new_gene48	7.2058	6.65516	6.1548	3.88892	2.34804	0	4.1753	8.88431e-06	0.000154428	up-regulated	-	-	-
A7_3105996	3.82076	2.40378	5.38241	0	1.01638	1.50196	4.30471	0.00499516	0.0271313	up-regulated	-	-	-
A7_3105999	9.6747	6.20872	8.33766	4.27941	4.03056	4.73616	4.34767	9.14088e-09	3.51905e-07	up-regulated	-	-	-
new_gene89	11.0709	10.6771	10.1998	6.39036	5.96278	6.64303	4.34917	1.41641e-30	5.01244e-28	up-regulated	-	-	-
A7_3105889	17.1347	14.6713	14.6128	11.2885	9.76555	12.4218	4.46102	5.48219e-09	2.24748e-07	up-regulated	-	-	-
A7_3107112	5.08009	3.90194	4.73038	2.15497	0	0	4.47143	0.00192124	0.0129695	up-regulated	-	-	-
A7_3103913	11.9906	8.75958	10.2289	6.20017	6.29894	6.62975	4.52011	3.11973e-11	1.88846e-09	up-regulated	-	-	-
A7_3105890	17.6647	15.2214	15.1626	12.1062	9.84952	12.698	4.56117	3.98723e-09	1.68287e-07	up-regulated	-	-	-
A7_3101275	10.5933	11.2062	9.8823	6.30891	5.73239	6.19721	4.57957	4.41527e-26	1.31048e-23	up-regulated	synthase	-	Terpene_synth_C
A7_3101200	13.6237	9.97187	12.6241	8.12121	7.06575	8.12674	4.85501	9.24447e-12	6.1193e-10	up-regulated	-	-	-
A7_3106063	7.91724	8.02602	8.35535	3.64524	1.60676	3.5842	5.07656	1.35921e-18	2.05019e-16	up-regulated	-	-	-
A7_3101749	12.4929	12.1062	8.06408	7.07188	5.91467	6.62975	5.1656	9.26084e-11	5.01229e-09	up-regulated	-	-	-
new_gene115	13.4954	12.165	7.75314	8.01607	4.11814	6.94071	5.36793	0.000263239	0.00260443	up-regulated	-	-	-
A7_3105910	8.57249	7.94039	8.85552	3.35185	2.0245	3.88187	5.37384	9.72922e-21	1.72151e-18	up-regulated	-	-	-
A7_3104780	4.44561	4.00195	4.08455	0	0	0.938202	5.55303	0.000788452	0.00629189	up-regulated	-	-	-
A7_3101769	9.74077	6.62411	11.7972	5.24178	3.19891	5.52013	5.64814	2.54217e-09	1.10333e-07	up-regulated	Alpha galactosidase A	aglD	Melibiase_2
A7_3105994	13.9035	10.1418	13.4386	8.74178	4.55473	6.2328	5.71761	2.35511e-05	0.00034125	up-regulated	Hydrophobic surface binding protein	-	HsbA
A7_3104176	3.70448	2.89488	4.27505	0	0	0	6.02725	0.00202787	0.0135995	up-regulated	-	-	-
A7_3107257	3.578	4.48925	3.03291	0	0	0	6.12556	0.00143974	0.0103072	up-regulated	-	-	-
A7_3105231	11.6456	11.1569	6.00146	5.69077	3.19891	3.05816	6.39314	9.20013e-06	0.00015793	up-regulated	C-terminal domain of 1-Cys peroxiredoxin	TSA1	1-cysPrx_C,AhpC-TSA
A7_3101751	16.3218	10.2114	12.563	8.76105	7.90895	8.18694	6.53312	5.00518e-06	9.30357e-05	up-regulated	alkaline phosphatase	-	PhoD,PhoD_N
A7_3109092	3.11429	3.79449	5.1097	0	0	0	6.58244	0.000318634	0.0030318	up-regulated	HNH endonuclease	-	HNH_2
A7_3107265	1.67285	2.67013	5.61168	0	0	0	6.61992	0.00143361	0.0102731	up-regulated	-	-	-
A7_3108649	5.12602	4.00195	3.03291	0	0	0	6.62843	0.000257642	0.00256277	up-regulated	-	-	-
A7_3103061	5.336	3.5521	2.88485	0	0	0	6.63821	0.000372336	0.00342929	up-regulated	MAP kinase kinase kinase activity	-	Pkinase
A7_3105978	10.7755	9.16213	6.65515	4.27941	0	0	7.04682	0.0025351	0.0161646	up-regulated	-	-	-
A7_3108772	3.11429	5.62304	4.4953	0	0	0	7.09684	4.15818e-05	0.000561812	up-regulated	Macrophage migration inhibitory factor (MIF)	-	MIF
