# Supplementary material for: Comparative Transcriptomic Analysis Reveals New Insights into Spawn Aging in Agaricus bisporus: Mitochondrial Dysfunction
Source: Int J Mol Sci. 2025 Jan 20;26(2):849. doi: 10.3390/ijms26020849 (PMC11766156; doi:10.3390/ijms26020849)
Supplement: Supplementary file 1 [file ijms-26-00849-s001.zip › ijms-3426991-supplementary/Table S6.xlsx]

## Sheet: Sheet1
Table S6. GO enrichment analysis of the DEGs in the As2796Y vs. As2796 comparison.
Ontology	Term	GOID	Input_number	Total_number	Percentage	Genes
biological_process	reproduction	GO:0000003	32	702	0.0456	A7_3101817|A7_3105424|A7_3107485|A7_3102023|A7_3102022|A7_3103779|A7_3100662|A7_3101916|A7_3104260|A7_3101777|A7_3102719|A7_3108595|A7_3100272|A7_3105795|A7_3107151|A7_3102692|A7_3105776|A7_3104591|A7_3108616|A7_3100670|A7_3100834|A7_3100793|A7_3107799|A7_3100657|A7_3100652|A7_3100874|A7_3102191|A7_3106442|A7_3104122|A7_3101345|A7_3107566|A7_3107777
biological_process	immune system process	GO:0002376	8	702	0.0114	A7_3105231|A7_3102430|A7_3105601|A7_3102944|A7_3105298|A7_3105568|A7_3100874|A7_3100945
biological_process	behavior	GO:0007610	1	702	0.0014	A7_3107799
biological_process	metabolic process	GO:0008152	389	702	0.5541	A7_3107128|A7_3101789|A7_3102004|A7_3100825|A7_3105953|A7_3100826|A7_3100822|A7_3100829|A7_3102578|A7_3104781|A7_3108560|A7_3101809|A7_3107601|A7_3100188|A7_3100494|A7_3105436|A7_3104925|A7_3108616|A7_3103329|A7_3108615|A7_3102136|A7_3108582|A7_3100225|A7_3102700|A7_3100592|A7_3101104|new_gene43|A7_3100599|A7_3104258|A7_3105729|A7_3103197|A7_3101976|A7_3106949|A7_3107862|A7_3104338|A7_3101519|A7_…
biological_process	cell proliferation	GO:0008283	3	702	0.0043	A7_3102430|A7_3105298|A7_3105231
biological_process	cellular process	GO:0009987	450	702	0.641	A7_3107128|A7_3102004|A7_3108065|A7_3108064|A7_3100825|A7_3105953|A7_3100826|A7_3100822|A7_3100829|A7_3102578|A7_3104781|A7_3105212|A7_3108560|A7_3101809|A7_3107607|A7_3107601|A7_3100188|A7_3103323|A7_3104925|A7_3108616|A7_3103329|A7_3108615|A7_3102136|A7_3108582|A7_3100225|A7_3100388|A7_3102700|A7_3101789|new_gene43|A7_3100599|A7_3100454|A7_3104258|A7_3100755|A7_3108660|A7_3105729|A7_3103197|A7_…
biological_process	nitrogen utilization	GO:0019740	2	702	0.0028	A7_3100419|A7_3104122
biological_process	reproductive process	GO:0022414	31	702	0.0442	A7_3101817|A7_3105424|A7_3107485|A7_3102023|A7_3102022|A7_3103779|A7_3100662|A7_3101916|A7_3104260|A7_3101777|A7_3102719|A7_3108595|A7_3100272|A7_3107151|A7_3102692|A7_3105776|A7_3104591|A7_3108616|A7_3100670|A7_3100834|A7_3100793|A7_3107799|A7_3100657|A7_3100652|A7_3100874|A7_3102191|A7_3106442|A7_3104122|A7_3101345|A7_3107566|A7_3107777
biological_process	biological adhesion	GO:0022610	4	702	0.0057	A7_3102602|A7_3102430|A7_3103088|A7_3102819
biological_process	signaling	GO:0023052	47	702	0.067	A7_3108920|A7_3104839|A7_3105763|A7_3103197|A7_3102834|A7_3105601|A7_3104917|A7_3101951|A7_3103501|A7_3101916|A7_3101445|A7_3106820|A7_3102188|A7_3103295|A7_3102719|A7_3108191|A7_3105212|A7_3105795|A7_3107192|A7_3102039|A7_3107151|A7_3105299|A7_3107074|A7_3106454|A7_3101817|A7_3106148|A7_3102398|A7_3104591|A7_3105590|A7_3108616|A7_3104182|A7_3107799|A7_3102664|A7_3100652|A7_3102981|A7_3106962|A7_…
biological_process	multicellular organismal process	GO:0032501	33	702	0.047	A7_3105763|A7_3101809|A7_3105601|A7_3103779|A7_3108595|A7_3101153|A7_3108517|A7_3108354|A7_3101776|A7_3101777|A7_3105231|A7_3100272|A7_3105212|A7_3105149|A7_3101697|A7_3100400|A7_3100749|A7_3107151|A7_3102039|A7_3101963|A7_3105298|A7_3100817|A7_3100834|A7_3100793|A7_3107799|A7_3100652|A7_3100874|A7_3103701|A7_3102430|A7_3106390|A7_3107467|A7_3108476|A7_3107777
biological_process	developmental process	GO:0032502	40	702	0.057	A7_3105424|A7_3102023|A7_3102022|A7_3105763|A7_3101809|A7_3105601|A7_3103779|A7_3100662|A7_3106272|A7_3101916|A7_3101153|A7_3107802|A7_3108354|A7_3101776|A7_3105231|A7_3103298|A7_3100272|A7_3105212|A7_3105149|A7_3105795|A7_3100400|A7_3100749|A7_3107151|A7_3102039|A7_3101963|A7_3105298|A7_3109106|A7_3100834|A7_3106894|A7_3102665|A7_3100657|A7_3100817|A7_3100874|A7_3102191|A7_3103701|A7_3101345|A7_…
biological_process	growth	GO:0040007	7	702	0.01	A7_3108285|A7_3107802|A7_3109106|A7_3108241|A7_3100834|A7_3100749|A7_3102819
biological_process	locomotion	GO:0040011	6	702	0.0085	A7_3105601|A7_3102430|A7_3100400|A7_3109196|A7_3107151|A7_3101916
biological_process	response to stimulus	GO:0050896	143	702	0.2037	A7_3108920|A7_3106335|A7_3101809|A7_3108065|A7_3108064|A7_3104917|A7_3100665|A7_3101951|A7_3107847|A7_3107685|A7_3104227|A7_3101299|A7_3105212|A7_3101199|A7_3100749|A7_3107607|A7_3101197|A7_3101817|A7_3100494|A7_3104925|A7_3108616|A7_3109106|A7_3102338|A7_3102664|A7_3107695|A7_3102545|A7_3101104|A7_3104122|A7_3104251|A7_3108262|A7_3101345|A7_3102944|A7_3100194|A7_3105503|A7_3100755|A7_3108476|A7_…
biological_process	localization	GO:0051179	112	702	0.1595	A7_3107046|A7_3105424|A7_3101299|A7_3104547|A7_3105212|A7_3101199|A7_3103976|A7_3106876|A7_3107339|A7_3104493|A7_3103323|A7_3102664|A7_3108580|A7_3100388|A7_3107695|A7_3101097|A7_3108699|A7_3104122|A7_3100304|A7_3106637|A7_3102430|A7_3104554|A7_3105500|A7_3105503|A7_3108574|A7_3109196|A7_3101229|A7_3100755|A7_3107202|A7_3107205|A7_3108660|A7_3107268|A7_3104839|A7_3105720|A7_3104155|A7_3101630|A7_…
biological_process	multi-organism process	GO:0051704	48	702	0.0684	A7_3105857|A7_3108285|A7_3105424|A7_3107485|A7_3102023|A7_3102022|A7_3105858|A7_3103779|A7_3100662|A7_3102602|A7_3106272|A7_3108595|A7_3104260|A7_3107802|A7_3101777|A7_3105231|A7_3101692|A7_3100652|A7_3100272|A7_3107763|A7_3107192|A7_3109186|A7_3107151|A7_3107074|A7_3102819|A7_3104945|A7_3102398|A7_3103085|A7_3108616|A7_3109106|A7_3108950|A7_3100793|A7_3107799|A7_3100657|A7_3103765|A7_3105779|A7_…
biological_process	biological regulation	GO:0065007	153	702	0.2179	A7_3108920|A7_3106239|A7_3106335|A7_3104917|A7_3100664|A7_3104169|A7_3103295|A7_3105212|A7_3100749|A7_3107607|A7_3103486|A7_3101817|new_gene327|A7_3103323|A7_3107192|A7_3102039|A7_3105736|A7_3100817|A7_3102136|A7_3108582|A7_3102664|A7_3100225|A7_3108581|A7_3100388|A7_3102545|A7_3106586|A7_3102430|A7_3108574|A7_3101229|A7_3100755|A7_3108476|A7_3108660|A7_3104839|A7_3104768|A7_3103197|A7_3100454|A7…
biological_process	cellular component organization or biogenesis	GO:0071840	121	702	0.1724	A7_3105424|A7_3106239|A7_3100825|A7_3100826|A7_3100662|A7_3100657|A7_3104227|A7_3101299|A7_3105212|A7_3108560|A7_3100749|A7_3101059|A7_3107339|A7_3102030|A7_3104493|A7_3107051|A7_3102039|A7_3105736|A7_3107858|A7_3101626|A7_3100388|A7_3100599|A7_3108262|A7_3100454|A7_3103282|A7_3100755|A7_3107202|A7_3107210|A7_3108660|A7_3108285|A7_3107268|A7_3104839|A7_3102022|A7_3104768|A7_3104769|A7_3106423|A7_…
biological_process	detoxification	GO:0098754	11	702	0.0157	A7_3105706|A7_3105231|A7_3105795|A7_3103827|A7_3101820|new_gene87|A7_3105243|A7_3100835|A7_3106118|A7_3101721|A7_3101197
cellular_component	extracellular region	GO:0005576	82	702	0.1168	A7_3108106|A7_3100263|A7_3107485|A7_3108517|A7_3103197|A7_3102944|A7_3108049|A7_3107729|A7_3103271|A7_3108381|A7_3101820|A7_3107229|A7_3100825|A7_3105985|A7_3100826|A7_3103794|A7_3106866|A7_3103944|A7_3102398|A7_3104684|A7_3103164|A7_3104729|A7_3103196|A7_3106061|A7_3105230|A7_3104118|A7_3102071|A7_3106993|A7_3103056|A7_3104747|A7_3101697|A7_3103045|A7_3108469|A7_3108201|A7_3107660|A7_3105962|A7_…
cellular_component	cell	GO:0005623	472	702	0.6724	A7_3107128|A7_3102004|A7_3107799|A7_3108065|A7_3108064|A7_3102747|A7_3100829|A7_3102578|A7_3105212|A7_3108560|A7_3101809|A7_3107607|A7_3100188|A7_3100494|A7_3103323|A7_3107125|A7_3108616|A7_3103329|A7_3108615|A7_3103659|A7_3102136|A7_3100951|A7_3100225|A7_3108581|A7_3100388|A7_3101104|A7_3104251|A7_3100599|A7_3106637|A7_3100454|A7_3104258|A7_3105500|A7_3105503|A7_3100755|A7_3108660|A7_3105729|A7_…
cellular_component	nucleoid	GO:0009295	1	702	0.0014	A7_3102236
cellular_component	membrane	GO:0016020	204	702	0.2906	A7_3107046|A7_3105424|A7_3105423|A7_3101809|A7_3107125|A7_3108064|A7_3107166|A7_3100662|A7_3102747|A7_3104249|A7_3100231|A7_3105274|A7_3101299|A7_3102578|A7_3104547|A7_3100509|A7_3103976|A7_3101690|A7_3107607|A7_3107339|A7_3103484|A7_3101817|A7_3104493|A7_3103323|A7_3105962|A7_3108977|A7_3100817|A7_3102338|A7_3102664|A7_3108580|A7_3100388|A7_3107695|A7_3100613|A7_3100244|A7_3104122|A7_3108016|A7_…
cellular_component	cell junction	GO:0030054	7	702	0.01	A7_3105230|A7_3105489|A7_3103197|A7_3103164|A7_3100194|A7_3101690|A7_3108852
cellular_component	membrane-enclosed lumen	GO:0031974	69	702	0.0983	A7_3108920|A7_3105287|A7_3101225|A7_3104768|A7_3104769|A7_3100922|A7_3104765|A7_3102585|A7_3108159|A7_3103779|A7_3101934|A7_3108560|A7_3104169|A7_3104267|A7_3104502|A7_3104527|A7_3103645|A7_3108581|A7_3104227|A7_3102388|A7_3105082|A7_3100194|A7_3106996|A7_3103933|A7_3100272|A7_3105551|A7_3104968|A7_3101199|A7_3100749|A7_3107192|A7_3106669|A7_3105489|A7_3102760|A7_3107199|A7_3102273|A7_3105776|A7_…
cellular_component	protein-containing complex	GO:0032991	102	702	0.1453	A7_3107046|A7_3100829|A7_3104227|A7_3100749|A7_3101059|A7_3103486|A7_3101217|A7_3102030|new_gene327|A7_3105736|A7_3109106|A7_3101945|A7_3107858|A7_3101626|A7_3102664|A7_3108581|A7_3100388|A7_3102663|A7_3102236|A7_3104251|A7_3100599|A7_3108262|A7_3101345|A7_3100194|A7_3108574|A7_3109196|A7_3108366|A7_3107445|A7_3101225|A7_3108285|A7_3107268|A7_3102023|A7_3102022|A7_3104768|A7_3104769|A7_3104765|A7…
cellular_component	organelle	GO:0043226	357	702	0.5085	A7_3107128|A7_3102004|A7_3104167|A7_3108065|A7_3100822|A7_3100829|A7_3102578|A7_3105212|A7_3108560|A7_3101809|A7_3107607|A7_3100188|A7_3105985|A7_3103323|A7_3107125|A7_3108616|A7_3103329|A7_3103659|A7_3100951|A7_3100225|A7_3108581|A7_3100388|A7_3100599|A7_3106637|A7_3100454|A7_3104258|A7_3105500|A7_3105503|A7_3100755|A7_3108660|A7_3105729|A7_3105720|A7_3101976|A7_3104338|A7_3102188|A7_3103813|A7_…
cellular_component	other organism	GO:0044215	1	702	0.0014	A7_3109186
cellular_component	other organism part	GO:0044217	1	702	0.0014	A7_3109186
cellular_component	extracellular region part	GO:0044421	9	702	0.0128	A7_3102398|A7_3101789|A7_3103267|A7_3101820|A7_3108950|A7_3109196|A7_3101690|A7_3100652|A7_3107199
cellular_component	organelle part	GO:0044422	194	702	0.2764	A7_3106239|A7_3105423|A7_3101809|A7_3107125|A7_3104917|A7_3100665|A7_3102747|A7_3104169|A7_3103645|A7_3106841|A7_3101114|A7_3101299|A7_3102578|A7_3104547|A7_3105212|A7_3108560|A7_3101199|A7_3100749|A7_3104493|A7_3107051|A7_3100817|A7_3101945|A7_3107858|A7_3102664|A7_3108580|A7_3108581|A7_3100388|A7_3102236|A7_3100613|A7_3108466|A7_3104122|A7_3103779|A7_3100304|A7_3108262|A7_3104155|A7_3103801|A7_…
cellular_component	membrane part	GO:0044425	155	702	0.2208	A7_3107046|A7_3105423|A7_3107125|A7_3108064|A7_3100662|A7_3102747|A7_3100231|A7_3101299|A7_3102578|A7_3104547|A7_3100509|A7_3103976|A7_3101690|new_gene222|A7_3103484|A7_3101817|A7_3104493|A7_3103323|A7_3108977|A7_3100817|A7_3102664|A7_3108580|A7_3100388|A7_3107695|A7_3100613|A7_3104122|A7_3100304|A7_3106637|A7_3106423|A7_3103801|A7_3105500|A7_3105503|A7_3101229|A7_3107444|A7_3107202|A7_3105615|A7…
cellular_component	synapse part	GO:0044456	2	702	0.0028	A7_3105615|A7_3103197
cellular_component	cell part	GO:0044464	471	702	0.6709	A7_3107128|A7_3102004|A7_3107799|A7_3108065|A7_3108064|A7_3102747|A7_3100829|A7_3102578|A7_3105212|A7_3108560|A7_3101809|A7_3107607|A7_3100188|A7_3100494|A7_3103323|A7_3107125|A7_3108616|A7_3103329|A7_3108615|A7_3103659|A7_3102136|A7_3100951|A7_3100225|A7_3108581|A7_3100388|A7_3101104|A7_3104251|A7_3100599|A7_3106637|A7_3100454|A7_3104258|A7_3105500|A7_3105503|A7_3100755|A7_3108660|A7_3105729|A7_…
cellular_component	synapse	GO:0045202	4	702	0.0057	A7_3100652|A7_3105230|A7_3105615|A7_3103197
cellular_component	symplast	GO:0055044	2	702	0.0028	A7_3103164|A7_3108852
cellular_component	supramolecular complex	GO:0099080	1	702	0.0014	A7_3107051
molecular_function	catalytic activity	GO:0003824	499	702	0.7108	A7_3108106|A7_3107128|A7_3101805|A7_3102004|A7_3107125|A7_3109118|A7_3108108|A7_3100825|A7_3105953|A7_3100826|A7_3100822|A7_3102574|A7_3102578|A7_3104781|A7_3105212|A7_3101809|A7_3107607|A7_3107601|A7_3100188|A7_3100494|A7_3105436|A7_3104925|A7_3108616|A7_3103329|A7_3108064|A7_3102130|A7_3103659|A7_3102136|A7_3108582|A7_3100225|A7_3106450|A7_3102700|A7_3100592|A7_3101789|new_gene43|A7_3100599|A7_…
molecular_function	structural molecule activity	GO:0005198	9	702	0.0128	A7_3105528|A7_3102023|A7_3102022|A7_3108192|A7_3108560|A7_3100733|A7_3107566|A7_3104692|A7_3101225
molecular_function	transporter activity	GO:0005215	60	702	0.0855	A7_3107046|A7_3108622|A7_3105424|A7_3107227|A7_3104586|A7_3105720|A7_3104583|A7_3105858|A7_3101097|A7_3101096|A7_3101095|A7_3104313|A7_3103691|A7_3108945|A7_3106889|A7_3103609|A7_3102462|A7_3100600|A7_3101652|A7_3102599|A7_3105074|A7_3101299|A7_3101542|A7_3104547|A7_3107748|A7_3100509|A7_3103976|A7_3101690|A7_3104662|A7_3100407|A7_3100685|A7_3107339|A7_3100419|A7_3103323|A7_3102398|A7_3105615|A7_…
molecular_function	binding	GO:0005488	391	702	0.557	A7_3101805|A7_3102004|A7_3108065|A7_3109118|A7_3108108|A7_3100822|A7_3100829|A7_3101751|A7_3104781|A7_3105212|A7_3108560|A7_3101809|A7_3107607|A7_3100188|A7_3105436|A7_3104925|A7_3108616|A7_3103329|A7_3108615|A7_3102130|A7_3102136|A7_3102139|A7_3100388|A7_3101239|A7_3102700|A7_3101104|new_gene43|A7_3100599|A7_3100454|A7_3100755|A7_3102273|A7_3108660|A7_3105729|A7_3101977|A7_3107862|A7_3104338|A7_…
molecular_function	antioxidant activity	GO:0016209	18	702	0.0256	A7_3103645|new_gene69|new_gene3|A7_3105705|A7_3105231|A7_3103780|A7_3104925|new_gene115|new_gene43|new_gene94|A7_3101820|A7_3103960|A7_3107862|A7_3107581|A7_3107956|A7_3106895|A7_3106255|A7_3107949
molecular_function	translation regulator activity	GO:0045182	1	702	0.0014	A7_3108574
molecular_function	nutrient reservoir activity	GO:0045735	1	702	0.0014	A7_3107083
molecular_function	molecular transducer activity	GO:0060089	3	702	0.0043	A7_3107847|A7_3106395|A7_3101951
molecular_function	molecular function regulator	GO:0098772	24	702	0.0342	A7_3108920|A7_3104839|A7_3102061|A7_3102758|A7_3106829|A7_3100272|A7_3104969|A7_3100400|A7_3109188|A7_3100993|A7_3102273|A7_3101817|A7_3102398|A7_3105590|A7_3105800|A7_3107799|A7_3100951|A7_3100652|A7_3106586|A7_3108366|A7_3105489|A7_3105309|A7_3100471|A7_3103710
molecular_function	transcription regulator activity	GO:0140110	17	702	0.0242	A7_3107802|A7_3106239|A7_3101492|A7_3102343|A7_3101963|A7_3102585|A7_3103575|A7_3109106|A7_3108241|A7_3106297|A7_3100749|A7_3103471|A7_3105603|A7_3108476|A7_3107151|A7_3108581|A7_3107156
