# Supplementary material for: Comparative Transcriptomic Analysis Reveals New Insights into Spawn Aging in Agaricus bisporus: Mitochondrial Dysfunction
Source: Int J Mol Sci. 2025 Jan 20;26(2):849. doi: 10.3390/ijms26020849 (PMC11766156; doi:10.3390/ijms26020849)
Supplement: Supplementary file 1 [file ijms-26-00849-s001.zip › ijms-3426991-supplementary/Table S7.xlsx]

## Sheet: Sheet1
Table S7. The functional categories of the KEGG pathway enriched for the As2796Y vs. As2796 comparison.
Term	ID	Level 1	Level 2	Input_number	Background_number	P_Value	Corrected_P_Value	Input	Hyperlink
Apoptosis	ko04210	Cellular Processes	Cell growth and death	7	23	0.0526763	0.2336	K04371:A7_3109000:2.60293138204|K04371:A7_3106888:-1.27882910611|K04371:A7_3108191:1.50730027551|K07827:A7_3100244:1.05891389894|K05692:A7_3105415:-1.94858137356|K01379:A7_3103085:1.81992531676|K01379:A7_3105568:1.31241281496	http://www.genome.jp/kegg-bin/show_pathway?ko04210/K08852%09red/K07374%09red/K04371%09yellow/K03237%09red/K06276%09red/K08738%09red/K04728%09red/K10798%09red/K07827%09red/K01173%09red/K05692%09green/K01379%09red/K08669%09red
Apoptosis - fly	ko04214	Cellular Processes	Cell growth and death	6	21	0.0836346	0.3101	K03386:A7_3105231:6.39314252867|K04371:A7_3109000:2.60293138204|K04371:A7_3106888:-1.27882910611|K04371:A7_3108191:1.50730027551|K05770:A7_3104493:-6.91803827|K07827:A7_3100244:1.05891389894	http://www.genome.jp/kegg-bin/show_pathway?ko04214/K08791%09red/K04728%09red/K03386%09red/K03262%09red/K08738%09red/K07870%09red/K04371%09yellow/K05770%09green/K10586%09red/K07827%09red/K06030%09red/K08669%09red/K06640%09red/K01527%09red/K17065%09red
Necroptosis	ko04217	Cellular Processes	Cell growth and death	4	20	0.320274	0.6096	K04079:A7_3108786:-2.02677602356|K00688:A7_3106032:-2.4882070006|K12350:A7_3103323:1.19482420079|K12195:A7_3100388:-1.53403479273	http://www.genome.jp/kegg-bin/show_pathway?ko04217/K11251%09red/K04079%09green/K01915%09red/K00688%09green/K15053%09red/K15040%09red/K05414%09red/K12350%09red/K12193%09red/K12191%09red/K12196%09red/K12197%09red/K12195%09green/K05864%09red/K21421%09red/K17065%09red/K12198%09red
Oocyte meiosis	ko04114	Cellular Processes	Cell growth and death	9	46	0.36344	0.6185	K04441:A7_3106148:-1.26486732553|K04371:A7_3109000:2.60293138204|K04371:A7_3106888:-1.27882910611|K04371:A7_3108191:1.50730027551|K03094:A7_3102798:-1.35447801956|K03456:A7_3100652:-1.07461831199|K03868:A7_3105236:-1.38616677913|K03868:A7_3107192:-1.31007906624|K04345:A7_3102430:1.77963713457	http://www.genome.jp/kegg-bin/show_pathway?ko04114/K02365%09red/K04348%09red/K02178%09red/K03363%09red/K06636%09red/K04382%09red/K03350%09red/K03352%09red/K03353%09red/K04441%09green/K03351%09red/K03357%09red/K03355%09red/K04371%09yellow/K06269%09red/K06630%09red/K06631%09red/K02537%09red/K03094%09green/K03456%09green/K02183%09red/K03348%09red/K11584%09red/K03868%09green/K03358%09red/K06679%09red…
Ferroptosis	ko04216	Cellular Processes	Cell growth and death	2	13	0.455255	0.6961	K01897:A7_3101809:1.79932789582|K01897:A7_3101429:1.16588003427	http://www.genome.jp/kegg-bin/show_pathway?ko04216/K08337%09red/K11204%09red/K21456%09red/K01897%09red/K21421%09red/K15040%09red/K08339%09red
Cellular senescence	ko04218	Cellular Processes	Cell growth and death	7	40	0.489136	0.7212	K01110:A7_3107262:-3.94345932344|K04441:A7_3106148:-1.26486732553|K04371:A7_3109000:2.60293138204|K04371:A7_3106888:-1.27882910611|K04371:A7_3108191:1.50730027551|K07208:A7_3107607:-1.81241359705|K07827:A7_3100244:1.05891389894	http://www.genome.jp/kegg-bin/show_pathway?ko04218/K01110%09green/K02091%09red/K06751%09red/K10903%09red/K10865%09red/K10866%09red/K04348%09red/K02830%09red/K07203%09red/K15040%09red/K10752%09red/K06269%09red/K06268%09red/K04728%09red/K02216%09red/K04441%09green/K02183%09red/K21769%09red/K04371%09yellow/K07208%09green/K06640%09red/K07827%09red/K05864%09red/K10994%09red/K03362%09red
p53 signaling pathway	ko04115	Cellular Processes	Cell growth and death	1	13	0.73404	0.8915	K01110:A7_3107262:-3.94345932344	http://www.genome.jp/kegg-bin/show_pathway?ko04115/K01110%09green/K02216%09red/K02091%09red/K10808%09red/K08738%09red/K04728%09red/K06640%09red/K10134%09red
Meiosis - yeast	ko04113	Cellular Processes	Cell growth and death	11	77	0.809349	0.9402	K06683:A7_3102188:-1.49285295165|K06683:A7_3104917:-1.01892454554|K01768:A7_3106817:1.04150265334|K04345:A7_3102430:1.77963713457|K02212:A7_3103933:1.2830544605|K03456:A7_3100652:-1.07461831199|K04630:A7_3106820:1.26201560463|K04630:A7_3105299:1.27733750307|K08139:A7_3107749:-4.01034470087|K07827:A7_3100244:1.05891389894|K06639:A7_3105776:-1.20469659022	http://www.genome.jp/kegg-bin/show_pathway?ko04113/K06683%09green/K01768%09red/K04563%09red/K11584%09red/K02537%09red/K06636%09red/K04345%09red/K02212%09red/K02830%09red/K02831%09red/K02541%09red/K10872%09red/K10878%09red/K06679%09red/K06269%09red/K03456%09green/K04630%09red/K03114%09red/K06662%09red/K06669%09red/K02210%09red/K02213%09red/K02214%09red/K02216%09red/K12773%09red/K03352%09red/K03353…
Cell cycle - yeast	ko04111	Cellular Processes	Cell growth and death	14	104	0.904579	1	K06683:A7_3102188:-1.49285295165|K06683:A7_3104917:-1.01892454554|K04371:A7_3109000:2.60293138204|K04371:A7_3106888:-1.27882910611|K04371:A7_3108191:1.50730027551|K06670:A7_3100670:-1.11711106156|K03456:A7_3100652:-1.07461831199|K03868:A7_3105236:-1.38616677913|K03868:A7_3107192:-1.31007906624|K02212:A7_3103933:1.2830544605|K06639:A7_3105776:-1.20469659022|K03094:A7_3102798:-1.35447801956|K03361:…	http://www.genome.jp/kegg-bin/show_pathway?ko04111/K06685%09red/K06683%09green/K06682%09red/K06680%09red/K23469%09red/K02555%09red/K04563%09red/K04371%09yellow/K02537%09red/K06636%09red/K02830%09red/K02831%09red/K02541%09red/K12412%09red/K12411%09red/K18669%09red/K06672%09red/K06670%09green/K06671%09red/K06676%09red/K06677%09red/K06674%09red/K04354%09red/K06678%09red/K06679%09red/K02516%09red/K02…
Cell cycle	ko04110	Cellular Processes	Cell growth and death	9	77	0.934647	1	K06619:A7_3108646:1.55545415564|K06670:A7_3100670:-1.11711106156|K03456:A7_3100652:-1.07461831199|K11268:A7_3102480:1.39210514559|K02212:A7_3103933:1.2830544605|K03868:A7_3105236:-1.38616677913|K03868:A7_3107192:-1.31007906624|K06639:A7_3105776:-1.20469659022|K03094:A7_3102798:-1.35447801956	http://www.genome.jp/kegg-bin/show_pathway?ko04110/K06679%09red/K02091%09red/K06619%09red/K11584%09red/K02537%09red/K06636%09red/K11547%09red/K04802%09red/K02605%09red/K06067%09red/K06672%09red/K06670%09green/K06671%09red/K04728%09red/K03456%09green/K11273%09red/K06669%09red/K02210%09red/K11268%09red/K02212%09red/K02213%09red/K02214%09red/K02216%09red/K11267%09red/K03868%09green/K03352%09red/K033…
Regulation of actin cytoskeleton	ko04810	Cellular Processes	Cell motility	9	54	0.579697	0.7887	K04371:A7_3109000:2.60293138204|K04371:A7_3106888:-1.27882910611|K04371:A7_3108191:1.50730027551|K05692:A7_3105415:-1.94858137356|K05754:A7_3108466:-1.0763322953|K10352:A7_3107858:-1.06512320104|K00921:A7_3105302:1.06716226063|K23612:A7_3107051:-1.17029955192|K07827:A7_3100244:1.05891389894	http://www.genome.jp/kegg-bin/show_pathway?ko04810/K07861%09red/K05760%09red/K04371%09yellow/K00889%09red/K05692%09green/K05754%09green/K10352%09green/K05756%09red/K05765%09red/K05767%09red/K17260%09red/K18584%09red/K05758%09red/K05759%09red/K06269%09red/K05755%09red/K05757%09red/K00921%09red/K05746%09red/K05743%09red/K05740%09red/K23612%09green/K05731%09red/K07827%09red/K12757%09red/K04393%09red…
Motor proteins	ko04814	Cellular Processes	Cell motility	2	36	0.976682	1	K05692:A7_3105415:-1.94858137356|K10352:A7_3107858:-1.06512320104	http://www.genome.jp/kegg-bin/show_pathway?ko04814/K16536%09red/K07374%09red/K07375%09red/K05692%09green/K10352%09green/K10356%09red/K10357%09red/K10401%09red/K10396%09red/K10395%09red/K10392%09red/K10398%09red/K10402%09red/K10403%09red/K16576%09red/K10405%09red/K10365%09red/K16575%09red/K10389%09red/K11498%09red/K10413%09red/K10415%09red/K10416%09red/K10419%09red/K10418%09red/K10364%09red/K12757…
Signaling pathways regulating pluripotency of stem cells	ko04550	Cellular Processes	Cellular community - eukaryotes	5	9	0.00220659	0.0636	K04371:A7_3109000:2.60293138204|K04371:A7_3106888:-1.27882910611|K04371:A7_3108191:1.50730027551|K04441:A7_3106148:-1.26486732553|K07827:A7_3100244:1.05891389894	http://www.genome.jp/kegg-bin/show_pathway?ko04550/K04371%09yellow/K14439%09red/K04441%09green/K07827%09red/K03083%09red/K04364%09red
Gap junction	ko04540	Cellular Processes	Cellular community - eukaryotes	7	26	0.10001	0.3329	K04371:A7_3109000:2.60293138204|K04371:A7_3106888:-1.27882910611|K04371:A7_3108191:1.50730027551|K07827:A7_3100244:1.05891389894|K04345:A7_3102430:1.77963713457|K04630:A7_3106820:1.26201560463|K04630:A7_3105299:1.27733750307	http://www.genome.jp/kegg-bin/show_pathway?ko04540/K08959%09red/K02677%09red/K07374%09red/K07375%09red/K04371%09yellow/K03099%09red/K04464%09red/K07827%09red/K04345%09red/K04630%09red/K04364%09red
Tight junction	ko04530	Cellular Processes	Cellular community - eukaryotes	8	37	0.251708	0.5148	K09489:A7_3106829:-1.20827207404|K05692:A7_3105415:-1.94858137356|K04345:A7_3102430:1.77963713457|K10352:A7_3107858:-1.06512320104|K05754:A7_3108466:-1.0763322953|K03456:A7_3100652:-1.07461831199|K07198:A7_3107074:-1.41323801644|K07199:A7_3101776:-1.37267022738	http://www.genome.jp/kegg-bin/show_pathway?ko04530/K10591%09red/K07374%09red/K09489%09green/K05692%09green/K04345%09red/K10352%09green/K07200%09red/K07901%09red/K06785%09red/K04513%09red/K18584%09red/K04354%09red/K05758%09red/K05754%09green/K05755%09red/K05756%09red/K05757%09red/K03456%09green/K05731%09red/K05747%09red/K04802%09red/K05631%09red/K04382%09red/K07198%09green/K12757%09red/K04393%09re…
Adherens junction	ko04520	Cellular Processes	Cellular community - eukaryotes	6	31	0.364741	0.6185	K04371:A7_3109000:2.60293138204|K04371:A7_3106888:-1.27882910611|K04371:A7_3108191:1.50730027551|K05692:A7_3105415:-1.94858137356|K23612:A7_3107051:-1.17029955192|K14394:A7_3100363:-1.43358287681	http://www.genome.jp/kegg-bin/show_pathway?ko04520/K04513%09red/K07861%09red/K04393%09red/K04371%09yellow/K06531%09red/K12757%09red/K05692%09green/K03115%09red/K03097%09red/K23612%09green/K05747%09red/K05705%09red/K14394%09green
Focal adhesion	ko04510	Cellular Processes	Cellular community - eukaryotes	5	50	0.929814	1	K01110:A7_3107262:-3.94345932344|K04371:A7_3109000:2.60293138204|K04371:A7_3106888:-1.27882910611|K04371:A7_3108191:1.50730027551|K05692:A7_3105415:-1.94858137356	http://www.genome.jp/kegg-bin/show_pathway?ko04510/K07861%09red/K01110%09green/K04371%09yellow/K00889%09red/K05692%09green/K06276%09red/K05760%09red/K04513%09red/K06269%09red/K05740%09red/K06236%09red/K12757%09red/K02677%09red/K03083%09red/K04393%09red/K03099%09red/K04409%09red/K04364%09red
Biofilm formation - Escherichia coli	ko02026	Cellular Processes	Cellular community - prokaryotes	1	1	0	0	K00688:A7_3106032:-2.4882070006	http://www.genome.jp/kegg-bin/show_pathway?ko02026/K00688%09green
Quorum sensing	ko02024	Cellular Processes	Cellular community - prokaryotes	7	24	0.0664386	0.2735	K01580:A7_3103666:-2.13412570729|K01580:A7_3106412:-8.05208286763|K01580:A7_3108852:-2.83894001134|K01728:A7_3108941:1.90572216029|K01897:A7_3101809:1.79932789582|K01897:A7_3101429:1.16588003427|K01995:A7_3102599:-1.04813466105	http://www.genome.jp/kegg-bin/show_pathway?ko02024/K11752%09red/K01580%09green/K01626%09red/K03106%09red/K03217%09red/K10715%09red/K20331%09red/K01728%09red/K01897%09red/K01657%09red/K01995%09green/K01497%09red
Biofilm formation - Pseudomonas aeruginosa	ko02025	Cellular Processes	Cellular community - prokaryotes	1	4	0.163261	0.4334	K01768:A7_3106817:1.04150265334	http://www.genome.jp/kegg-bin/show_pathway?ko02025/K01768%09red/K01657%09red
Efferocytosis	ko04148	Cellular Processes	Transport and catabolism	9	38	0.164131	0.4334	K20178:A7_3103453:-1.07112946499|K04371:A7_3109000:2.60293138204|K04371:A7_3106888:-1.27882910611|K04371:A7_3108191:1.50730027551|K23678:A7_3104958:-1.83627571124|K07897:A7_3107197:-1.04613997834|K04441:A7_3106148:-1.26486732553|K07889:A7_3100755:-1.10910646709|K19013:A7_3105837:1.61088102928	http://www.genome.jp/kegg-bin/show_pathway?ko04148/K20179%09red/K20178%09green/K20177%09red/K14802%09red/K04371%09yellow/K23678%09green/K05853%09red/K20183%09red/K01581%09red/K09355%09red/K01052%09red/K00411%09red/K07897%09green/K04459%09red/K16343%09red/K20180%09red/K04441%09green/K12366%09red/K20184%09red/K20181%09red/K07889%09green/K19013%09red/K01476%09red/K26935%09red/K04718%09red
Lysosome	ko04142	Cellular Processes	Transport and catabolism	11	55	0.336246	0.6096	K01192:A7_3106866:-1.70058299881|K01201:A7_3101556:-3.07673587068|K01201:new_gene192:-4.076882496|K01201:A7_3101661:2.45580090122|K01206:A7_3105985:2.28206643946|K01382:A7_3108517:2.39604829579|K12350:A7_3103323:1.19482420079|K01379:A7_3103085:1.81992531676|K01379:A7_3105568:1.31241281496|K02144:A7_3102398:-1.15599084265|K13289:A7_3100059:1.37131505182	http://www.genome.jp/kegg-bin/show_pathway?ko04142/K24155%09red/K02155%09red/K04646%09red/K01279%09red/K12404%09red/K12400%09red/K01192%09green/K01052%09red/K01201%09yellow/K01206%09red/K12394%09red/K12396%09red/K12397%09red/K12391%09red/K12392%09red/K12393%09red/K12398%09red/K10089%09red/K03661%09red/K12385%09red/K12389%09red/K12373%09red/K24738%09red/K01382%09red/K12350%09red/K01074%09red/K0137…
Autophagy - animal	ko04140	Cellular Processes	Transport and catabolism	13	69	0.426718	0.6902	K01110:A7_3107262:-3.94345932344|K19730:A7_3107677:-1.13789188059|K04371:A7_3109000:2.60293138204|K04371:A7_3106888:-1.27882910611|K04371:A7_3108191:1.50730027551|K04345:A7_3102430:1.77963713457|K07897:A7_3107197:-1.04613997834|K18052:A7_3105601:1.37262037361|K07208:A7_3107607:-1.81241359705|K07827:A7_3100244:1.05891389894|K07198:A7_3107074:-1.41323801644|K01379:A7_3103085:1.81992531676|K01379:A7…	http://www.genome.jp/kegg-bin/show_pathway?ko04140/K01110%09green/K17890%09red/K08852%09red/K19730%09green/K22262%09red/K21249%09red/K20179%09red/K08343%09red/K04371%09yellow/K20184%09red/K17888%09red/K10586%09red/K02977%09red/K03237%09red/K04345%09red/K06276%09red/K07901%09red/K17606%09red/K00914%09red/K08269%09red/K08266%09red/K17907%09red/K21357%09red/K08341%09red/K08342%09red/K07874%09red/K17…
Peroxisome	ko04146	Cellular Processes	Transport and catabolism	10	63	0.661346	0.8386	K00272:A7_3107338:-1.22013432208|K04565:A7_3101820:-3.10199353807|K13348:A7_3100231:-4.61470913474|K04564:A7_3103645:-1.31027215833|K04564:A7_3103960:-3.12790671941|K12663:A7_3107199:-1.26615154507|K01897:A7_3101809:1.79932789582|K01897:A7_3101429:1.16588003427|K00232:A7_3107069:1.79156891094|K00232:A7_3108379:1.38329050426	http://www.genome.jp/kegg-bin/show_pathway?ko04146/K00830%09red/K03781%09red/K00272%09green/K01640%09red/K00624%09red/K11187%09red/K04565%09green/K13348%09green/K04564%09green/K15628%09red/K13341%09red/K13342%09red/K13343%09red/K13344%09red/K13346%09red/K00031%09red/K12405%09red/K12663%09green/K13237%09red/K01796%09red/K01897%09red/K13352%09red/K08726%09red/K13354%09red/K13335%09red/K06664%09red/…
Mitophagy - animal	ko04137	Cellular Processes	Transport and catabolism	5	36	0.696867	0.8629	K10592:A7_3103472:-1.34168327335|K17986:A7_3102505:-1.6421386537|K07889:A7_3100755:-1.10910646709|K07897:A7_3107197:-1.04613997834|K07827:A7_3100244:1.05891389894	http://www.genome.jp/kegg-bin/show_pathway?ko04137/K10592%09green/K11518%09red/K20168%09red/K17768%09red/K09574%09red/K17776%09red/K07277%09red/K17986%09green/K07889%09green/K17987%09red/K13525%09red/K20195%09red/K21357%09red/K08341%09red/K07897%09green/K11968%09red/K07870%09red/K11839%09red/K02977%09red/K17771%09red/K17770%09red/K15688%09red/K03097%09red/K17907%09red/K20131%09red/K03115%09red/K0…
Phagosome	ko04145	Cellular Processes	Transport and catabolism	6	44	0.748792	0.9025	K02150:A7_3107046:-1.0311287087|K05692:A7_3105415:-1.94858137356|K07889:A7_3100755:-1.10910646709|K07897:A7_3107197:-1.04613997834|K00921:A7_3105302:1.06716226063|K02144:A7_3102398:-1.15599084265	http://www.genome.jp/kegg-bin/show_pathway?ko04145/K02155%09red/K02152%09red/K02151%09red/K02150%09green/K06751%09red/K09481%09red/K07374%09red/K07375%09red/K05692%09green/K00914%09red/K07889%09green/K10089%09red/K03661%09red/K08517%09red/K07897%09green/K00921%09red/K21421%09red/K10956%09red/K10413%09red/K10415%09red/K10416%09red/K02144%09green/K02145%09red/K02146%09red/K02147%09red/K02148%09red/…
Mitophagy - yeast	ko04139	Cellular Processes	Transport and catabolism	4	38	0.868869	0.9817	K11227:A7_3108463:-1.04634796708|K02332:A7_3101608:1.05683271411|K04441:A7_3106148:-1.26486732553|K11644:A7_3106239:-1.17810038946	http://www.genome.jp/kegg-bin/show_pathway?ko04139/K17764%09red/K17765%09red/K08955%09red/K02677%09red/K11227%09green/K11229%09red/K11088%09red/K02332%09red/K08341%09red/K04441%09green/K00889%09red/K17775%09red/K17774%09red/K03097%09red/K04464%09red/K11841%09red/K17800%09red/K11233%09red/K19708%09red/K17969%09red/K07203%09red/K08269%09red/K08294%09red/K11644%09green/K17065%09red/K08330%09red/K031…
Autophagy - other	ko04136	Cellular Processes	Transport and catabolism	1	25	0.963429	1	K19730:A7_3107677:-1.13789188059	http://www.genome.jp/kegg-bin/show_pathway?ko04136/K07204%09red/K17890%09red/K00914%09red/K08269%09red/K19730%09green/K08266%09red/K08341%09red/K08342%09red/K08343%09red/K17888%09red/K17908%09red/K04382%09red/K07203%09red/K17906%09red/K17907%09red/K08339%09red/K08331%09red/K08330%09red/K08333%09red/K17606%09red/K08337%09red/K08336%09red
Endocytosis	ko04144	Cellular Processes	Transport and catabolism	10	90	0.965959	1	K01115:A7_3101916:-1.22396865838|K04679:A7_3106586:-1.17857206563|K07889:A7_3100755:-1.10910646709|K05754:A7_3108466:-1.0763322953|K07897:A7_3107197:-1.04613997834|K23612:A7_3107051:-1.17029955192|K03283:A7_3102533:-2.4975446904|K17918:A7_3104155:-1.32527132173|K12199:A7_3100874:-2.00102613246|K12195:A7_3100388:-1.53403479273	http://www.genome.jp/kegg-bin/show_pathway?ko04144/K10591%09red/K01115%09green/K12492%09red/K06751%09red/K04646%09red/K11981%09red/K00889%09red/K12562%09red/K10396%09red/K04679%09green/K12481%09red/K07904%09red/K04513%09red/K18584%09red/K07889%09green/K18466%09red/K18468%09red/K05758%09red/K12486%09red/K05754%09green/K05755%09red/K05756%09red/K05757%09red/K18442%09red/K07901%09red/K07897%09green/…
Autophagy - yeast	ko04138	Cellular Processes	Transport and catabolism	7	88	0.996482	1	K20178:A7_3103453:-1.07112946499|K05754:A7_3108466:-1.0763322953|K07897:A7_3107197:-1.04613997834|K04345:A7_3102430:1.77963713457|K18083:A7_3102834:-1.03530289741|K17607:A7_3104275:-1.46508598382|K07827:A7_3100244:1.05891389894	http://www.genome.jp/kegg-bin/show_pathway?ko04138/K16196%09red/K01381%09red/K20183%09red/K08343%09red/K08493%09red/K07204%09red/K17890%09red/K20177%09red/K14209%09red/K18584%09red/K00915%09red/K00914%09red/K08269%09red/K17888%09red/K17900%09red/K21141%09red/K06027%09red/K08266%09red/K20179%09red/K20178%09green/K04382%09red/K05758%09red/K08341%09red/K08342%09red/K08329%09red/K03237%09red/K01336%0…
ABC transporters	ko02010	Environmental Information Processing	Membrane transport	5	30	0.508832	0.7365	K16786:A7_3101690:1.60404199121|K01995:A7_3102599:-1.04813466105|K05658:A7_3108064:-1.13978648154|K05673:A7_3100407:-1.33483413916|K09812:A7_3104098:2.38228394036	http://www.genome.jp/kegg-bin/show_pathway?ko02010/K16786%09red/K06159%09red/K15628%09red/K01995%09green/K05658%09green/K05033%09red/K08712%09red/K12368%09red/K06861%09red/K05661%09red/K05662%09red/K05665%09red/K05666%09red/K05667%09red/K02017%09red/K02010%09red/K05681%09red/K05674%09red/K05673%09green/K05776%09red/K09817%09red/K09812%09red/K05643%09red
TNF signaling pathway	ko04668	Environmental Information Processing	Signal transduction	4	5	0.000236167	0.0187	K04371:A7_3109000:2.60293138204|K04371:A7_3106888:-1.27882910611|K04371:A7_3108191:1.50730027551|K04441:A7_3106148:-1.26486732553	http://www.genome.jp/kegg-bin/show_pathway?ko04668/K04371%09yellow/K04441%09green/K17065%09red
TGF-beta signaling pathway	ko04350	Environmental Information Processing	Signal transduction	9	18	0.000545255	0.0265	K04371:A7_3109000:2.60293138204|K04371:A7_3106888:-1.27882910611|K04371:A7_3108191:1.50730027551|K04679:A7_3106586:-1.17857206563|K03456:A7_3100652:-1.07461831199|K03868:A7_3105236:-1.38616677913|K03868:A7_3107192:-1.31007906624|K03094:A7_3102798:-1.35447801956|K11644:A7_3106239:-1.17810038946	http://www.genome.jp/kegg-bin/show_pathway?ko04350/K04371%09yellow/K04679%09green/K04513%09red/K06067%09red/K03456%09green/K03868%09green/K04382%09red/K03347%09red/K03094%09green/K04650%09red/K11644%09green
Sphingolipid signaling pathway	ko04071	Environmental Information Processing	Signal transduction	15	43	0.00358668	0.0758	K12350:A7_3103323:1.19482420079|K01110:A7_3107262:-3.94345932344|K01115:A7_3101916:-1.22396865838|K26384:A7_3107125:1.04202440569|K07827:A7_3100244:1.05891389894|K04441:A7_3106148:-1.26486732553|K04371:A7_3109000:2.60293138204|K04371:A7_3106888:-1.27882910611|K04371:A7_3108191:1.50730027551|K12349:A7_3103164:1.07315298912|K01379:A7_3103085:1.81992531676|K01379:A7_3105568:1.31241281496|K03456:A7_3…	http://www.genome.jp/kegg-bin/show_pathway?ko04071/K02677%09red/K04513%09red/K12350%09red/K12351%09red/K01110%09green/K01115%09green/K26384%09red/K07827%09red/K01634%09red/K04354%09red/K04441%09green/K04371%09yellow/K11584%09red/K12349%09red/K01379%09red/K03456%09green/K07861%09red/K00654%09red/K05665%09red/K06276%09red/K04712%09red/K04630%09red/K04718%09red/K04382%09red
HIF-1 signaling pathway	ko04066	Environmental Information Processing	Signal transduction	9	24	0.00816662	0.1184	K01689:A7_3106154:-1.04727801738|K00927:A7_3102382:-2.31501510162|K00134:A7_3107635:-1.98379780332|K04371:A7_3109000:2.60293138204|K04371:A7_3106888:-1.27882910611|K04371:A7_3108191:1.50730027551|K03868:A7_3105236:-1.38616677913|K03868:A7_3107192:-1.31007906624|K00850:A7_3101217:-1.85443333994	http://www.genome.jp/kegg-bin/show_pathway?ko04066/K07203%09red/K01689%09green/K02677%09red/K00927%09green/K09592%09red/K00134%09green/K00844%09red/K02991%09red/K01623%09red/K04371%09yellow/K00161%09red/K21421%09red/K03259%09red/K03868%09green/K00850%09green/K03872%09red/K00162%09red
cAMP signaling pathway	ko04024	Environmental Information Processing	Signal transduction	10	30	0.0166213	0.1505	K01115:A7_3101916:-1.22396865838|K05673:A7_3100407:-1.33483413916|K04345:A7_3102430:1.77963713457|K04371:A7_3109000:2.60293138204|K04371:A7_3106888:-1.27882910611|K04371:A7_3108191:1.50730027551|K04630:A7_3106820:1.26201560463|K04630:A7_3105299:1.27733750307|K00232:A7_3107069:1.79156891094|K00232:A7_3108379:1.38329050426	http://www.genome.jp/kegg-bin/show_pathway?ko04024/K07861%09red/K01115%09green/K05673%09green/K05853%09red/K04345%09red/K04513%09red/K06269%09red/K05731%09red/K02183%09red/K04371%09yellow/K04630%09red/K00232%09red/K04409%09red/K07188%09red/K18435%09red
MAPK signaling pathway - fly	ko04013	Environmental Information Processing	Signal transduction	8	23	0.0187823	0.1654	K04564:A7_3103645:-1.31027215833|K04564:A7_3103960:-3.12790671941|K04441:A7_3106148:-1.26486732553|K04371:A7_3109000:2.60293138204|K04371:A7_3106888:-1.27882910611|K04371:A7_3108191:1.50730027551|K04508:A7_3100749:-1.38534523772|K07827:A7_3100244:1.05891389894	http://www.genome.jp/kegg-bin/show_pathway?ko04013/K06689%09red/K04564%09green/K05759%09red/K04441%09green/K04371%09yellow/K03099%09red/K04508%09green/K20223%09red/K17608%09red/K14290%09red/K07827%09red/K04382%09red/K04364%09red
Apelin signaling pathway	ko04371	Environmental Information Processing	Signal transduction	9	27	0.0204352	0.1751	K04371:A7_3109000:2.60293138204|K04371:A7_3106888:-1.27882910611|K04371:A7_3108191:1.50730027551|K04345:A7_3102430:1.77963713457|K07827:A7_3100244:1.05891389894|K04630:A7_3106820:1.26201560463|K04630:A7_3105299:1.27733750307|K07198:A7_3107074:-1.41323801644|K07199:A7_3101776:-1.37267022738	http://www.genome.jp/kegg-bin/show_pathway?ko04371/K04371%09yellow/K04345%09red/K09203%09red/K00914%09red/K07827%09red/K04536%09red/K02991%09red/K02183%09red/K07200%09red/K07203%09red/K04630%09red/K08333%09red/K07198%09green/K07199%09green/K07188%09red/K04718%09red
Hedgehog signaling pathway - fly	ko04341	Environmental Information Processing	Signal transduction	5	13	0.0226649	0.1891	K08957:A7_3106599:2.06574051786|K03868:A7_3105236:-1.38616677913|K03868:A7_3107192:-1.31007906624|K03094:A7_3102798:-1.35447801956|K04345:A7_3102430:1.77963713457	http://www.genome.jp/kegg-bin/show_pathway?ko04341/K08957%09red/K03083%09red/K03868%09green/K03869%09red/K03094%09green/K04345%09red/K03347%09red/K03362%09red
Rap1 signaling pathway	ko04015	Environmental Information Processing	Signal transduction	8	25	0.0329116	0.2123	K04371:A7_3109000:2.60293138204|K04371:A7_3106888:-1.27882910611|K04371:A7_3108191:1.50730027551|K05692:A7_3105415:-1.94858137356|K04441:A7_3106148:-1.26486732553|K04630:A7_3106820:1.26201560463|K04630:A7_3105299:1.27733750307|K07827:A7_3100244:1.05891389894	http://www.genome.jp/kegg-bin/show_pathway?ko04015/K07861%09red/K04371%09yellow/K05692%09green/K04513%09red/K05759%09red/K05746%09red/K05631%09red/K05731%09red/K04441%09green/K02183%09red/K04630%09red/K07827%09red/K02677%09red/K04393%09red
VEGF signaling pathway	ko04370	Environmental Information Processing	Signal transduction	5	14	0.0334731	0.2123	K04441:A7_3106148:-1.26486732553|K04371:A7_3109000:2.60293138204|K04371:A7_3106888:-1.27882910611|K04371:A7_3108191:1.50730027551|K07827:A7_3100244:1.05891389894	http://www.genome.jp/kegg-bin/show_pathway?ko04370/K02677%09red/K04393%09red/K04441%09green/K07861%09red/K04371%09yellow/K06268%09red/K07827%09red/K04348%09red/K04718%09red/K05760%09red
FoxO signaling pathway	ko04068	Environmental Information Processing	Signal transduction	10	34	0.0422585	0.2247	K01110:A7_3107262:-3.94345932344|K04564:A7_3103645:-1.31027215833|K04564:A7_3103960:-3.12790671941|K04371:A7_3109000:2.60293138204|K04371:A7_3106888:-1.27882910611|K04371:A7_3108191:1.50730027551|K04441:A7_3106148:-1.26486732553|K07827:A7_3100244:1.05891389894|K07198:A7_3107074:-1.41323801644|K07199:A7_3101776:-1.37267022738	http://www.genome.jp/kegg-bin/show_pathway?ko04068/K01110%09green/K03781%09red/K04364%09red/K04564%09green/K04371%09yellow/K06276%09red/K03875%09red/K13303%09red/K08341%09red/K04728%09red/K04441%09green/K07827%09red/K08336%09red/K07198%09green/K07199%09green/K07200%09red/K11838%09red/K06631%09red/K03099%09red/K11434%09red
Plant hormone signal transduction	ko04075	Environmental Information Processing	Signal transduction	2	5	0.0493635	0.2336	K13449:A7_3103267:2.9877585411|K13449:A7_3103268:2.96542810461	http://www.genome.jp/kegg-bin/show_pathway?ko04075/K13449%09red/K14508%09red
ErbB signaling pathway	ko04012	Environmental Information Processing	Signal transduction	5	16	0.0637547	0.2731	K06619:A7_3108646:1.55545415564|K04371:A7_3109000:2.60293138204|K04371:A7_3106888:-1.27882910611|K04371:A7_3108191:1.50730027551|K07827:A7_3100244:1.05891389894	http://www.genome.jp/kegg-bin/show_pathway?ko04012/K07203%09red/K02677%09red/K06619%09red/K04371%09yellow/K03099%09red/K04409%09red/K03083%09red/K07827%09red/K04364%09red
MAPK signaling pathway	ko04010	Environmental Information Processing	Signal transduction	8	29	0.079864	0.3087	K21278:A7_3107467:-2.686227958|K04371:A7_3109000:2.60293138204|K04371:A7_3106888:-1.27882910611|K04371:A7_3108191:1.50730027551|K04345:A7_3102430:1.77963713457|K03283:A7_3102533:-2.4975446904|K04441:A7_3106148:-1.26486732553|K07827:A7_3100244:1.05891389894	http://www.genome.jp/kegg-bin/show_pathway?ko04010/K21278%09green/K07861%09red/K04371%09yellow/K04345%09red/K04348%09red/K06268%09red/K08052%09red/K04459%09red/K03283%09green/K04733%09red/K04441%09green/K07827%09red/K02677%09red/K04393%09red/K03099%09red/K04409%09red/K04464%09red/K04364%09red
Two-component system	ko02020	Environmental Information Processing	Signal transduction	7	27	0.119782	0.3686	K01077:A7_3108201:1.24441943235|K00027:A7_3106284:-4.74073070847|K19668:A7_3102700:1.24612822057|K01113:A7_3101751:6.5331244899|K01113:A7_3108108:3.1490336032|K01051:A7_3101707:1.64893929648|K11232:A7_3101951:-1.10313925856	http://www.genome.jp/kegg-bin/show_pathway?ko02020/K08738%09red/K01179%09red/K01077%09red/K02259%09red/K01915%09red/K00411%09red/K00413%09red/K00027%09green/K10715%09red/K15859%09red/K00626%09red/K19668%09red/K01113%09red/K01051%09red/K19691%09red/K11232%09green/K11233%09red/K11230%09red
cGMP-PKG signaling pathway	ko04022	Environmental Information Processing	Signal transduction	5	19	0.131383	0.3967	K04371:A7_3109000:2.60293138204|K04371:A7_3106888:-1.27882910611|K04371:A7_3108191:1.50730027551|K04630:A7_3106820:1.26201560463|K04630:A7_3105299:1.27733750307	http://www.genome.jp/kegg-bin/show_pathway?ko04022/K04371%09yellow/K04348%09red/K04513%09red/K15040%09red/K06269%09red/K06268%09red/K02183%09red/K04630%09red/K05853%09red
Wnt signaling pathway	ko04310	Environmental Information Processing	Signal transduction	6	24	0.150321	0.4293	K04508:A7_3100749:-1.38534523772|K04345:A7_3102430:1.77963713457|K08957:A7_3106599:2.06574051786|K03868:A7_3105236:-1.38616677913|K03868:A7_3107192:-1.31007906624|K03094:A7_3102798:-1.35447801956	http://www.genome.jp/kegg-bin/show_pathway?ko04310/K07861%09red/K04508%09green/K04345%09red/K04348%09red/K06268%09red/K03115%09red/K08957%09red/K03868%09green/K04513%09red/K03347%09red/K02677%09red/K03083%09red/K03094%09green/K03097%09red/K03362%09red/K04499%09red
Phospholipase D signaling pathway	ko04072	Environmental Information Processing	Signal transduction	6	25	0.176806	0.4334	K01115:A7_3101916:-1.22396865838|K04371:A7_3109000:2.60293138204|K04371:A7_3106888:-1.27882910611|K04371:A7_3108191:1.50730027551|K07208:A7_3107607:-1.81241359705|K07827:A7_3100244:1.05891389894	http://www.genome.jp/kegg-bin/show_pathway?ko04072/K01115%09green/K18441%09red/K04371%09yellow/K00889%09red/K07203%09red/K04513%09red/K07208%09green/K13509%09red/K07941%09red/K07827%09red/K02677%09red/K07937%09red/K03099%09red/K04718%09red/K04364%09red
Ras signaling pathway	ko04014	Environmental Information Processing	Signal transduction	8	36	0.225469	0.4895	K04371:A7_3109000:2.60293138204|K04371:A7_3106888:-1.27882910611|K04371:A7_3108191:1.50730027551|K04345:A7_3102430:1.77963713457|K06619:A7_3108646:1.55545415564|K07889:A7_3100755:-1.10910646709|K07827:A7_3100244:1.05891389894|K01115:A7_3101916:-1.22396865838	http://www.genome.jp/kegg-bin/show_pathway?ko04014/K07861%09red/K16343%09red/K04371%09yellow/K04345%09red/K04513%09red/K06619%09red/K07889%09green/K10632%09red/K17637%09red/K08052%09red/K04536%09red/K05731%09red/K02183%09red/K07941%09red/K07827%09red/K02677%09red/K04393%09red/K03099%09red/K04409%09red/K01115%09green/K08773%09red/K04364%09red
NF-kappa B signaling pathway	ko04064	Environmental Information Processing	Signal transduction	2	9	0.231641	0.4895	K18052:A7_3105601:1.37262037361|K10652:A7_3104808:1.84295695418	http://www.genome.jp/kegg-bin/show_pathway?ko04064/K10577%09red/K04728%09red/K03115%09red/K04733%09red/K18052%09red/K10652%09red/K03097%09red
MAPK signaling pathway - plant	ko04016	Environmental Information Processing	Signal transduction	2	10	0.287521	0.5766	K13449:A7_3103267:2.9877585411|K13449:A7_3103268:2.96542810461	http://www.genome.jp/kegg-bin/show_pathway?ko04016/K17686%09red/K02183%09red/K03781%09red/K00940%09red/K13449%09red
Hippo signaling pathway - multiple species	ko04392	Environmental Information Processing	Signal transduction	2	11	0.34422	0.6096	K06683:A7_3102188:-1.49285295165|K06683:A7_3104917:-1.01892454554	http://www.genome.jp/kegg-bin/show_pathway?ko04392/K08791%09red/K06685%09red/K06683%09green/K02218%09red/K09448%09red/K20237%09red/K04409%09red
AMPK signaling pathway	ko04152	Environmental Information Processing	Signal transduction	7	36	0.364844	0.6185	K07198:A7_3107074:-1.41323801644|K07199:A7_3101776:-1.37267022738|K00850:A7_3101217:-1.85443333994|K03234:A7_3108659:-2.22117961197|K03456:A7_3100652:-1.07461831199|K00693:A7_3105070:-2.02667744744|K07208:A7_3107607:-1.81241359705	http://www.genome.jp/kegg-bin/show_pathway?ko04152/K11262%09red/K21357%09red/K07203%09red/K07198%09green/K07199%09green/K07901%09red/K00850%09green/K19030%09red/K03841%09red/K04354%09red/K03234%09green/K07877%09red/K11584%09red/K07297%09red/K03456%09green/K07188%09red/K00693%09green/K08272%09red/K07208%09green/K19029%09red/K07200%09red/K07204%09red/K00507%09red/K06276%09red/K00021%09red/K04382%09…
mTOR signaling pathway	ko04150	Environmental Information Processing	Signal transduction	11	57	0.38577	0.646	K01110:A7_3107262:-3.94345932344|K02150:A7_3107046:-1.0311287087|K04371:A7_3109000:2.60293138204|K04371:A7_3106888:-1.27882910611|K04371:A7_3108191:1.50730027551|K08267:A7_3101817:-1.00566671695|K15728:A7_3104266:-2.33792793718|K07208:A7_3107607:-1.81241359705|K07827:A7_3100244:1.05891389894|K07198:A7_3107074:-1.41323801644|K02144:A7_3102398:-1.15599084265	http://www.genome.jp/kegg-bin/show_pathway?ko04150/K20403%09red/K20405%09red/K20404%09red/K20407%09red/K20406%09red/K20409%09red/K20408%09red/K01110%09green/K20410%09red/K02152%09red/K02151%09red/K02150%09green/K04371%09yellow/K08272%09red/K08269%09red/K03875%09red/K08267%09green/K08266%09red/K06276%09red/K21357%09red/K15728%09green/K14299%09red/K02147%09red/K04513%09red/K02991%09red/K07208%09gre…
Notch signaling pathway	ko04330	Environmental Information Processing	Signal transduction	1	7	0.391278	0.646	K06053:A7_3108476:1.30768508276	http://www.genome.jp/kegg-bin/show_pathway?ko04330/K06067%09red/K06063%09red/K06058%09red/K06053%09red/K06062%09red
Hedgehog signaling pathway	ko04340	Environmental Information Processing	Signal transduction	2	13	0.455255	0.6961	K08957:A7_3106599:2.06574051786|K04345:A7_3102430:1.77963713457	http://www.genome.jp/kegg-bin/show_pathway?ko04340/K08957%09red/K08959%09red/K03083%09red/K03869%09red/K04345%09red/K03347%09red/K03362%09red
Hippo signaling pathway - fly	ko04391	Environmental Information Processing	Signal transduction	2	14	0.507806	0.7365	K05692:A7_3105415:-1.94858137356|K03456:A7_3100652:-1.07461831199	http://www.genome.jp/kegg-bin/show_pathway?ko04391/K08791%09red/K06685%09red/K09448%09red/K04354%09red/K06630%09red/K05692%09green/K03456%09green/K16675%09red/K04382%09red
Calcium signaling pathway	ko04020	Environmental Information Processing	Signal transduction	3	23	0.654266	0.8329	K04345:A7_3102430:1.77963713457|K00871:A7_3109186:1.11673497117|K08794:A7_3104591:-3.68269269071	http://www.genome.jp/kegg-bin/show_pathway?ko04020/K04718%09red/K05857%09red/K05853%09red/K04345%09red/K04348%09red/K15040%09red/K00871%09red/K06268%09red/K23450%09red/K08794%09green/K02677%09red/K02183%09red
PI3K-Akt signaling pathway	ko04151	Environmental Information Processing	Signal transduction	11	71	0.70929	0.8744	K01110:A7_3107262:-3.94345932344|K04371:A7_3109000:2.60293138204|K04371:A7_3106888:-1.27882910611|K04371:A7_3108191:1.50730027551|K04079:A7_3108786:-2.02677602356|K03456:A7_3100652:-1.07461831199|K00693:A7_3105070:-2.02667744744|K07208:A7_3107607:-1.81241359705|K07827:A7_3100244:1.05891389894|K09554:A7_3102029:-1.04220649064|K07198:A7_3107074:-1.41323801644	http://www.genome.jp/kegg-bin/show_pathway?ko04151/K01110%09green/K07203%09red/K09487%09red/K05631%09red/K04536%09red/K04371%09yellow/K11584%09red/K06276%09red/K04079%09green/K07204%09red/K02091%09red/K08266%09red/K04354%09red/K13303%09red/K03456%09green/K00693%09green/K05414%09red/K02677%09red/K02991%09red/K07208%09green/K04382%09red/K07827%09red/K06236%09red/K03083%09red/K09554%09green/K09420%0…
Phosphatidylinositol signaling system	ko04070	Environmental Information Processing	Signal transduction	4	32	0.747553	0.9025	K01110:A7_3107262:-3.94345932344|K13711:A7_3103501:-1.12697312476|K00921:A7_3105302:1.06716226063|K18083:A7_3102834:-1.03530289741	http://www.genome.jp/kegg-bin/show_pathway?ko04070/K00999%09red/K02677%09red/K01110%09green/K00915%09red/K00914%09red/K13711%09green/K20279%09red/K21798%09red/K21797%09red/K13024%09red/K00889%09red/K07756%09red/K00888%09red/K00921%09red/K05857%09red/K01099%09red/K18083%09green/K02183%09red/K19801%09red
Hippo signaling pathway	ko04390	Environmental Information Processing	Signal transduction	2	22	0.812624	0.9402	K05692:A7_3105415:-1.94858137356|K03456:A7_3100652:-1.07461831199	http://www.genome.jp/kegg-bin/show_pathway?ko04390/K06685%09red/K05692%09green/K04354%09red/K06269%09red/K03456%09green/K08791%09red/K08959%09red/K09448%09red/K04382%09red/K03083%09red/K06630%09red/K03362%09red
MAPK signaling pathway - yeast	ko04011	Environmental Information Processing	Signal transduction	11	99	0.973342	1	K11227:A7_3108463:-1.04634796708|K04371:A7_3109000:2.60293138204|K04371:A7_3106888:-1.27882910611|K04371:A7_3108191:1.50730027551|K09051:A7_3105814:-1.81203179512|K19838:A7_3105795:1.05467929008|K04441:A7_3106148:-1.26486732553|K04627:A7_3107847:1.99988231547|K04627:A7_3107526:2.42882549522|K11232:A7_3101951:-1.10313925856|K19842:A7_3104839:-1.40857727683	http://www.genome.jp/kegg-bin/show_pathway?ko04011/K10591%09red/K11227%09green/K11226%09red/K11229%09red/K11228%09red/K03781%09red/K23469%09red/K02555%09red/K04563%09red/K04371%09yellow/K00889%09red/K00888%09red/K07973%09red/K11215%09red/K19860%09red/K06276%09red/K12412%09red/K04513%09red/K09051%09green/K02516%09red/K02515%09red/K03114%09red/K06665%09red/K06666%09red/K08294%09red/K04536%09red/K00…
Neuroactive ligand-receptor interaction	ko04080	Environmental Information Processing	Signaling molecules and interaction	1	3	0.0931044	0.3243	K05770:A7_3104493:-6.91803827	http://www.genome.jp/kegg-bin/show_pathway?ko04080/K05770%09green/K17278%09red
Polycomb repressive complex	ko03083	Genetic Information Processing	Chromosome	2	20	0.756335	0.9047	K11586:new_gene314:1.99384274797|K03094:A7_3102798:-1.35447801956	http://www.genome.jp/kegg-bin/show_pathway?ko03083/K06689%09red/K06067%09red/K10276%09red/K14963%09red/K14827%09red/K11586%09red/K10752%09red/K03094%09green/K11462%09red/K11838%09red/K03115%09red/K09201%09red/K11805%09red/K11844%09red
ATP-dependent chromatin remodeling	ko03082	Genetic Information Processing	Chromosome	2	47	0.996242	1	K05610:A7_3108582:1.47612037161|K05692:A7_3105415:-1.94858137356	http://www.genome.jp/kegg-bin/show_pathway?ko03082/K08874%09red/K11723%09red/K11667%09red/K11660%09red/K11662%09red/K06067%09red/K11322%09red/K11343%09red/K11341%09red/K11340%09red/K11344%09red/K11663%09red/K11319%09red/K11665%09red/K11675%09red/K11321%09red/K11643%09red/K10752%09red/K11251%09red/K05610%09red/K11650%09red/K05692%09green/K11654%09red/K11339%09red/K11320%09red/K11672%09red/K02326%0…
Sulfur relay system	ko04122	Genetic Information Processing	Folding, sorting and degradation	1	8	0.462338	0.6961	K12161:A7_3104014:-2.7743615829	http://www.genome.jp/kegg-bin/show_pathway?ko04122/K03635%09red/K12161%09green/K04487%09red/K14168%09red/K21232%09red/K01011%09red/K11996%09red/K14171%09red
Protein processing in endoplasmic reticulum	ko04141	Genetic Information Processing	Folding, sorting and degradation	16	89	0.518381	0.7469	K04079:A7_3108786:-2.02677602356|K04523:A7_3106335:-1.28691250018|K13719:A7_3102719:-1.18356894692|K09503:A7_3102338:-1.30946068255|K03283:A7_3102533:-2.4975446904|K03868:A7_3105236:-1.38616677913|K03868:A7_3107192:-1.31007906624|K09523:A7_3108920:-1.30383723114|K14002:A7_3101199:-1.08831541349|K03094:A7_3102798:-1.35447801956|K13993:A7_3108065:-2.61184414643|K13993:A7_3104957:-6.06149144947|K139…	http://www.genome.jp/kegg-bin/show_pathway?ko04141/K10597%09red/K10661%09red/K08852%09red/K09486%09red/K09487%09red/K09481%09red/K05546%09red/K09562%09red/K11718%09red/K03237%09red/K09490%09red/K07765%09red/K04079%09green/K10578%09red/K10575%09red/K09054%09red/K04523%09green/K13719%09green/K10976%09red/K09518%09red/K07151%09red/K12666%09red/K12667%09red/K10088%09red/K12668%09red/K10084%09red/K100…
RNA degradation	ko03018	Genetic Information Processing	Folding, sorting and degradation	8	51	0.643019	0.8284	K00850:A7_3101217:-1.85443333994|K01689:A7_3106154:-1.04727801738|K12625:A7_3107210:-1.57510278943|K04043:A7_3103298:1.03558211048|K12626:A7_3107625:-1.21943223454|K13126:A7_3108366:-1.11675675466|K12586:A7_3104169:1.10982433783|K12589:A7_3104267:-1.67459812122	http://www.genome.jp/kegg-bin/show_pathway?ko03018/K03679%09red/K03678%09red/K00850%09green/K12613%09red/K01689%09green/K12625%09green/K04077%09red/K12597%09red/K12592%09red/K12591%09red/K12619%09red/K12618%09red/K12598%09red/K12599%09red/K04043%09red/K12614%09red/K12626%09green/K12622%09red/K03514%09red/K03681%09red/K12617%09red/K13126%09green/K12627%09red/K14443%09red/K12621%09red/K12585%09red/…
Protein export	ko03060	Genetic Information Processing	Folding, sorting and degradation	2	17	0.647383	0.8284	K03107:A7_3100194:-1.02138671888|K03105:A7_3107268:-1.136500087	http://www.genome.jp/kegg-bin/show_pathway?ko03060/K09647%09red/K03109%09red/K03108%09red/K03107%09green/K03106%09red/K03105%09green/K03104%09red/K09481%09red/K10956%09red/K13431%09red/K03217%09red/K12948%09red/K09490%09red/K09540%09red/K13280%09red/K12275%09red/K12947%09red
Proteasome	ko03050	Genetic Information Processing	Folding, sorting and degradation	5	44	0.862029	0.9794	K03065:A7_3101986:-1.01199585164|K06693:A7_3102030:-1.83621764859|K06699:A7_3100272:-1.1263717982|K03039:A7_3107566:-1.14504714163|K03035:A7_3106102:1.81055755349	http://www.genome.jp/kegg-bin/show_pathway?ko03050/K03064%09red/K03065%09green/K03066%09red/K03061%09red/K03062%09red/K10881%09red/K03028%09red/K03029%09red/K03063%09red/K02728%09red/K02729%09red/K02725%09red/K02726%09red/K02727%09red/K06691%09red/K06693%09green/K06698%09red/K06699%09green/K03039%09green/K03038%09red/K03037%09red/K03036%09red/K03035%09red/K03033%09red/K03032%09red/K03031%09red/K0…
Ubiquitin mediated proteolysis	ko04120	Genetic Information Processing	Folding, sorting and degradation	7	73	0.976469	1	K10590:A7_3104831:-1.21459546277|K10592:A7_3103472:-1.34168327335|K03868:A7_3105236:-1.38616677913|K03868:A7_3107192:-1.31007906624|K03094:A7_3102798:-1.35447801956|K03361:A7_3102864:1.55393333588|K03360:A7_3104429:1.30255424042	http://www.genome.jp/kegg-bin/show_pathway?ko04120/K10594%09red/K10597%09red/K10590%09green/K10591%09red/K06689%09red/K06688%09red/K10598%09red/K10599%09red/K10592%09green/K04649%09red/K10582%09red/K10581%09red/K10580%09red/K10586%09red/K10589%09red/K10578%09red/K10579%09red/K10576%09red/K10577%09red/K10575%09red/K10573%09red/K10583%09red/K03869%09red/K10259%09red/K03352%09red/K03868%09green/K033…
Viral life cycle - HIV-1	ko03250	Genetic Information Processing	Information processing in viruses	1	22	0.938477	1	K12195:A7_3100388:-1.53403479273	http://www.genome.jp/kegg-bin/show_pathway?ko03250/K15172%09red/K06062%09red/K12196%09red/K12195%09green/K12200%09red/K07936%09red/K15436%09red/K14398%09red/K14754%09red/K12183%09red/K12182%09red/K14290%09red/K22544%09red/K11648%09red
Mismatch repair	ko03430	Genetic Information Processing	Replication and repair	3	27	0.776797	0.912	K10746:A7_3108720:1.24771668965|K08739:A7_3104251:-1.05546695317|K03555:A7_3100494:1.02188685298	http://www.genome.jp/kegg-bin/show_pathway?ko03430/K10747%09red/K10746%09red/K10740%09red/K10754%09red/K04802%09red/K08735%09red/K08734%09red/K08737%09red/K08736%09red/K02328%09red/K10858%09red/K08739%09green/K10756%09red/K10755%09red/K03555%09red/K02327%09red/K03657%09red/K07466%09red/K03504%09red
Fanconi anemia pathway	ko03460	Genetic Information Processing	Replication and repair	3	27	0.776797	0.912	K02350:A7_3100653:-1.28223277987|K15078:A7_3108598:1.08077651916|K10896:A7_3107926:3.33342769597	http://www.genome.jp/kegg-bin/show_pathway?ko03460/K10990%09red/K10849%09red/K02350%09green/K03165%09red/K10740%09red/K15078%09red/K08734%09red/K04482%09red/K10858%09red/K07466%09red/K08775%09red/K03509%09red/K03515%09red/K03511%09red/K10896%09red/K11137%09red/K10901%09red/K06640%09red/K15361%09red/K15363%09red/K10848%09red
Base excision repair	ko03410	Genetic Information Processing	Replication and repair	3	37	0.937452	1	K02332:A7_3101608:1.05683271411|K10773:A7_3107750:-1.30188552002|K20813:A7_3107685:-4.5937865995	http://www.genome.jp/kegg-bin/show_pathway?ko03410/K10747%09red/K01247%09red/K04802%09red/K10755%09red/K02332%09red/K10798%09red/K03506%09red/K03648%09red/K03512%09red/K10756%09red/K10771%09red/K10754%09red/K10773%09green/K03660%09red/K10563%09red/K02324%09red/K02325%09red/K02326%09red/K02327%09red/K02328%09red/K04799%09red/K10862%09red/K10863%09red/K08073%09red/K03504%09red/K20813%09green
Nucleotide excision repair	ko03420	Genetic Information Processing	Replication and repair	4	51	0.975014	1	K03868:A7_3105236:-1.38616677913|K03868:A7_3107192:-1.31007906624|K10846:A7_3101464:-1.09379222513|K10844:A7_3102585:1.24264649292	http://www.genome.jp/kegg-bin/show_pathway?ko03420/K03143%09red/K03142%09red/K03141%09red/K10740%09red/K03144%09red/K10609%09red/K02327%09red/K10747%09red/K03006%09red/K03007%09red/K10755%09red/K03008%09red/K03009%09red/K03868%09green/K10839%09red/K10838%09red/K06634%09red/K10756%09red/K10754%09red/K02325%09red/K10610%09red/K03014%09red/K03017%09red/K03016%09red/K03011%09red/K03010%09red/K03013%0…
DNA replication	ko03030	Genetic Information Processing	Replication and repair	1	41	0.998026	1	K02212:A7_3103933:1.2830544605	http://www.genome.jp/kegg-bin/show_pathway?ko03030/K03469%09red/K10747%09red/K02326%09red/K10743%09red/K10742%09red/K02210%09red/K10740%09red/K02328%09red/K02209%09red/K02541%09red/K10754%09red/K10755%09red/K02685%09red/K02684%09red/K02320%09red/K02324%09red/K02325%09red/K02321%09red/K02327%09red/K04799%09red/K04802%09red/K02212%09red/K10744%09red/K03506%09red/K02540%09red/K10756%09red/K07466%09r…
Spliceosome	ko03040	Genetic Information Processing	Transcription	11	96	0.963939	1	K12881:A7_3109189:1.15454547405|K12819:A7_3108499:-1.04649605138|K12879:A7_3104258:1.01537799221|K03283:A7_3102533:-2.4975446904|K12840:A7_3102545:-1.12143282097|K12625:A7_3107210:-1.57510278943|K12626:A7_3107625:-1.21943223454|K12833:A7_3102273:3.5008169604|K12833:A7_3104405:-1.59527328515|K12832:A7_3100793:-1.18102205429|K12858:A7_3102516:-1.0837027682	http://www.genome.jp/kegg-bin/show_pathway?ko03040/K10599%09red/K12733%09red/K11984%09red/K12881%09red/K12882%09red/K12883%09red/K11098%09red/K12817%09red/K12816%09red/K12815%09red/K12813%09red/K12812%09red/K12811%09red/K09564%09red/K12819%09green/K12818%09red/K12897%09red/K12893%09red/K11094%09red/K12862%09red/K12863%09red/K12860%09red/K12861%09red/K12867%09red/K12864%09red/K12868%09red/K12869%0…
RNA polymerase	ko03020	Genetic Information Processing	Transcription	1	28	0.978495	1	K03019:A7_3107445:-1.89761310213	http://www.genome.jp/kegg-bin/show_pathway?ko03020/K03026%09red/K03006%09red/K03021%09red/K03024%09red/K03025%09red/K03020%09red/K03027%09red/K03000%09red/K03019%09green/K25304%09red/K03004%09red/K03008%09red/K02999%09red/K03009%09red/K14721%09red/K03022%09red/K03005%09red/K03017%09red/K03016%09red/K03011%09red/K03010%09red/K03013%09red/K03018%09red/K03014%09red/K03023%09red/K03007%09red/K03002%0…
Basal transcription factors	ko03022	Genetic Information Processing	Transcription	1	28	0.978495	1	K10844:A7_3102585:1.24264649292	http://www.genome.jp/kegg-bin/show_pathway?ko03022/K03143%09red/K03142%09red/K03141%09red/K03144%09red/K03124%09red/K03127%09red/K03126%09red/K03120%09red/K03123%09red/K03122%09red/K03128%09red/K14650%09red/K23358%09red/K06634%09red/K03136%09red/K03137%09red/K03134%09red/K03135%09red/K03132%09red/K03133%09red/K03130%09red/K03131%09red/K02202%09red/K03138%09red/K03139%09red/K10843%09red/K10844%09r…
Aminoacyl-tRNA biosynthesis	ko00970	Genetic Information Processing	Translation	5	39	0.770417	0.9113	K01876:A7_3105551:1.55455522748|K02434:A7_3104338:-1.14340079924|K02433:A7_3105926:-1.91235836141|K01887:A7_3105602:-1.38811468587|K01870:A7_3107777:-2.7288255487	http://www.genome.jp/kegg-bin/show_pathway?ko00970/K22503%09red/K01873%09red/K01872%09red/K01875%09red/K01874%09red/K01876%09red/K02434%09green/K04567%09red/K02433%09green/K01893%09red/K01892%09red/K01890%09red/K01887%09green/K01866%09red/K01867%09red/K01868%09red/K01869%09red/K01870%09green/K01880%09red/K01881%09red/K01883%09red/K01885%09red/K01886%09red/K01889%09red/K00604%09red
mRNA surveillance pathway	ko03015	Genetic Information Processing	Translation	8	60	0.822917	0.9486	K14407:A7_3101701:-1.22785107985|K03267:A7_3105736:-1.1926651331|K14326:A7_3101473:1.437167725|K12881:A7_3109189:1.15454547405|K13126:A7_3108366:-1.11675675466|K03265:A7_3108765:1.0096013966|K03456:A7_3100652:-1.07461831199|K14400:A7_3104527:1.10577462541	http://www.genome.jp/kegg-bin/show_pathway?ko03015/K14407%09green/K18723%09red/K15544%09red/K03267%09green/K14328%09red/K14327%09red/K14326%09red/K14325%09red/K14324%09red/K04354%09red/K06100%09red/K11584%09red/K12881%09red/K12882%09red/K12883%09red/K14284%09red/K14285%09red/K13025%09red/K15541%09red/K15542%09red/K06269%09red/K04382%09red/K13126%09green/K00565%09red/K03265%09red/K03456%09green/K1…
Nucleocytoplasmic transport	ko03013	Genetic Information Processing	Translation	6	83	0.997566	1	K12881:A7_3109189:1.15454547405|K14321:A7_3103870:1.18498016947|K14326:A7_3101473:1.437167725|K12879:A7_3104258:1.01537799221|K25129:A7_3102071:1.36742937509|K25129:A7_3108975:-1.54835812571	http://www.genome.jp/kegg-bin/show_pathway?ko03013/K18723%09red/K18722%09red/K18725%09red/K14301%09red/K14300%09red/K14303%09red/K14304%09red/K14307%09red/K14306%09red/K14309%09red/K14308%09red/K12880%09red/K12881%09red/K12882%09red/K12883%09red/K23940%09red/K14288%09red/K12812%09red/K03231%09red/K18752%09red/K07562%09red/K09291%09red/K10577%09red/K14328%09red/K14321%09red/K14327%09red/K14326%09r…
Ribosome biogenesis in eukaryotes	ko03008	Genetic Information Processing	Translation	4	76	0.999416	1	K14574:A7_3100471:-1.41984715919|K14536:A7_3101977:-1.09233618264|K14530:A7_3104946:2.24101619114|K14758:new_gene401:1.43351755788	http://www.genome.jp/kegg-bin/show_pathway?ko03008/K14285%09red/K11108%09red/K11128%09red/K11129%09red/K11883%09red/K12845%09red/K03264%09red/K12619%09red/K12618%09red/K14572%09red/K14573%09red/K14570%09red/K14571%09red/K14558%09red/K14559%09red/K14574%09green/K14575%09red/K14554%09red/K14555%09red/K14556%09red/K14557%09red/K14550%09red/K14552%09red/K14553%09red/K07936%09red/K03537%09red/K14538%0…
Ribosome	ko03010	Genetic Information Processing	Translation	2	110	1	1	K02905:A7_3105528:1.01366288055|K02993:A7_3105787:-1.06365357159	http://www.genome.jp/kegg-bin/show_pathway?ko03010/K02957%09red/K02956%09red/K02955%09red/K02954%09red/K02953%09red/K02952%09red/K02951%09red/K02950%09red/K02885%09red/K02884%09red/K02886%09red/K02880%09red/K02958%09red/K02922%09red/K02923%09red/K02926%09red/K02925%09red/K02929%09red/K02931%09red/K02930%09red/K02932%09red/K02935%09red/K02934%09red/K02937%09red/K02936%09red/K02938%09red/K02889%09r…
Glycine, serine and threonine metabolism	ko00260	Metabolism	Amino acid metabolism	18	66	0.0322147	0.2123	K01758:A7_3105980:-1.10837914063|K00108:A7_3103911:-1.09918142619|K00108:A7_3107729:1.28153896182|K00108:A7_3107728:1.48854971781|K00108:A7_3107730:1.35723034443|K00108:A7_3105202:3.2520819723|K00108:A7_3101485:2.38514533262|K00108:A7_3107660:2.16398440785|K00108:A7_3104649:-1.39815160985|K00108:A7_3104729:1.12177294269|K00108:A7_3107782:1.87759934257|K01620:A7_3100225:1.37453673764|K00600:A7_310…	http://www.genome.jp/kegg-bin/show_pathway?ko00260/K00872%09red/K02437%09red/K01754%09red/K01752%09red/K01697%09red/K01758%09green/K00108%09yellow/K01620%09red/K00600%09red/K00605%09red/K00058%09red/K01834%09red/K00281%09red/K16066%09red/K01733%09red/K00928%09red/K00049%09red/K15634%09red/K15633%09green/K15918%09red/K00830%09red/K00831%09red/K00133%09red/K20498%09red/K00306%09red/K00303%09red/K14…
Tyrosine metabolism	ko00350	Metabolism	Amino acid metabolism	9	31	0.0525605	0.2336	K00135:A7_3104369:-1.13259522634|K07253:A7_3108771:1.68176412807|K07253:A7_3108772:7.09684247652|K00505:A7_3109118:1.31709934365|K00505:A7_3101005:-1.55207554546|K13953:A7_3109037:-2.79257726894|K01557:A7_3105158:3.47317492773|K00274:A7_3100707:-2.47024107618|K00451:A7_3107875:1.13399191024	http://www.genome.jp/kegg-bin/show_pathway?ko00350/K00817%09red/K00838%09red/K00135%09green/K14455%09red/K14454%09red/K00129%09red/K07253%09red/K00505%09yellow/K02510%09red/K01593%09red/K00121%09red/K13953%09green/K01557%09red/K00274%09green/K00276%09red/K00001%09red/K00451%09red
Phenylalanine metabolism	ko00360	Metabolism	Amino acid metabolism	6	22	0.103583	0.3329	K07253:A7_3108771:1.68176412807|K07253:A7_3108772:7.09684247652|K01426:A7_3106768:1.01444562532|K10775:A7_3103425:-1.92216860176|K10775:A7_3103343:1.0034293379|K00274:A7_3100707:-2.47024107618	http://www.genome.jp/kegg-bin/show_pathway?ko00360/K00817%09red/K07253%09red/K01426%09red/K00838%09red/K14455%09red/K14454%09red/K00074%09red/K05714%09red/K10775%09yellow/K01593%09red/K00274%09green/K00276%09red/K00129%09red
Arginine biosynthesis	ko00220	Metabolism	Amino acid metabolism	3	16	0.355643	0.6185	K01427:A7_3101535:1.32420655021|K01755:A7_3102497:-1.13077898348|K00618:A7_3100358:-1.25338736775	http://www.genome.jp/kegg-bin/show_pathway?ko00220/K12659%09red/K00814%09red/K01915%09red/K00818%09red/K00620%09red/K01427%09red/K00262%09red/K14455%09red/K14454%09red/K01755%09green/K00618%09green/K01476%09red/K01941%09red/K01940%09red/K15371%09red/K00611%09red
Alanine, aspartate and glutamate metabolism	ko00250	Metabolism	Amino acid metabolism	6	32	0.398406	0.6544	K00135:A7_3104369:-1.13259522634|K01755:A7_3102497:-1.13077898348|K00272:A7_3107338:-1.22013432208|K01580:A7_3103666:-2.13412570729|K01580:A7_3106412:-8.05208286763|K01580:A7_3108852:-2.83894001134	http://www.genome.jp/kegg-bin/show_pathway?ko00250/K01955%09red/K01915%09red/K01940%09red/K00814%09red/K01939%09red/K00830%09red/K15371%09red/K00609%09red/K00262%09red/K00135%09green/K14455%09red/K14454%09red/K00264%09red/K01956%09red/K01953%09red/K11541%09red/K00820%09red/K01755%09green/K01756%09red/K00823%09red/K00272%09green/K13051%09red/K13566%09red/K00294%09red/K00764%09red/K01580%09green
Valine, leucine and isoleucine degradation	ko00280	Metabolism	Amino acid metabolism	8	43	0.422843	0.6874	K00167:A7_3102760:-1.10926929139|K14085:A7_3103868:-1.12971667455|K01968:A7_3106137:-1.11225831119|K01641:A7_3104945:2.44513320527|K01907:A7_3101691:1.02961348843|K00140:A7_3100362:-1.96953297522|K00166:A7_3102079:-1.36491289552|K00128:A7_3107200:-1.36083400612	http://www.genome.jp/kegg-bin/show_pathway?ko00280/K00167%09green/K00020%09red/K01027%09red/K14085%09green/K05607%09red/K01640%09red/K00249%09red/K01969%09red/K01968%09green/K01641%09red/K00826%09red/K01907%09red/K07511%09red/K00626%09red/K09478%09red/K00140%09green/K05605%09red/K00166%09green/K00128%09green/K00253%09red/K07513%09red/K09699%09red
Tryptophan metabolism	ko00380	Metabolism	Amino acid metabolism	8	43	0.422843	0.6874	K15791:A7_3108262:-5.41087679519|K14085:A7_3103868:-1.12971667455|K01426:A7_3106768:1.01444562532|K00463:A7_3100946:-1.75316928043|K00463:A7_3100947:-1.05774863555|K00463:A7_3100945:-2.04881281757|K00274:A7_3100707:-2.47024107618|K00128:A7_3107200:-1.36083400612	http://www.genome.jp/kegg-bin/show_pathway?ko00380/K14265%09red/K15791%09green/K14264%09red/K14085%09green/K00838%09red/K00486%09red/K03781%09red/K01426%09red/K00626%09red/K01556%09red/K00463%09green/K07130%09red/K01593%09red/K00274%09green/K00658%09red/K00128%09green/K00452%09red/K00252%09red/K07511%09red
Valine, leucine and isoleucine biosynthesis	ko00290	Metabolism	Amino acid metabolism	1	10	0.588433	0.7938	K01687:A7_3102024:2.0303252166	http://www.genome.jp/kegg-bin/show_pathway?ko00290/K01754%09red/K01652%09red/K01687%09red/K00052%09red/K00053%09red/K00826%09red/K01649%09red/K01702%09red
Histidine metabolism	ko00340	Metabolism	Amino acid metabolism	4	27	0.59491	0.7991	K14085:A7_3103868:-1.12971667455|K00274:A7_3100707:-2.47024107618|K20246:A7_3102091:-2.22115122669|K00128:A7_3107200:-1.36083400612	http://www.genome.jp/kegg-bin/show_pathway?ko00340/K14085%09green/K01663%09red/K00765%09red/K01814%09red/K00817%09red/K04486%09red/K20247%09red/K00274%09green/K19787%09red/K01693%09red/K20246%09green/K00128%09green/K00129%09red/K14152%09red
Phenylalanine, tyrosine and tryptophan biosynthesis	ko00400	Metabolism	Amino acid metabolism	2	16	0.604164	0.8047	K00766:A7_3107128:1.051414942|K01850:A7_3102021:2.02662324701	http://www.genome.jp/kegg-bin/show_pathway?ko00400/K00211%09red/K00766%09red/K01626%09red/K00817%09red/K00838%09red/K14454%09red/K01694%09red/K01850%09red/K01736%09red/K13830%09red/K14455%09red/K01657%09red/K13501%09red
Lysine degradation	ko00310	Metabolism	Amino acid metabolism	5	39	0.770417	0.9113	K15791:A7_3108262:-5.41087679519|K00128:A7_3107200:-1.36083400612|K00135:A7_3104369:-1.13259522634|K14085:A7_3103868:-1.12971667455|K14157:A7_3108119:-2.17808790562	http://www.genome.jp/kegg-bin/show_pathway?ko00310/K15791%09green/K26065%09red/K11419%09red/K11422%09red/K11427%09red/K11429%09red/K00290%09red/K24034%09red/K00128%09green/K00626%09red/K00135%09green/K11426%09red/K00658%09red/K23700%09red/K00306%09red/K00252%09red/K14085%09green/K14157%09green/K00474%09red/K07511%09red
Arginine and proline metabolism	ko00330	Metabolism	Amino acid metabolism	5	39	0.770417	0.9113	K01426:A7_3106768:1.01444562532|K00128:A7_3107200:-1.36083400612|K14085:A7_3103868:-1.12971667455|K00819:A7_3107476:-2.26602124468|K00274:A7_3100707:-2.47024107618	http://www.genome.jp/kegg-bin/show_pathway?ko00330/K01611%09red/K00294%09red/K24034%09red/K01581%09red/K01426%09red/K00286%09red/K14454%09red/K00128%09green/K01476%09red/K11142%09red/K00931%09red/K14455%09red/K01259%09red/K18123%09red/K14085%09green/K00819%09green/K00318%09red/K25365%09red/K00274%09green
Cysteine and methionine metabolism	ko00270	Metabolism	Amino acid metabolism	2	43	0.992602	1	K01758:A7_3105980:-1.10837914063|K08968:A7_3108418:1.24157689358	http://www.genome.jp/kegg-bin/show_pathway?ko00270/K00831%09red/K01760%09red/K01752%09red/K01697%09red/K01758%09green/K01611%09red/K24034%09red/K11204%09red/K00058%09red/K00928%09red/K14455%09red/K01739%09red/K01011%09red/K12960%09red/K00838%09red/K00133%09red/K14454%09red/K01738%09red/K00789%09red/K00549%09red/K08968%09red/K08964%09red/K08967%09red/K01251%09red/K08963%09red/K00826%09red/K00026%0…
Caffeine metabolism	ko00232	Metabolism	Biosynthesis of other secondary metabolites	1	1	0	0	K00365:A7_3109084:-1.23156676468	http://www.genome.jp/kegg-bin/show_pathway?ko00232/K00365%09green
Phenylpropanoid biosynthesis	ko00940	Metabolism	Biosynthesis of other secondary metabolites	7	14	0.0015835	0.0502	K10775:A7_3103425:-1.92216860176|K10775:A7_3103343:1.0034293379|K01904:A7_3106503:1.72374242692|K22395:A7_3107656:-4.30646320104|K22395:A7_3106450:-2.36513908619|K22395:A7_3107654:-1.40509571779|K22395:A7_3101698:1.71460529467	http://www.genome.jp/kegg-bin/show_pathway?ko00940/K10775%09yellow/K01904%09red/K22395%09yellow/K00430%09red
Streptomycin biosynthesis	ko00521	Metabolism	Biosynthesis of other secondary metabolites	2	5	0.0493635	0.2336	K01835:A7_3104880:-2.0725084268|K01858:A7_3103088:1.50491046335	http://www.genome.jp/kegg-bin/show_pathway?ko00521/K00844%09red/K01835%09green/K01858%09red
Isoquinoline alkaloid biosynthesis	ko00950	Metabolism	Biosynthesis of other secondary metabolites	3	15	0.308766	0.6042	K00505:A7_3109118:1.31709934365|K00505:A7_3101005:-1.55207554546|K00274:A7_3100707:-2.47024107618	http://www.genome.jp/kegg-bin/show_pathway?ko00950/K14455%09red/K14454%09red/K00838%09red/K00505%09yellow/K01593%09red/K00274%09green/K00276%09red
Prodigiosin biosynthesis	ko00333	Metabolism	Biosynthesis of other secondary metabolites	1	8	0.462338	0.6961	K00059:A7_3102129:1.84714983933	http://www.genome.jp/kegg-bin/show_pathway?ko00333/K00059%09red/K00645%09red
Biosynthesis of various plant secondary metabolites	ko00999	Metabolism	Biosynthesis of other secondary metabolites	1	11	0.642703	0.8284	K01188:A7_3103663:-1.7274605433	http://www.genome.jp/kegg-bin/show_pathway?ko00999/K23136%09red/K13830%09red/K00789%09red/K05349%09red/K01188%09green
Pentose and glucuronate interconversions	ko00040	Metabolism	Carbohydrate metabolism	11	28	0.00291418	0.0711	K01051:A7_3101707:1.64893929648|K01213:A7_3103944:2.27610901369|K01213:A7_3103282:1.56799557946|K01213:A7_3108686:2.13675965704|K05351:A7_3104531:-1.64834567277|K22539:A7_3105243:-4.17290528098|K01728:A7_3108941:1.90572216029|K18107:A7_3103257:4.03302064275|K17743:A7_3106434:-1.2557159767|K00008:A7_3109196:1.46876267047|K01783:A7_3100314:-1.32333468982	http://www.genome.jp/kegg-bin/show_pathway?ko00040/K17818%09red/K00078%09red/K00065%09red/K01051%09red/K00854%09red/K01184%09red/K01213%09red/K05351%09green/K22539%09green/K01728%09red/K00039%09red/K18107%09red/K18106%09red/K17743%09green/K25880%09red/K25881%09red/K00012%09red/K00963%09red/K00008%09red/K01783%09green
Fructose and mannose metabolism	ko00051	Metabolism	Carbohydrate metabolism	9	24	0.00816662	0.1184	K00850:A7_3101217:-1.85443333994|K01624:A7_3105411:-1.92072337581|K14634:A7_3108354:-1.36350317084|K01803:A7_3107932:-1.14724147157|K17742:A7_3103142:2.09375516073|K17742:A7_3103674:-1.5909707139|K18337:A7_3100687:1.32256177456|K00009:A7_3104916:-6.68455734373|K00008:A7_3109196:1.46876267047	http://www.genome.jp/kegg-bin/show_pathway?ko00051/K19030%09red/K00863%09red/K19029%09red/K00850%09green/K01623%09red/K01624%09green/K03841%09red/K14634%09green/K00846%09red/K00844%09red/K01809%09red/K01803%09green/K17497%09red/K01711%09red/K17742%09yellow/K02377%09red/K18337%09red/K00009%09green/K00008%09red
Butanoate metabolism	ko00650	Metabolism	Carbohydrate metabolism	9	24	0.00816662	0.1184	K01907:A7_3101691:1.02961348843|K01580:A7_3103666:-2.13412570729|K01580:A7_3106412:-8.05208286763|K01580:A7_3108852:-2.83894001134|K01641:A7_3104945:2.44513320527|K00135:A7_3104369:-1.13259522634|K00004:new_gene168:-1.55252878437|K03366:A7_3105953:3.4752639607|K03366:A7_3105960:2.1778173398	http://www.genome.jp/kegg-bin/show_pathway?ko00650/K00074%09red/K01027%09red/K01907%09red/K07246%09red/K00109%09red/K01580%09green/K01640%09red/K01641%09red/K00626%09red/K00135%09green/K00823%09red/K01652%09red/K00004%09green/K03366%09red/K07511%09red
Glycolysis / Gluconeogenesis	ko00010	Metabolism	Carbohydrate metabolism	15	48	0.011937	0.1401	K01689:A7_3106154:-1.04727801738|K00873:A7_3100312:-1.15647141261|K00850:A7_3101217:-1.85443333994|K01624:A7_3105411:-1.92072337581|K01835:A7_3104880:-2.0725084268|K01568:A7_3101886:-2.25082555478|K00927:A7_3102382:-2.31501510162|K13953:A7_3109037:-2.79257726894|K01803:A7_3107932:-1.14724147157|K00128:A7_3107200:-1.36083400612|K15633:A7_3106343:-1.53289798268|K00627:A7_3107503:-1.12285537196|K001…	http://www.genome.jp/kegg-bin/show_pathway?ko00010/K01689%09green/K00873%09green/K01610%09red/K00850%09green/K01623%09red/K01624%09green/K03841%09red/K01835%09green/K01834%09red/K01568%09green/K00844%09red/K00927%09green/K13953%09green/K01803%09green/K00128%09green/K00129%09red/K00121%09red/K15634%09red/K15633%09green/K01810%09red/K00627%09green/K00134%09green/K01895%09red/K00161%09red/K14085%09g…
Starch and sucrose metabolism	ko00500	Metabolism	Carbohydrate metabolism	14	49	0.0319816	0.2123	K01210:A7_3100825:1.01335855177|K01210:A7_3100826:2.70135345005|K01210:A7_3103166:1.18249706997|K01196:A7_3105049:-1.16401687988|K00693:A7_3105070:-2.02667744744|K00697:A7_3101345:-5.16931237238|K01835:A7_3104880:-2.0725084268|K01188:A7_3103663:-1.7274605433|K00688:A7_3106032:-2.4882070006|K00700:A7_3104226:-1.69805880578|K19668:A7_3102700:1.24612822057|K01176:A7_3105340:-1.66992853969|K16055:A7_…	http://www.genome.jp/kegg-bin/show_pathway?ko00500/K01210%09red/K00750%09red/K01196%09green/K01194%09red/K00693%09green/K00697%09green/K01182%09red/K01187%09red/K01835%09green/K01188%09green/K00688%09green/K00844%09red/K00700%09green/K01225%09red/K05349%09red/K01810%09red/K00706%09red/K19668%09red/K01176%09green/K01178%09red/K01179%09red/K16055%09green/K00963%09red/K22337%09green
Galactose metabolism	ko00052	Metabolism	Carbohydrate metabolism	4	17	0.203442	0.451	K00850:A7_3101217:-1.85443333994|K01835:A7_3104880:-2.0725084268|K07407:A7_3101769:5.64814427511|K01785:A7_3100969:-1.1847929527	http://www.genome.jp/kegg-bin/show_pathway?ko00052/K00850%09green/K01187%09red/K01684%09red/K01182%09red/K01835%09green/K00844%09red/K07407%09red/K00965%09red/K00963%09red/K00849%09red/K01785%09green
Amino sugar and nucleotide sugar metabolism	ko00520	Metabolism	Carbohydrate metabolism	12	58	0.28981	0.5766	K00972:A7_3100822:1.2082871281|K00698:A7_3105727:1.05126505238|K01209:A7_3107229:4.0961020496|K01183:A7_3100263:1.83117334501|K01183:A7_3105847:1.67594386936|K01183:A7_3107266:2.03143374436|K01183:A7_3107520:-2.10144507285|K01183:A7_3100896:-9.72363901246|K01183:A7_3104260:1.1134989475|K01835:A7_3104880:-2.0725084268|K00326:A7_3106147:-1.85021855256|K01233:A7_3106552:1.71794670122	http://www.genome.jp/kegg-bin/show_pathway?ko00520/K00972%09red/K01443%09red/K15920%09red/K01452%09red/K00698%09red/K01207%09red/K01209%09red/K01198%09red/K01810%09red/K01183%09yellow/K01835%09green/K01836%09red/K00844%09red/K00849%09red/K01809%09red/K00326%09green/K12373%09red/K02564%09red/K00621%09red/K01233%09red/K17497%09red/K01711%09red/K00820%09red/K02377%09red/K08678%09red/K00012%09red/K00…
Pentose phosphate pathway	ko00030	Metabolism	Carbohydrate metabolism	5	24	0.291028	0.5766	K01053:A7_3105911:1.76583681673|K00850:A7_3101217:-1.85443333994|K01624:A7_3105411:-1.92072337581|K01835:A7_3104880:-2.0725084268|K01783:A7_3100314:-1.32333468982	http://www.genome.jp/kegg-bin/show_pathway?ko00030/K00616%09red/K00615%09red/K01619%09red/K01053%09red/K01057%09red/K00850%09green/K00851%09red/K00852%09red/K01623%09red/K01624%09green/K03841%09red/K01835%09green/K01807%09red/K01810%09red/K00036%09red/K00033%09red/K00948%09red/K01783%09green
Propanoate metabolism	ko00640	Metabolism	Carbohydrate metabolism	5	24	0.291028	0.5766	K00232:A7_3107069:1.79156891094|K00232:A7_3108379:1.38329050426|K00140:A7_3100362:-1.96953297522|K00166:A7_3102079:-1.36491289552|K00167:A7_3102760:-1.10926929139	http://www.genome.jp/kegg-bin/show_pathway?ko00640/K03417%09red/K01900%09red/K19745%09red/K05605%09red/K14729%09red/K09788%09red/K00232%09red/K01720%09red/K11262%09red/K23257%09red/K01895%09red/K00823%09red/K00140%09green/K09699%09red/K00166%09green/K00167%09green/K07511%09red
Inositol phosphate metabolism	ko00562	Metabolism	Carbohydrate metabolism	7	36	0.364844	0.6185	K01110:A7_3107262:-3.94345932344|K01858:A7_3103088:1.50491046335|K13711:A7_3103501:-1.12697312476|K01803:A7_3107932:-1.14724147157|K00921:A7_3105302:1.06716226063|K00140:A7_3100362:-1.96953297522|K18083:A7_3102834:-1.03530289741	http://www.genome.jp/kegg-bin/show_pathway?ko00562/K00999%09red/K01110%09green/K00914%09red/K01858%09red/K13711%09green/K16044%09red/K20279%09red/K22913%09red/K21798%09red/K21797%09red/K01803%09green/K00889%09red/K00888%09red/K00921%09red/K01771%09red/K05857%09red/K00140%09green/K00469%09red/K00915%09red/K01099%09red/K24222%09red/K18083%09green/K19801%09red
Pyruvate metabolism	ko00620	Metabolism	Carbohydrate metabolism	10	54	0.440888	0.6961	K00873:A7_3100312:-1.15647141261|K01759:A7_3106867:-3.02952197874|K01759:A7_3101463:-2.41552245738|K00102:A7_3101934:1.14315240918|K01638:A7_3106841:-2.66646402747|K13953:A7_3109037:-2.79257726894|K00128:A7_3107200:-1.36083400612|K00627:A7_3107503:-1.12285537196|K00027:A7_3106284:-4.74073070847|K14085:A7_3103868:-1.12971667455	http://www.genome.jp/kegg-bin/show_pathway?ko00620/K00873%09green/K00467%09red/K01759%09green/K01610%09red/K01649%09red/K00102%09red/K00101%09red/K21618%09red/K01638%09green/K13953%09green/K00049%09red/K00026%09red/K00128%09green/K00121%09red/K03778%09red/K11262%09red/K00627%09green/K00626%09red/K23257%09red/K01958%09red/K01895%09red/K01069%09red/K01655%09red/K00029%09red/K00027%09green/K00161%09…
Ascorbate and aldarate metabolism	ko00053	Metabolism	Carbohydrate metabolism	3	20	0.536916	0.7632	K14085:A7_3103868:-1.12971667455|K00128:A7_3107200:-1.36083400612|K01053:A7_3105911:1.76583681673	http://www.genome.jp/kegg-bin/show_pathway?ko00053/K14085%09green/K00128%09green/K00469%09red/K00012%09red/K01053%09red/K00103%09red/K00434%09red
Glyoxylate and dicarboxylate metabolism	ko00630	Metabolism	Carbohydrate metabolism	5	35	0.669138	0.8417	K01569:A7_3107083:-2.08207653336|K00600:A7_3101153:1.07617000435|K01638:A7_3106841:-2.66646402747|K01637:A7_3101912:-1.03617995636|K00122:A7_3108469:1.95332465032	http://www.genome.jp/kegg-bin/show_pathway?ko00630/K01681%09red/K01455%09red/K03781%09red/K07246%09red/K01569%09green/K01915%09red/K00600%09red/K00605%09red/K00281%09red/K02437%09red/K01638%09green/K01637%09green/K00049%09red/K18123%09red/K00122%09red/K15918%09red/K00830%09red/K00626%09red/K01895%09red/K07130%09red/K00026%09red/K01647%09red/K00015%09red/K22133%09red
Citrate cycle (TCA cycle)	ko00020	Metabolism	Carbohydrate metabolism	2	29	0.930899	1	K00627:A7_3107503:-1.12285537196|K00164:A7_3102236:-1.10555026606	http://www.genome.jp/kegg-bin/show_pathway?ko00020/K01681%09red/K01648%09red/K00026%09red/K00627%09green/K01647%09red/K01958%09red/K00030%09red/K00031%09red/K00236%09red/K01900%09red/K01610%09red/K00658%09red/K00164%09green/K00161%09red/K00162%09red/K00234%09red/K00235%09red/K00237%09red
Methane metabolism	ko00680	Metabolism	Energy metabolism	9	30	0.0425374	0.2247	K01689:A7_3106154:-1.04727801738|K00850:A7_3101217:-1.85443333994|K00600:A7_3101153:1.07617000435|K01624:A7_3105411:-1.92072337581|K00122:A7_3108469:1.95332465032|K01070:A7_3106118:-1.49200783911|K15633:A7_3106343:-1.53289798268|K17066:A7_3105287:2.86092544803|K17066:A7_3101114:-2.2491417851	http://www.genome.jp/kegg-bin/show_pathway?ko00680/K01689%09green/K00863%09red/K00850%09green/K00600%09red/K01623%09red/K01624%09green/K03841%09red/K00058%09red/K01834%09red/K00121%09red/K00122%09red/K00830%09red/K00831%09red/K01895%09red/K01070%09green/K15634%09red/K17100%09red/K15633%09green/K17066%09yellow
Carbon fixation in photosynthetic organisms	ko00710	Metabolism	Energy metabolism	5	18	0.105986	0.3329	K00927:A7_3102382:-2.31501510162|K00134:A7_3107635:-1.98379780332|K01803:A7_3107932:-1.14724147157|K01783:A7_3100314:-1.32333468982|K01624:A7_3105411:-1.92072337581	http://www.genome.jp/kegg-bin/show_pathway?ko00710/K00927%09green/K01623%09red/K00134%09green/K14455%09red/K14454%09red/K00814%09red/K00029%09red/K03841%09red/K01610%09red/K00615%09red/K01803%09green/K01807%09red/K01783%09green/K01624%09green/K00026%09red
Sulfur metabolism	ko00920	Metabolism	Energy metabolism	1	18	0.879514	0.9817	K00860:A7_3103545:2.57215239578	http://www.genome.jp/kegg-bin/show_pathway?ko00920/K00988%09red/K00860%09red/K22966%09red/K01738%09red/K01739%09red/K01011%09red/K01082%09red/K00387%09red/K00380%09red/K00381%09red/K00958%09red/K00641%09red/K22470%09red/K17069%09red
Oxidative phosphorylation	ko00190	Metabolism	Energy metabolism	5	73	0.996702	1	K02150:A7_3107046:-1.0311287087|K00416:A7_3108627:1.44492202862|K03885:A7_3107080:-1.79049198765|K03885:A7_3103801:-2.10312864091|K02144:A7_3102398:-1.15599084265	http://www.genome.jp/kegg-bin/show_pathway?ko00190/K02257%09red/K02258%09red/K02259%09red/K02155%09red/K02150%09green/K03948%09red/K03943%09red/K03942%09red/K03941%09red/K03940%09red/K03946%09red/K00416%09red/K00417%09red/K11353%09red/K03938%09red/K03936%09red/K03934%09red/K03935%09red/K02133%09red/K02132%09red/K02135%09red/K02134%09red/K02137%09red/K02136%09red/K08738%09red/K02152%09red/K02151%0…
Other glycan degradation	ko00511	Metabolism	Glycan biosynthesis and metabolism	6	14	0.00825391	0.1184	K01192:A7_3106866:-1.70058299881|K01201:A7_3101556:-3.07673587068|K01201:new_gene192:-4.076882496|K01201:A7_3101661:2.45580090122|K01206:A7_3105985:2.28206643946|K01227:A7_3108950:-1.44834301859	http://www.genome.jp/kegg-bin/show_pathway?ko00511/K12373%09red/K15923%09red/K01192%09green/K01201%09yellow/K01206%09red/K01227%09green
Other types of O-glycan biosynthesis	ko00514	Metabolism	Glycan biosynthesis and metabolism	1	7	0.391278	0.646	K10967:A7_3102602:-1.07451984735	http://www.genome.jp/kegg-bin/show_pathway?ko00514/K00728%09red/K10967%09green
Glycosphingolipid biosynthesis - globo and isoglobo series	ko00603	Metabolism	Glycan biosynthesis and metabolism	1	8	0.462338	0.6961	K07407:A7_3101769:5.64814427511	http://www.genome.jp/kegg-bin/show_pathway?ko00603/K12373%09red/K01988%09red/K07407%09red
Glycosylphosphatidylinositol (GPI)-anchor biosynthesis	ko00563	Metabolism	Glycan biosynthesis and metabolism	1	23	0.948201	1	K23362:A7_3103387:-1.23507213326	http://www.genome.jp/kegg-bin/show_pathway?ko00563/K07542%09red/K03860%09red/K03861%09red/K05294%09red/K05291%09red/K05290%09red/K05293%09red/K03434%09red/K09658%09red/K05292%09red/K03857%09red/K23362%09green/K03859%09red/K03858%09red/K05288%09red/K05289%09red/K05286%09red/K05287%09red/K05284%09red/K05285%09red/K05283%09red
N-Glycan biosynthesis	ko00510	Metabolism	Glycan biosynthesis and metabolism	1	32	0.989549	1	K07252:A7_3102578:1.12547973683	http://www.genome.jp/kegg-bin/show_pathway?ko00510/K12670%09red/K07252%09red/K23741%09red/K03842%09red/K03843%09red/K07441%09red/K03846%09red/K03847%09red/K03844%09red/K03848%09red/K03849%09red/K00721%09red/K07151%09red/K05546%09red/K01230%09red/K01001%09red/K12666%09red/K12667%09red/K12668%09red/K12669%09red/K00902%09red/K09659%09red/K09658%09red/K03850%09red/K00737%09red/K03845%09red/K01228%09r…
Linoleic acid metabolism	ko00591	Metabolism	Lipid metabolism	3	6	0.0136205	0.1444	K14674:A7_3104462:-1.59279121178|K07424:A7_3102932:1.63122544218|K07413:A7_3105997:2.7371074144	http://www.genome.jp/kegg-bin/show_pathway?ko00591/K16343%09red/K14674%09green/K07424%09red/K07418%09red/K07413%09red
Glycerophospholipid metabolism	ko00564	Metabolism	Lipid metabolism	12	40	0.0275393	0.2046	K01115:A7_3101916:-1.22396865838|K13535:A7_3105578:1.53593748364|K13333:A7_3103533:2.08647805739|K15728:A7_3104266:-2.33792793718|K00111:A7_3103679:-1.72561730563|K17103:A7_3102524:-1.25115928593|K00551:A7_3107976:1.44334445978|K13507:A7_3102564:-1.72576422552|K13519:A7_3105423:1.18745583955|K14674:A7_3104462:-1.59279121178|K00968:A7_3107466:-1.4240928282|K08744:A7_3101307:-1.3172188401	http://www.genome.jp/kegg-bin/show_pathway?ko00564/K01115%09green/K13535%09red/K16343%09red/K01049%09red/K01613%09red/K00866%09red/K13333%09red/K14676%09red/K18694%09red/K18693%09red/K00999%09red/K00995%09red/K00993%09red/K08730%09red/K00057%09red/K15728%09green/K00111%09green/K06128%09red/K16369%09red/K16368%09red/K17103%09green/K01094%09red/K13509%09red/K00551%09red/K13507%09green/K00894%09red/…
Cutin, suberine and wax biosynthesis	ko00073	Metabolism	Lipid metabolism	1	2	0.0354875	0.2123	K17991:A7_3100095:-4.09350915785	http://www.genome.jp/kegg-bin/show_pathway?ko00073/K17991%09green/K15398%09red
alpha-Linolenic acid metabolism	ko00592	Metabolism	Lipid metabolism	4	11	0.039881	0.2247	K14674:A7_3104462:-1.59279121178|K05894:A7_3108299:1.17324535074|K00232:A7_3107069:1.79156891094|K00232:A7_3108379:1.38329050426	http://www.genome.jp/kegg-bin/show_pathway?ko00592/K16343%09red/K10526%09red/K00224%09red/K14674%09green/K05894%09red/K00232%09red/K07513%09red
Glycerolipid metabolism	ko00561	Metabolism	Lipid metabolism	11	43	0.0958102	0.3268	K01046:A7_3106113:-1.13558963946|K15728:A7_3104266:-2.33792793718|K07407:A7_3101769:5.64814427511|K00128:A7_3107200:-1.36083400612|K18097:A7_3107032:2.04604618288|K00679:A7_3108534:-1.41402290953|K13507:A7_3102564:-1.72576422552|K12298:A7_3103794:1.79350214385|K14085:A7_3103868:-1.12971667455|K13519:A7_3105423:1.18745583955|K14674:A7_3104462:-1.59279121178	http://www.genome.jp/kegg-bin/show_pathway?ko00561/K01046%09green/K00863%09red/K18693%09red/K01054%09red/K15728%09green/K07407%09red/K17900%09red/K00128%09green/K15918%09red/K18097%09red/K00679%09green/K13509%09red/K13507%09green/K12298%09red/K14085%09green/K13519%09red/K14674%09green/K06116%09red
Steroid hormone biosynthesis	ko00140	Metabolism	Lipid metabolism	3	10	0.101255	0.3329	K07413:A7_3105997:2.7371074144|K07424:A7_3102932:1.63122544218|K00513:A7_3105779:1.08908525203	http://www.genome.jp/kegg-bin/show_pathway?ko00140/K00089%09red/K07413%09red/K00489%09red/K10251%09red/K12343%09red/K07424%09red/K00512%09red/K07414%09red/K00513%09red
Ether lipid metabolism	ko00565	Metabolism	Lipid metabolism	3	10	0.101255	0.3329	K01115:A7_3101916:-1.22396865838|K13519:A7_3105423:1.18745583955|K14674:A7_3104462:-1.59279121178	http://www.genome.jp/kegg-bin/show_pathway?ko00565/K00993%09red/K01115%09green/K13519%09red/K16343%09red/K14674%09green/K01062%09red/K16794%09red
Sphingolipid metabolism	ko00600	Metabolism	Lipid metabolism	7	28	0.141455	0.4076	K12350:A7_3103323:1.19482420079|K01201:A7_3101556:-3.07673587068|K01201:new_gene192:-4.076882496|K01201:A7_3101661:2.45580090122|K12349:A7_3103164:1.07315298912|K07407:A7_3101769:5.64814427511|K04711:A7_3100817:1.13876259728	http://www.genome.jp/kegg-bin/show_pathway?ko00600/K12350%09red/K12351%09red/K00720%09red/K01201%09yellow/K04708%09red/K04709%09red/K12349%09red/K12373%09red/K23451%09red/K07407%09red/K01634%09red/K00654%09red/K04713%09red/K04712%09red/K04711%09red/K04718%09red
Fatty acid degradation	ko00071	Metabolism	Lipid metabolism	8	41	0.364343	0.6185	K15013:A7_3101692:1.29363704438|K14085:A7_3103868:-1.12971667455|K13953:A7_3109037:-2.79257726894|K01897:A7_3101809:1.79932789582|K01897:A7_3101429:1.16588003427|K00128:A7_3107200:-1.36083400612|K00232:A7_3107069:1.79156891094|K00232:A7_3108379:1.38329050426	http://www.genome.jp/kegg-bin/show_pathway?ko00071/K15013%09red/K14085%09green/K00626%09red/K13953%09green/K00249%09red/K01897%09red/K13239%09red/K07422%09red/K07425%09red/K00121%09red/K09478%09red/K00001%09red/K00128%09green/K00232%09red/K00252%09red/K07511%09red/K07513%09red
Fatty acid biosynthesis	ko00061	Metabolism	Lipid metabolism	4	24	0.482511	0.7181	K15013:A7_3101692:1.29363704438|K00059:A7_3102129:1.84714983933|K01897:A7_3101809:1.79932789582|K01897:A7_3101429:1.16588003427	http://www.genome.jp/kegg-bin/show_pathway?ko00061/K02371%09red/K15013%09red/K11262%09red/K00668%09red/K00059%09red/K00645%09red/K01897%09red/K03955%09red
Steroid biosynthesis	ko00100	Metabolism	Lipid metabolism	3	19	0.493588	0.7244	K12298:A7_3103794:1.79350214385|K14674:A7_3104462:-1.59279121178|K00637:A7_3104908:-2.85824019288	http://www.genome.jp/kegg-bin/show_pathway?ko00100/K12298%09red/K01852%09red/K01052%09red/K09831%09red/K09827%09red/K00227%09red/K14674%09green/K07750%09red/K00223%09red/K00222%09red/K05917%09red/K00637%09green/K00801%09red/K01824%09red/K07748%09red/K00511%09red/K00559%09red
Arachidonic acid metabolism	ko00590	Metabolism	Lipid metabolism	2	15	0.557566	0.7771	K14674:A7_3104462:-1.59279121178|K07413:A7_3105997:2.7371074144	http://www.genome.jp/kegg-bin/show_pathway?ko00590/K13948%09red/K01832%09red/K16343%09red/K14674%09green/K07422%09red/K07425%09red/K01254%09red/K18592%09red/K08726%09red/K00069%09red/K07418%09red/K07413%09red
Biosynthesis of unsaturated fatty acids	ko01040	Metabolism	Lipid metabolism	2	18	0.687133	0.8592	K00232:A7_3107069:1.79156891094|K00232:A7_3108379:1.38329050426	http://www.genome.jp/kegg-bin/show_pathway?ko01040/K12405%09red/K10703%09red/K10258%09red/K10256%09red/K10251%09red/K00507%09red/K10246%09red/K08764%09red/K00232%09red/K07513%09red
Retinol metabolism	ko00830	Metabolism	Metabolism of cofactors and vitamins	4	11	0.039881	0.2247	K13953:A7_3109037:-2.79257726894|K07424:A7_3102932:1.63122544218|K15734:A7_3104242:-1.61609986866|K07413:A7_3105997:2.7371074144	http://www.genome.jp/kegg-bin/show_pathway?ko00830/K13953%09green/K07424%09red/K07425%09red/K11153%09red/K15734%09green/K00001%09red/K00121%09red/K07413%09red
Thiamine metabolism	ko00730	Metabolism	Metabolism of cofactors and vitamins	3	9	0.071016	0.2814	K01077:A7_3108201:1.24441943235|K14154:A7_3106907:-1.77567333611|K14394:A7_3100363:-1.43358287681	http://www.genome.jp/kegg-bin/show_pathway?ko00730/K20896%09red/K03146%09red/K00939%09red/K00877%09red/K04487%09red/K00949%09red/K01077%09red/K14154%09green/K14394%09green
Ubiquinone and other terpenoid-quinone biosynthesis	ko00130	Metabolism	Metabolism of cofactors and vitamins	5	18	0.105986	0.3329	K06125:A7_3103701:1.76995535299|K06125:A7_3107136:2.10091678333|K03809:A7_3104684:2.11997790695|K03809:A7_3105962:1.92353116132|K01904:A7_3106503:1.72374242692	http://www.genome.jp/kegg-bin/show_pathway?ko00130/K00838%09red/K06126%09red/K06127%09red/K06125%09red/K03809%09red/K00568%09red/K01904%09red/K06134%09red/K18534%09red
Lipoic acid metabolism	ko00785	Metabolism	Metabolism of cofactors and vitamins	5	21	0.18966	0.4334	K00167:A7_3102760:-1.10926929139|K15791:A7_3108262:-5.41087679519|K00627:A7_3107503:-1.12285537196|K00164:A7_3102236:-1.10555026606|K00166:A7_3102079:-1.36491289552	http://www.genome.jp/kegg-bin/show_pathway?ko00785/K00167%09green/K15791%09green/K00605%09red/K00627%09green/K00281%09red/K03644%09red/K02437%09red/K03800%09red/K00658%09red/K00164%09green/K23735%09red/K00161%09red/K00162%09red/K09699%09red/K00166%09green
Folate biosynthesis	ko00790	Metabolism	Metabolism of cofactors and vitamins	4	19	0.280047	0.5691	K01113:A7_3101751:6.5331244899|K01113:A7_3108108:3.1490336032|K01077:A7_3108201:1.24441943235|K15631:A7_3103246:1.34186846852	http://www.genome.jp/kegg-bin/show_pathway?ko00790/K15376%09red/K20967%09red/K01113%09red/K01077%09red/K13950%09red/K01930%09red/K00287%09red/K01497%09red/K01495%09red/K13939%09red/K20457%09red/K02619%09red/K03635%09red/K15631%09red
Riboflavin metabolism	ko00740	Metabolism	Metabolism of cofactors and vitamins	2	11	0.34422	0.6096	K00953:A7_3103813:1.24464658042|K14394:A7_3100363:-1.43358287681	http://www.genome.jp/kegg-bin/show_pathway?ko00740/K00953%09red/K14654%09red/K01497%09red/K01515%09red/K11752%09red/K00861%09red/K02858%09red/K00794%09red/K00793%09red/K14394%09green
Porphyrin metabolism	ko00860	Metabolism	Metabolism of cofactors and vitamins	4	21	0.36109	0.6185	K01749:A7_3100467:-1.04920592217|K00228:A7_3104912:-1.15896780572|K21480:A7_3102004:-2.81482214895|K00643:A7_3105574:1.13936795513	http://www.genome.jp/kegg-bin/show_pathway?ko00860/K02257%09red/K02259%09red/K00589%09red/K01764%09red/K01698%09red/K01599%09red/K01749%09green/K19054%09red/K00231%09red/K01885%09red/K00228%09green/K21480%09green/K01719%09red/K00643%09red/K02304%09red/K01772%09red
Vitamin B6 metabolism	ko00750	Metabolism	Metabolism of cofactors and vitamins	1	9	0.528251	0.7543	K00275:A7_3101938:-1.8871287281	http://www.genome.jp/kegg-bin/show_pathway?ko00750/K00831%09red/K05275%09red/K08681%09red/K06215%09red/K00868%09red/K01733%09red/K00275%09green/K13248%09red
Nicotinate and nicotinamide metabolism	ko00760	Metabolism	Metabolism of cofactors and vitamins	3	21	0.578287	0.7887	K18551:A7_3104510:-1.03722853542|K00135:A7_3104369:-1.13259522634|K06210:A7_3103329:-1.08476140865	http://www.genome.jp/kegg-bin/show_pathway?ko00760/K01440%09red/K03783%09red/K03787%09red/K10524%09red/K18551%09green/K11414%09red/K03426%09red/K12410%09red/K00858%09red/K00323%09red/K01240%09red/K11415%09red/K00135%09green/K00763%09red/K00767%09red/K11121%09red/K06210%09green
Biotin metabolism	ko00780	Metabolism	Metabolism of cofactors and vitamins	1	11	0.642703	0.8284	K00059:A7_3102129:1.84714983933	http://www.genome.jp/kegg-bin/show_pathway?ko00780/K01012%09red/K00059%09red/K19562%09red/K00652%09red/K01942%09red
Pantothenate and CoA biosynthesis	ko00770	Metabolism	Metabolism of cofactors and vitamins	3	25	0.720475	0.8784	K01687:A7_3102024:2.0303252166|K01598:A7_3102061:-1.7595560536|K00128:A7_3107200:-1.36083400612	http://www.genome.jp/kegg-bin/show_pathway?ko00770/K01687%09red/K00997%09red/K00859%09red/K01918%09red/K02201%09red/K00077%09red/K00053%09red/K09680%09red/K00826%09red/K01652%09red/K01598%09green/K06133%09red/K00128%09green
One carbon pool by folate	ko00670	Metabolism	Metabolism of cofactors and vitamins	1	16	0.833344	0.9537	K00600:A7_3101153:1.07617000435	http://www.genome.jp/kegg-bin/show_pathway?ko00670/K00601%09red/K00600%09red/K00602%09red/K00604%09red/K01934%09red/K00288%09red/K00287%09red/K00560%09red/K25004%09red/K00295%09red/K00605%09red
Phosphonate and phosphinate metabolism	ko00440	Metabolism	Metabolism of other amino acids	1	2	0.0354875	0.2123	K00968:A7_3107466:-1.4240928282	http://www.genome.jp/kegg-bin/show_pathway?ko00440/K00993%09red/K00968%09green
Taurine and hypotaurine metabolism	ko00430	Metabolism	Metabolism of other amino acids	3	8	0.0461862	0.2336	K01580:A7_3103666:-2.13412570729|K01580:A7_3106412:-8.05208286763|K01580:A7_3108852:-2.83894001134	http://www.genome.jp/kegg-bin/show_pathway?ko00430/K00485%09red/K01580%09green/K00681%09red/K15371%09red/K18592%09red
beta-Alanine metabolism	ko00410	Metabolism	Metabolism of other amino acids	8	28	0.0655989	0.2735	K01580:A7_3103666:-2.13412570729|K01580:A7_3106412:-8.05208286763|K01580:A7_3108852:-2.83894001134|K14085:A7_3103868:-1.12971667455|K00140:A7_3100362:-1.96953297522|K00128:A7_3107200:-1.36083400612|K00232:A7_3107069:1.79156891094|K00232:A7_3108379:1.38329050426	http://www.genome.jp/kegg-bin/show_pathway?ko00410/K01580%09green/K14085%09green/K01918%09red/K14729%09red/K00140%09green/K00823%09red/K00276%09red/K05605%09red/K00128%09green/K00129%09red/K00232%09red/K07511%09red
D-Amino acid metabolism	ko00470	Metabolism	Metabolism of other amino acids	1	5	0.239193	0.4924	K00272:A7_3107338:-1.22013432208	http://www.genome.jp/kegg-bin/show_pathway?ko00470/K25365%09red/K20498%09red/K00272%09green
Glutathione metabolism	ko00480	Metabolism	Metabolism of other amino acids	7	40	0.489136	0.7212	K00799:A7_3103295:-1.29303055583|K00799:A7_3105706:-2.09357459777|K00799:A7_3105705:-1.78476417658|K00799:A7_3103827:2.08403467232|K00799:A7_3104200:-2.01941712445|K00799:new_gene87:2.36203452884|K00799:A7_3105375:2.38643492481	http://www.genome.jp/kegg-bin/show_pathway?ko00480/K00434%09red/K11142%09red/K01581%09red/K01469%09red/K11204%09red/K07232%09red/K10808%09red/K00681%09red/K00033%09red/K00031%09red/K18592%09red/K00036%09red/K21456%09red/K10807%09red/K24034%09red/K00799%09yellow/K15428%09red/K00432%09red/K00383%09red
Selenocompound metabolism	ko00450	Metabolism	Metabolism of other amino acids	1	9	0.528251	0.7543	K01758:A7_3105980:-1.10837914063	http://www.genome.jp/kegg-bin/show_pathway?ko00450/K00958%09red/K01874%09red/K01760%09red/K01758%09green/K01739%09red/K00384%09red/K00549%09red
Cyanoamino acid metabolism	ko00460	Metabolism	Metabolism of other amino acids	2	16	0.604164	0.8047	K00600:A7_3101153:1.07617000435|K01188:A7_3103663:-1.7274605433	http://www.genome.jp/kegg-bin/show_pathway?ko00460/K00600%09red/K08248%09red/K01188%09green/K00681%09red/K12153%09red/K18592%09red/K01455%09red/K13051%09red/K05349%09red
Zeatin biosynthesis	ko00908	Metabolism	Metabolism of terpenoids and polyketides	1	1	0	0	K00791:A7_3102388:-1.2113204706	http://www.genome.jp/kegg-bin/show_pathway?ko00908/K00791%09green
Brassinosteroid biosynthesis	ko00905	Metabolism	Metabolism of terpenoids and polyketides	1	2	0.0354875	0.2123	K20623:A7_3103673:-1.73406191216	http://www.genome.jp/kegg-bin/show_pathway?ko00905/K20623%09green
Carotenoid biosynthesis	ko00906	Metabolism	Metabolism of terpenoids and polyketides	1	2	0.0354875	0.2123	K17842:A7_3106390:1.28886485392	http://www.genome.jp/kegg-bin/show_pathway?ko00906/K17842%09red/K09837%09red
Terpenoid backbone biosynthesis	ko00900	Metabolism	Metabolism of terpenoids and polyketides	4	21	0.36109	0.6185	K15889:A7_3103197:1.61213053965|K01641:A7_3104945:2.44513320527|K05955:A7_3109188:-1.03113597837|K00587:A7_3103025:3.70015768243	http://www.genome.jp/kegg-bin/show_pathway?ko00900/K05954%09red/K00938%09red/K15889%09red/K01641%09red/K00626%09red/K05955%09green/K05355%09red/K11778%09red/K00787%09red/K08658%09red/K01597%09red/K00804%09red/K05906%09red/K19177%09red/K01823%09red/K00021%09red/K00587%09red
Sesquiterpenoid and triterpenoid biosynthesis	ko00909	Metabolism	Metabolism of terpenoids and polyketides	1	8	0.462338	0.6961	K21927:A7_3108271:3.17980119542	http://www.genome.jp/kegg-bin/show_pathway?ko00909/K00801%09red/K21927%09red/K00511%09red
Limonene degradation	ko00903	Metabolism	Metabolism of terpenoids and polyketides	1	12	0.69115	0.8592	K00128:A7_3107200:-1.36083400612	http://www.genome.jp/kegg-bin/show_pathway?ko00903/K14731%09red/K00128%09green
Insect hormone biosynthesis	ko00981	Metabolism	Metabolism of terpenoids and polyketides	1	12	0.69115	0.8592	K00128:A7_3107200:-1.36083400612	http://www.genome.jp/kegg-bin/show_pathway?ko00981/K00128%09green/K14937%09red
Purine metabolism	ko00230	Metabolism	Nucleotide metabolism	14	62	0.177479	0.4334	K01768:A7_3106817:1.04150265334|K00860:A7_3103545:2.57215239578|K01120:A7_3102426:-1.24383431573|K01518:A7_3101799:1.473088454|K01519:A7_3108274:-1.72923013048|K00759:A7_3105693:-1.16561366357|K01835:A7_3104880:-2.0725084268|K01522:A7_3100743:1.03164402904|K01487:A7_3104175:2.28165008521|K01923:A7_3103942:-1.64848583081|K01951:A7_3100967:-1.4405051351|K01951:A7_3107029:-1.66915091618|K00365:A7_31…	http://www.genome.jp/kegg-bin/show_pathway?ko00230/K01768%09red/K00860%09red/K03783%09red/K03787%09red/K01120%09green/K00988%09red/K01756%09red/K01518%09red/K01519%09green/K01514%09red/K01515%09red/K00759%09green/K00856%09red/K00601%09red/K00602%09red/K01939%09red/K01835%09green/K01522%09red/K01487%09red/K07023%09red/K10808%09red/K10807%09red/K19572%09red/K01923%09green/K11788%09red/K00939%09red/…
Pyrimidine metabolism	ko00240	Metabolism	Nucleotide metabolism	1	29	0.98202	1	K01518:A7_3101799:1.473088454	http://www.genome.jp/kegg-bin/show_pathway?ko00240/K16330%09red/K03787%09red/K01518%09red/K01591%09red/K00757%09red/K00609%09red/K01937%09red/K00876%09red/K01489%09red/K16066%09red/K07023%09red/K10808%09red/K10807%09red/K01240%09red/K13800%09red/K01956%09red/K01955%09red/K11541%09red/K00226%09red/K00943%09red/K00940%09red/K00761%09red/K01520%09red/K00254%09red/K00762%09red/K01465%09red/K00560%09r…
Drug metabolism - cytochrome P450	ko00982	Metabolism	Xenobiotics biodegradation and metabolism	9	28	0.0265634	0.2046	K13953:A7_3109037:-2.79257726894|K00274:A7_3100707:-2.47024107618|K00799:A7_3103295:-1.29303055583|K00799:A7_3105706:-2.09357459777|K00799:A7_3105705:-1.78476417658|K00799:A7_3103827:2.08403467232|K00799:A7_3104200:-2.01941712445|K00799:new_gene87:2.36203452884|K00799:A7_3105375:2.38643492481	http://www.genome.jp/kegg-bin/show_pathway?ko00982/K00485%09red/K13953%09green/K00274%09green/K00001%09red/K00129%09red/K00799%09yellow/K00121%09red
Drug metabolism - other enzymes	ko00983	Metabolism	Xenobiotics biodegradation and metabolism	10	35	0.0515056	0.2336	K01951:A7_3100967:-1.4405051351|K01951:A7_3107029:-1.66915091618|K00799:A7_3103295:-1.29303055583|K00799:A7_3105706:-2.09357459777|K00799:A7_3105705:-1.78476417658|K00799:A7_3103827:2.08403467232|K00799:A7_3104200:-2.01941712445|K00799:new_gene87:2.36203452884|K00799:A7_3105375:2.38643492481|K01519:A7_3108274:-1.72923013048	http://www.genome.jp/kegg-bin/show_pathway?ko00983/K00088%09red/K00876%09red/K13800%09red/K01951%09green/K03927%09red/K00799%09yellow/K01519%09green/K00940%09red/K00757%09red/K01489%09red/K10808%09red/K01520%09red/K10807%09red
Metabolism of xenobiotics by cytochrome P450	ko00980	Metabolism	Xenobiotics biodegradation and metabolism	9	31	0.0525605	0.2336	K01253:new_gene263:3.45947319385|K13953:A7_3109037:-2.79257726894|K00799:A7_3103295:-1.29303055583|K00799:A7_3105706:-2.09357459777|K00799:A7_3105705:-1.78476417658|K00799:A7_3103827:2.08403467232|K00799:A7_3104200:-2.01941712445|K00799:new_gene87:2.36203452884|K00799:A7_3105375:2.38643492481	http://www.genome.jp/kegg-bin/show_pathway?ko00980/K00078%09red/K01253%09red/K00121%09red/K13953%09green/K00001%09red/K00129%09red/K00799%09yellow/K15303%09red
Atrazine degradation	ko00791	Metabolism	Xenobiotics biodegradation and metabolism	1	3	0.0931044	0.3243	K01427:A7_3101535:1.32420655021	http://www.genome.jp/kegg-bin/show_pathway?ko00791/K23359%09red/K01941%09red/K01427%09red
Dioxin degradation	ko00621	Metabolism	Xenobiotics biodegradation and metabolism	3	11	0.136325	0.4001	K00480:A7_3104713:1.92908329502|K00480:A7_3101519:-2.99009787618|K00480:A7_3106701:1.17996005896	http://www.genome.jp/kegg-bin/show_pathway?ko00621/K00480%09yellow
Polycyclic aromatic hydrocarbon degradation	ko00624	Metabolism	Xenobiotics biodegradation and metabolism	3	11	0.136325	0.4001	K00480:A7_3104713:1.92908329502|K00480:A7_3101519:-2.99009787618|K00480:A7_3106701:1.17996005896	http://www.genome.jp/kegg-bin/show_pathway?ko00624/K00480%09yellow
Toluene degradation	ko00623	Metabolism	Xenobiotics biodegradation and metabolism	1	4	0.163261	0.4334	K03380:A7_3104781:1.88402461038	http://www.genome.jp/kegg-bin/show_pathway?ko00623/K03380%09red/K01061%09red
Styrene degradation	ko00643	Metabolism	Xenobiotics biodegradation and metabolism	2	8	0.178099	0.4334	K01426:A7_3106768:1.01444562532|K00451:A7_3107875:1.13399191024	http://www.genome.jp/kegg-bin/show_pathway?ko00643/K01426%09red/K00451%09red
Naphthalene degradation	ko00626	Metabolism	Xenobiotics biodegradation and metabolism	4	17	0.203442	0.451	K00480:A7_3104713:1.92908329502|K00480:A7_3101519:-2.99009787618|K00480:A7_3106701:1.17996005896|K13953:A7_3109037:-2.79257726894	http://www.genome.jp/kegg-bin/show_pathway?ko00626/K00480%09yellow/K13953%09green/K00001%09red/K00121%09red
Aminobenzoate degradation	ko00627	Metabolism	Xenobiotics biodegradation and metabolism	3	15	0.308766	0.6042	K03380:A7_3104781:1.88402461038|K14333:A7_3107601:1.02134231215|K01426:A7_3106768:1.01444562532	http://www.genome.jp/kegg-bin/show_pathway?ko00627/K03380%09red/K01101%09red/K14333%09red/K01426%09red/K07824%09red/K07511%09red
Caprolactam degradation	ko00930	Metabolism	Xenobiotics biodegradation and metabolism	1	6	0.316236	0.6076	K01053:A7_3105911:1.76583681673	http://www.genome.jp/kegg-bin/show_pathway?ko00930/K03379%09red/K01053%09red/K14731%09red/K07511%09red
Benzoate degradation	ko00362	Metabolism	Xenobiotics biodegradation and metabolism	1	11	0.642703	0.8284	K14333:A7_3107601:1.02134231215	http://www.genome.jp/kegg-bin/show_pathway?ko00362/K01607%09red/K00074%09red/K14334%09red/K14333%09red/K01055%09red/K00626%09red/K00252%09red/K07824%09red/K04098%09red
Chloroalkane and chloroalkene degradation	ko00625	Metabolism	Xenobiotics biodegradation and metabolism	2	20	0.756335	0.9047	K00128:A7_3107200:-1.36083400612|K13953:A7_3109037:-2.79257726894	http://www.genome.jp/kegg-bin/show_pathway?ko00625/K00128%09green/K13953%09green/K08726%09red/K01560%09red/K00001%09red/K00121%09red
Longevity regulating pathway - worm	ko04212	Organismal Systems	Aging	12	42	0.0405358	0.2247	K01110:A7_3107262:-3.94345932344|K04043:A7_3103298:1.03558211048|K04564:A7_3103645:-1.31027215833|K04564:A7_3103960:-3.12790671941|K04441:A7_3106148:-1.26486732553|K00799:A7_3103295:-1.29303055583|K00799:A7_3105706:-2.09357459777|K00799:A7_3105705:-1.78476417658|K00799:A7_3103827:2.08403467232|K00799:A7_3104200:-2.01941712445|K00799:new_gene87:2.36203452884|K00799:A7_3105375:2.38643492481	http://www.genome.jp/kegg-bin/show_pathway?ko04212/K01110%09green/K17794%09red/K08269%09red/K11204%09red/K03781%09red/K04043%09red/K04564%09green/K08341%09red/K04441%09green/K17491%09red/K01358%09red/K04077%09red/K09414%09red/K19765%09red/K07203%09red/K00507%09red/K00799%09yellow/K10798%09red
Longevity regulating pathway	ko04211	Organismal Systems	Aging	8	28	0.0655989	0.2735	K19730:A7_3107677:-1.13789188059|K04564:A7_3103645:-1.31027215833|K04564:A7_3103960:-3.12790671941|K07208:A7_3107607:-1.81241359705|K04345:A7_3102430:1.77963713457|K07198:A7_3107074:-1.41323801644|K07827:A7_3100244:1.05891389894|K07199:A7_3101776:-1.37267022738	http://www.genome.jp/kegg-bin/show_pathway?ko04211/K07203%09red/K19730%09green/K21357%09red/K04564%09green/K07297%09red/K03781%09red/K03259%09red/K07208%09green/K04345%09red/K07200%09red/K07204%09red/K08339%09red/K08331%09red/K07198%09green/K07827%09red/K07199%09green
Longevity regulating pathway - multiple species	ko04213	Organismal Systems	Aging	10	37	0.0738439	0.289	K01768:A7_3106817:1.04150265334|K07199:A7_3101776:-1.37267022738|K04564:A7_3103645:-1.31027215833|K04564:A7_3103960:-3.12790671941|K04565:A7_3101820:-3.10199353807|K04345:A7_3102430:1.77963713457|K03695:A7_3100665:-3.05299521149|K07198:A7_3107074:-1.41323801644|K07827:A7_3100244:1.05891389894|K03283:A7_3102533:-2.4975446904	http://www.genome.jp/kegg-bin/show_pathway?ko04213/K07203%09red/K06067%09red/K01768%09red/K07199%09green/K11121%09red/K04564%09green/K04565%09green/K01440%09red/K03781%09red/K12767%09red/K04345%09red/K03695%09green/K07200%09red/K07204%09red/K08339%09red/K07198%09green/K07827%09red/K19800%09red/K03283%09green
Adrenergic signaling in cardiomyocytes	ko04261	Organismal Systems	Circulatory system	8	22	0.013668	0.1444	K04371:A7_3109000:2.60293138204|K04371:A7_3106888:-1.27882910611|K04371:A7_3108191:1.50730027551|K04345:A7_3102430:1.77963713457|K03456:A7_3100652:-1.07461831199|K04441:A7_3106148:-1.26486732553|K04630:A7_3106820:1.26201560463|K04630:A7_3105299:1.27733750307	http://www.genome.jp/kegg-bin/show_pathway?ko04261/K04371%09yellow/K11584%09red/K05853%09red/K04345%09red/K04354%09red/K06269%09red/K03456%09green/K04441%09green/K02183%09red/K04382%09red/K04630%09red/K02677%09red
Vascular smooth muscle contraction	ko04270	Organismal Systems	Circulatory system	6	17	0.0277482	0.2046	K04371:A7_3109000:2.60293138204|K04371:A7_3106888:-1.27882910611|K04371:A7_3108191:1.50730027551|K04345:A7_3102430:1.77963713457|K10352:A7_3107858:-1.06512320104|K18052:A7_3105601:1.37262037361	http://www.genome.jp/kegg-bin/show_pathway?ko04270/K16343%09red/K04371%09yellow/K04345%09red/K04513%09red/K10352%09green/K06269%09red/K18052%09red/K07425%09red/K02183%09red/K02677%09red
Cardiac muscle contraction	ko04260	Organismal Systems	Circulatory system	1	16	0.833344	0.9537	K00416:A7_3108627:1.44492202862	http://www.genome.jp/kegg-bin/show_pathway?ko04260/K02272%09red/K00413%09red/K00420%09red/K02266%09red/K00415%09red/K00417%09red/K05853%09red/K23450%09red/K02263%09red/K02265%09red/K02264%09red/K02267%09red/K00411%09red/K00416%09red/K00418%09red/K12041%09red
Axon regeneration	ko04361	Organismal Systems	Development and regeneration	7	17	0.00749999	0.1184	K01110:A7_3107262:-3.94345932344|K04441:A7_3106148:-1.26486732553|K04345:A7_3102430:1.77963713457|K11593:A7_3103825:-1.23487989057|K11593:A7_3104768:-1.26465499022|K11593:A7_3104769:-1.57091699261|K07198:A7_3107074:-1.41323801644	http://www.genome.jp/kegg-bin/show_pathway?ko04361/K01110%09green/K04513%09red/K04441%09green/K04345%09red/K01593%09red/K07203%09red/K11593%09green/K07198%09green/K04459%09red
Dorso-ventral axis formation	ko04320	Organismal Systems	Development and regeneration	4	9	0.0151488	0.1455	K04371:A7_3109000:2.60293138204|K04371:A7_3106888:-1.27882910611|K04371:A7_3108191:1.50730027551|K07827:A7_3100244:1.05891389894	http://www.genome.jp/kegg-bin/show_pathway?ko04320/K04371%09yellow/K03099%09red/K07827%09red/K04364%09red
Osteoclast differentiation	ko04380	Organismal Systems	Development and regeneration	4	10	0.0256583	0.2046	K04371:A7_3109000:2.60293138204|K04371:A7_3106888:-1.27882910611|K04371:A7_3108191:1.50730027551|K04441:A7_3106148:-1.26486732553	http://www.genome.jp/kegg-bin/show_pathway?ko04380/K08008%09red/K04371%09yellow/K05853%09red/K04348%09red/K06268%09red/K04441%09green/K04364%09red
Axon guidance	ko04360	Organismal Systems	Development and regeneration	7	28	0.141455	0.4076	K06619:A7_3108646:1.55545415564|K04371:A7_3109000:2.60293138204|K04371:A7_3106888:-1.27882910611|K04371:A7_3108191:1.50730027551|K04630:A7_3106820:1.26201560463|K04630:A7_3105299:1.27733750307|K07827:A7_3100244:1.05891389894	http://www.genome.jp/kegg-bin/show_pathway?ko04360/K07861%09red/K06619%09red/K04371%09yellow/K04348%09red/K06268%09red/K06276%09red/K05765%09red/K04513%09red/K05746%09red/K05743%09red/K04630%09red/K07827%09red/K12757%09red/K02677%09red/K03083%09red/K04393%09red/K04409%09red
Mineral absorption	ko04978	Organismal Systems	Digestive system	2	6	0.0851064	0.3101	K14686:A7_3106889:-1.06791236741|K14688:A7_3100600:-2.6161464212	http://www.genome.jp/kegg-bin/show_pathway?ko04978/K17686%09red/K07213%09red/K14686%09green/K14688%09green
Gastric acid secretion	ko04971	Organismal Systems	Digestive system	4	14	0.106052	0.3329	K05692:A7_3105415:-1.94858137356|K04345:A7_3102430:1.77963713457|K04630:A7_3106820:1.26201560463|K04630:A7_3105299:1.27733750307	http://www.genome.jp/kegg-bin/show_pathway?ko04971/K02677%09red/K02183%09red/K05692%09green/K04345%09red/K04630%09red
Cholesterol metabolism	ko04979	Organismal Systems	Digestive system	2	7	0.128632	0.3921	K05770:A7_3104493:-6.91803827|K00637:A7_3104908:-2.85824019288	http://www.genome.jp/kegg-bin/show_pathway?ko04979/K15040%09red/K00489%09red/K05770%09green/K12385%09red/K00637%09green/K01052%09red/K06096%09red
Fat digestion and absorption	ko04975	Organismal Systems	Digestive system	1	4	0.163261	0.4334	K12298:A7_3103794:1.79350214385	http://www.genome.jp/kegg-bin/show_pathway?ko04975/K12298%09red/K00626%09red/K14455%09red/K13509%09red
Bile secretion	ko04976	Organismal Systems	Digestive system	4	17	0.203442	0.451	K05658:A7_3108064:-1.13978648154|K01253:new_gene263:3.45947319385|K05673:A7_3100407:-1.33483413916|K04345:A7_3102430:1.77963713457	http://www.genome.jp/kegg-bin/show_pathway?ko04976/K05681%09red/K00489%09red/K05658%09green/K01253%09red/K05673%09green/K04345%09red/K05666%09red/K00021%09red/K05667%09red
Salivary secretion	ko04970	Organismal Systems	Digestive system	2	9	0.231641	0.4895	K01176:A7_3105340:-1.66992853969|K04345:A7_3102430:1.77963713457	http://www.genome.jp/kegg-bin/show_pathway?ko04970/K01176%09green/K02677%09red/K04345%09red/K02183%09red
Pancreatic secretion	ko04972	Organismal Systems	Digestive system	2	9	0.231641	0.4895	K01176:A7_3105340:-1.66992853969|K12298:A7_3103794:1.79350214385	http://www.genome.jp/kegg-bin/show_pathway?ko04972/K02677%09red/K04513%09red/K01176%09green/K12298%09red/K05853%09red/K07901%09red/K07904%09red
Carbohydrate digestion and absorption	ko04973	Organismal Systems	Digestive system	1	5	0.239193	0.4924	K01176:A7_3105340:-1.66992853969	http://www.genome.jp/kegg-bin/show_pathway?ko04973/K01176%09green/K00844%09red
Parathyroid hormone synthesis, secretion and action	ko04928	Organismal Systems	Endocrine system	7	17	0.00749999	0.1184	K04371:A7_3109000:2.60293138204|K04371:A7_3106888:-1.27882910611|K04371:A7_3108191:1.50730027551|K04345:A7_3102430:1.77963713457|K01115:A7_3101916:-1.22396865838|K04630:A7_3106820:1.26201560463|K04630:A7_3105299:1.27733750307	http://www.genome.jp/kegg-bin/show_pathway?ko04928/K04513%09red/K02677%09red/K04371%09yellow/K03626%09red/K04345%09red/K01115%09green/K09203%09red/K04630%09red
Melanogenesis	ko04916	Organismal Systems	Endocrine system	9	24	0.00816662	0.1184	K00505:A7_3109118:1.31709934365|K00505:A7_3101005:-1.55207554546|K04371:A7_3109000:2.60293138204|K04371:A7_3106888:-1.27882910611|K04371:A7_3108191:1.50730027551|K04630:A7_3106820:1.26201560463|K04630:A7_3105299:1.27733750307|K04345:A7_3102430:1.77963713457|K07827:A7_3100244:1.05891389894	http://www.genome.jp/kegg-bin/show_pathway?ko04916/K03083%09red/K00505%09yellow/K02677%09red/K04371%09yellow/K04630%09red/K04345%09red/K02183%09red/K07827%09red
Growth hormone synthesis, secretion and action	ko04935	Organismal Systems	Endocrine system	8	21	0.00966107	0.1276	K04371:A7_3109000:2.60293138204|K04371:A7_3106888:-1.27882910611|K04371:A7_3108191:1.50730027551|K04345:A7_3102430:1.77963713457|K04441:A7_3106148:-1.26486732553|K04630:A7_3106820:1.26201560463|K04630:A7_3105299:1.27733750307|K07827:A7_3100244:1.05891389894	http://www.genome.jp/kegg-bin/show_pathway?ko04935/K04371%09yellow/K04345%09red/K04441%09green/K07203%09red/K04630%09red/K07827%09red/K02677%09red/K03083%09red/K03099%09red/K04364%09red
Estrogen signaling pathway	ko04915	Organismal Systems	Endocrine system	11	32	0.0103459	0.1312	K04371:A7_3109000:2.60293138204|K04371:A7_3106888:-1.27882910611|K04371:A7_3108191:1.50730027551|K01379:A7_3103085:1.81992531676|K01379:A7_3105568:1.31241281496|K07827:A7_3100244:1.05891389894|K04345:A7_3102430:1.77963713457|K04079:A7_3108786:-2.02677602356|K04630:A7_3106820:1.26201560463|K04630:A7_3105299:1.27733750307|K03283:A7_3102533:-2.4975446904	http://www.genome.jp/kegg-bin/show_pathway?ko04915/K02183%09red/K09571%09red/K03099%09red/K09487%09red/K04371%09yellow/K01379%09red/K07827%09red/K04345%09red/K08551%09red/K04079%09green/K04630%09red/K04364%09red/K03283%09green
Oxytocin signaling pathway	ko04921	Organismal Systems	Endocrine system	12	36	0.0110308	0.1345	K04371:A7_3109000:2.60293138204|K04371:A7_3106888:-1.27882910611|K04371:A7_3108191:1.50730027551|K05692:A7_3105415:-1.94858137356|K03234:A7_3108659:-2.22117961197|K04345:A7_3102430:1.77963713457|K08794:A7_3104591:-3.68269269071|K04630:A7_3106820:1.26201560463|K04630:A7_3105299:1.27733750307|K07827:A7_3100244:1.05891389894|K07198:A7_3107074:-1.41323801644|K07199:A7_3101776:-1.37267022738	http://www.genome.jp/kegg-bin/show_pathway?ko04921/K04371%09yellow/K05692%09green/K04464%09red/K03234%09green/K04345%09red/K04348%09red/K04513%09red/K06269%09red/K06268%09red/K08794%09green/K02183%09red/K07200%09red/K04630%09red/K07827%09red/K02677%09red/K07198%09green/K07199%09green
GnRH secretion	ko04929	Organismal Systems	Endocrine system	4	9	0.0151488	0.1455	K04371:A7_3109000:2.60293138204|K04371:A7_3106888:-1.27882910611|K04371:A7_3108191:1.50730027551|K07827:A7_3100244:1.05891389894	http://www.genome.jp/kegg-bin/show_pathway?ko04929/K02677%09red/K08551%09red/K04371%09yellow/K07827%09red
Adipocytokine signaling pathway	ko04920	Organismal Systems	Endocrine system	6	17	0.0277482	0.2046	K15013:A7_3101692:1.29363704438|K18052:A7_3105601:1.37262037361|K07198:A7_3107074:-1.41323801644|K07199:A7_3101776:-1.37267022738|K01897:A7_3101809:1.79932789582|K01897:A7_3101429:1.16588003427	http://www.genome.jp/kegg-bin/show_pathway?ko04920/K15013%09red/K18052%09red/K07198%09green/K07199%09green/K01897%09red/K07297%09red/K07200%09red/K07203%09red
Progesterone-mediated oocyte maturation	ko04914	Organismal Systems	Endocrine system	9	30	0.0425374	0.2247	K04441:A7_3106148:-1.26486732553|K04371:A7_3109000:2.60293138204|K04371:A7_3106888:-1.27882910611|K04371:A7_3108191:1.50730027551|K04345:A7_3102430:1.77963713457|K04079:A7_3108786:-2.02677602356|K04630:A7_3106820:1.26201560463|K04630:A7_3105299:1.27733750307|K07827:A7_3100244:1.05891389894	http://www.genome.jp/kegg-bin/show_pathway?ko04914/K03364%09red/K03351%09red/K02178%09red/K03352%09red/K03353%09red/K04441%09green/K03350%09red/K03355%09red/K04371%09yellow/K06631%09red/K02537%09red/K03357%09red/K03349%09red/K03358%09red/K06679%09red/K04345%09red/K13728%09red/K10403%09red/K04079%09green/K04630%09red/K03348%09red/K07827%09red
GnRH signaling pathway	ko04912	Organismal Systems	Endocrine system	7	23	0.0526763	0.2336	K01115:A7_3101916:-1.22396865838|K04441:A7_3106148:-1.26486732553|K04371:A7_3109000:2.60293138204|K04371:A7_3106888:-1.27882910611|K04371:A7_3108191:1.50730027551|K07827:A7_3100244:1.05891389894|K04345:A7_3102430:1.77963713457	http://www.genome.jp/kegg-bin/show_pathway?ko04912/K02677%09red/K01115%09green/K04393%09red/K03099%09red/K04441%09green/K04371%09yellow/K02183%09red/K04464%09red/K07827%09red/K04345%09red/K09203%09red/K04364%09red
Glucagon signaling pathway	ko04922	Organismal Systems	Endocrine system	8	27	0.0530518	0.2336	K00850:A7_3101217:-1.85443333994|K07198:A7_3107074:-1.41323801644|K07199:A7_3101776:-1.37267022738|K00873:A7_3100312:-1.15647141261|K00871:A7_3109186:1.11673497117|K00688:A7_3106032:-2.4882070006|K04345:A7_3102430:1.77963713457|K00693:A7_3105070:-2.02667744744	http://www.genome.jp/kegg-bin/show_pathway?ko04922/K00850%09green/K11262%09red/K04348%09red/K07198%09green/K07199%09green/K00873%09green/K00871%09red/K01834%09red/K00688%09green/K11434%09red/K17491%09red/K00161%09red/K02183%09red/K03841%09red/K04345%09red/K07200%09red/K00162%09red/K06268%09red/K00693%09green
Regulation of lipolysis in adipocytes	ko04923	Organismal Systems	Endocrine system	3	9	0.071016	0.2814	K04345:A7_3102430:1.77963713457|K04630:A7_3106820:1.26201560463|K04630:A7_3105299:1.27733750307	http://www.genome.jp/kegg-bin/show_pathway?ko04923/K07188%09red/K04345%09red/K01054%09red/K04630%09red
Prolactin signaling pathway	ko04917	Organismal Systems	Endocrine system	5	17	0.0833946	0.3101	K04441:A7_3106148:-1.26486732553|K04371:A7_3109000:2.60293138204|K04371:A7_3106888:-1.27882910611|K04371:A7_3108191:1.50730027551|K07827:A7_3100244:1.05891389894	http://www.genome.jp/kegg-bin/show_pathway?ko04917/K03083%09red/K00512%09red/K04441%09green/K04371%09yellow/K00965%09red/K03099%09red/K08551%09red/K07827%09red/K04364%09red
Cortisol synthesis and secretion	ko04927	Organismal Systems	Endocrine system	2	6	0.0851064	0.3101	K00513:A7_3105779:1.08908525203|K04345:A7_3102430:1.77963713457	http://www.genome.jp/kegg-bin/show_pathway?ko04927/K00513%09red/K09355%09red/K04345%09red/K00512%09red
Insulin secretion	ko04911	Organismal Systems	Endocrine system	1	3	0.0931044	0.3243	K04345:A7_3102430:1.77963713457	http://www.genome.jp/kegg-bin/show_pathway?ko04911/K02677%09red/K04345%09red
PPAR signaling pathway	ko03320	Organismal Systems	Endocrine system	8	30	0.0958611	0.3268	K01641:A7_3104945:2.44513320527|K01897:A7_3101809:1.79932789582|K01897:A7_3101429:1.16588003427|K17284:A7_3108276:-1.13520566463|K15013:A7_3101692:1.29363704438|K08762:A7_3101489:-1.21949349693|K00232:A7_3107069:1.79156891094|K00232:A7_3108379:1.38329050426	http://www.genome.jp/kegg-bin/show_pathway?ko03320/K01641%09red/K00249%09red/K01897%09red/K00507%09red/K17284%09green/K15013%09red/K08762%09green/K00489%09red/K08764%09red/K07425%09red/K06276%09red/K00232%09red/K00029%09red/K07513%09red
Thyroid hormone signaling pathway	ko04919	Organismal Systems	Endocrine system	9	35	0.107446	0.3339	K04371:A7_3109000:2.60293138204|K04371:A7_3106888:-1.27882910611|K04371:A7_3108191:1.50730027551|K05692:A7_3105415:-1.94858137356|K04345:A7_3102430:1.77963713457|K00850:A7_3101217:-1.85443333994|K07208:A7_3107607:-1.81241359705|K07827:A7_3100244:1.05891389894|K11644:A7_3106239:-1.17810038946	http://www.genome.jp/kegg-bin/show_pathway?ko04919/K15156%09red/K04371%09yellow/K05692%09green/K05857%09red/K05853%09red/K04345%09red/K19029%09red/K06276%09red/K00850%09green/K06067%09red/K06062%09red/K11404%09red/K07208%09green/K07203%09red/K07827%09red/K02677%09red/K03083%09red/K11644%09green/K15146%09red/K04650%09red
Insulin signaling pathway	ko04910	Organismal Systems	Endocrine system	11	47	0.160568	0.4334	K00871:A7_3109186:1.11673497117|K04371:A7_3109000:2.60293138204|K04371:A7_3106888:-1.27882910611|K04371:A7_3108191:1.50730027551|K04345:A7_3102430:1.77963713457|K00693:A7_3105070:-2.02667744744|K00688:A7_3106032:-2.4882070006|K07208:A7_3107607:-1.81241359705|K07827:A7_3100244:1.05891389894|K07198:A7_3107074:-1.41323801644|K07199:A7_3101776:-1.37267022738	http://www.genome.jp/kegg-bin/show_pathway?ko04910/K00871%09red/K04371%09yellow/K04345%09red/K06276%09red/K00693%09green/K03841%09red/K00688%09green/K06269%09red/K00844%09red/K04739%09red/K11262%09red/K02991%09red/K02183%09red/K07208%09green/K07200%09red/K07203%09red/K07204%09red/K07827%09red/K03083%09red/K07198%09green/K07199%09green/K03099%09red/K07189%09red/K07188%09red/K03259%09red/K04364%09r…
Aldosterone synthesis and secretion	ko04925	Organismal Systems	Endocrine system	3	12	0.175473	0.4334	K08794:A7_3104591:-3.68269269071|K04345:A7_3102430:1.77963713457|K00513:A7_3105779:1.08908525203	http://www.genome.jp/kegg-bin/show_pathway?ko04925/K08794%09green/K02677%09red/K02183%09red/K04345%09red/K07188%09red/K00513%09red
Renin secretion	ko04924	Organismal Systems	Endocrine system	3	13	0.217848	0.4763	K04345:A7_3102430:1.77963713457|K04630:A7_3106820:1.26201560463|K04630:A7_3105299:1.27733750307	http://www.genome.jp/kegg-bin/show_pathway?ko04924/K02183%09red/K04348%09red/K04345%09red/K06268%09red/K04630%09red
Ovarian steroidogenesis	ko04913	Organismal Systems	Endocrine system	1	5	0.239193	0.4924	K04345:A7_3102430:1.77963713457	http://www.genome.jp/kegg-bin/show_pathway?ko04913/K04345%09red/K07418%09red/K00512%09red
Renin-angiotensin system	ko04614	Organismal Systems	Endocrine system	1	6	0.316236	0.6076	K13289:A7_3100059:1.37131505182	http://www.genome.jp/kegg-bin/show_pathway?ko04614/K01322%09red/K13289%09red
Thyroid hormone synthesis	ko04918	Organismal Systems	Endocrine system	1	7	0.391278	0.646	K04345:A7_3102430:1.77963713457	http://www.genome.jp/kegg-bin/show_pathway?ko04918/K02677%09red/K09487%09red/K00383%09red/K04345%09red/K09490%09red/K00432%09red
Relaxin signaling pathway	ko04926	Organismal Systems	Endocrine system	8	51	0.643019	0.8284	K04371:A7_3109000:2.60293138204|K04371:A7_3106888:-1.27882910611|K04371:A7_3108191:1.50730027551|K04345:A7_3102430:1.77963713457|K04630:A7_3106820:1.26201560463|K04630:A7_3105299:1.27733750307|K04441:A7_3106148:-1.26486732553|K07827:A7_3100244:1.05891389894	http://www.genome.jp/kegg-bin/show_pathway?ko04926/K04371%09yellow/K04345%09red/K04630%09red/K04536%09red/K04441%09green/K07827%09red/K06236%09red/K02677%09red/K03099%09red/K19720%09red/K04364%09red
Circadian entrainment	ko04713	Organismal Systems	Environmental adaptation	6	15	0.0129943	0.1444	K04371:A7_3109000:2.60293138204|K04371:A7_3106888:-1.27882910611|K04371:A7_3108191:1.50730027551|K04345:A7_3102430:1.77963713457|K04630:A7_3106820:1.26201560463|K04630:A7_3105299:1.27733750307	http://www.genome.jp/kegg-bin/show_pathway?ko04713/K04536%09red/K02677%09red/K04371%09yellow/K02183%09red/K04345%09red/K04630%09red
Circadian rhythm	ko04710	Organismal Systems	Environmental adaptation	5	14	0.0334731	0.2123	K07198:A7_3107074:-1.41323801644|K07199:A7_3101776:-1.37267022738|K03868:A7_3105236:-1.38616677913|K03868:A7_3107192:-1.31007906624|K03094:A7_3102798:-1.35447801956	http://www.genome.jp/kegg-bin/show_pathway?ko04710/K08959%09red/K07198%09green/K07199%09green/K03868%09green/K03347%09red/K03094%09green/K07200%09red/K03362%09red
Plant-pathogen interaction	ko04626	Organismal Systems	Environmental adaptation	3	9	0.071016	0.2814	K13449:A7_3103267:2.9877585411|K13449:A7_3103268:2.96542810461|K04079:A7_3108786:-2.02677602356	http://www.genome.jp/kegg-bin/show_pathway?ko04626/K13449%09red/K09487%09red/K04079%09green/K02358%09red/K02183%09red
Thermogenesis	ko04714	Organismal Systems	Environmental adaptation	12	108	0.979068	1	K18159:A7_3101270:-1.82187105004|K05692:A7_3105415:-1.94858137356|K00416:A7_3108627:1.44492202862|K04345:A7_3102430:1.77963713457|K04441:A7_3106148:-1.26486732553|K01897:A7_3101809:1.79932789582|K01897:A7_3101429:1.16588003427|K09008:A7_3104375:-1.34577034778|K07208:A7_3107607:-1.81241359705|K07827:A7_3100244:1.05891389894|K07198:A7_3107074:-1.41323801644|K07199:A7_3101776:-1.37267022738	http://www.genome.jp/kegg-bin/show_pathway?ko04714/K02257%09red/K02258%09red/K02259%09red/K18159%09green/K11340%09red/K15109%09red/K03948%09red/K03943%09red/K03942%09red/K03941%09red/K03940%09red/K03946%09red/K05692%09green/K11353%09red/K00416%09red/K02134%09red/K04345%09red/K03938%09red/K03936%09red/K03934%09red/K03935%09red/K00418%09red/K02138%09red/K02133%09red/K02132%09red/K02135%09red/K02137…
Aldosterone-regulated sodium reabsorption	ko04960	Organismal Systems	Excretory system	4	9	0.0151488	0.1455	K04371:A7_3109000:2.60293138204|K04371:A7_3106888:-1.27882910611|K04371:A7_3108191:1.50730027551|K07827:A7_3100244:1.05891389894	http://www.genome.jp/kegg-bin/show_pathway?ko04960/K02677%09red/K04371%09yellow/K06276%09red/K07827%09red
Endocrine and other factor-regulated calcium reabsorption	ko04961	Organismal Systems	Excretory system	1	8	0.462338	0.6961	K04345:A7_3102430:1.77963713457	http://www.genome.jp/kegg-bin/show_pathway?ko04961/K02677%09red/K04646%09red/K11825%09red/K04345%09red/K11826%09red/K11824%09red/K07904%09red
Vasopressin-regulated water reabsorption	ko04962	Organismal Systems	Excretory system	2	15	0.557566	0.7771	K07889:A7_3100755:-1.10910646709|K04345:A7_3102430:1.77963713457	http://www.genome.jp/kegg-bin/show_pathway?ko04962/K07889%09green/K06027%09red/K10428%09red/K10426%09red/K10427%09red/K12462%09red/K04345%09red/K10413%09red/K10415%09red/K10416%09red/K10418%09red/K07904%09red
Collecting duct acid secretion	ko04966	Organismal Systems	Excretory system	1	10	0.588433	0.7938	K02150:A7_3107046:-1.0311287087	http://www.genome.jp/kegg-bin/show_pathway?ko04966/K02145%09red/K02146%09red/K02147%09red/K02148%09red/K02149%09red/K02155%09red/K02152%09red/K02151%09red/K02150%09green
Th1 and Th2 cell differentiation	ko04658	Organismal Systems	Immune system	6	10	0.000584722	0.0265	K18052:A7_3105601:1.37262037361|K04441:A7_3106148:-1.26486732553|K04371:A7_3109000:2.60293138204|K04371:A7_3106888:-1.27882910611|K04371:A7_3108191:1.50730027551|K06053:A7_3108476:1.30768508276	http://www.genome.jp/kegg-bin/show_pathway?ko04658/K18052%09red/K04441%09green/K04371%09yellow/K06268%09red/K04348%09red/K06053%09red
Th17 cell differentiation	ko04659	Organismal Systems	Immune system	6	11	0.00134643	0.0474	K04371:A7_3109000:2.60293138204|K04371:A7_3106888:-1.27882910611|K04371:A7_3108191:1.50730027551|K04079:A7_3108786:-2.02677602356|K18052:A7_3105601:1.37262037361|K04441:A7_3106148:-1.26486732553	http://www.genome.jp/kegg-bin/show_pathway?ko04659/K04371%09yellow/K04348%09red/K06268%09red/K04079%09green/K18052%09red/K04441%09green/K07203%09red
Toll-like receptor signaling pathway	ko04620	Organismal Systems	Immune system	4	7	0.00353156	0.0758	K04441:A7_3106148:-1.26486732553|K04371:A7_3109000:2.60293138204|K04371:A7_3106888:-1.27882910611|K04371:A7_3108191:1.50730027551	http://www.genome.jp/kegg-bin/show_pathway?ko04620/K04733%09red/K04441%09green/K05402%09red/K04371%09yellow/K05414%09red
IL-17 signaling pathway	ko04657	Organismal Systems	Immune system	5	11	0.00859096	0.1184	K04441:A7_3106148:-1.26486732553|K04371:A7_3109000:2.60293138204|K04371:A7_3106888:-1.27882910611|K04371:A7_3108191:1.50730027551|K04079:A7_3108786:-2.02677602356	http://www.genome.jp/kegg-bin/show_pathway?ko04657/K09487%09red/K03083%09red/K03352%09red/K04441%09green/K04371%09yellow/K04464%09red/K11849%09red/K04079%09green
C-type lectin receptor signaling pathway	ko04625	Organismal Systems	Immune system	5	14	0.0334731	0.2123	K04441:A7_3106148:-1.26486732553|K04371:A7_3109000:2.60293138204|K04371:A7_3106888:-1.27882910611|K04371:A7_3108191:1.50730027551|K07827:A7_3100244:1.05891389894	http://www.genome.jp/kegg-bin/show_pathway?ko04625/K04513%09red/K04348%09red/K04441%09green/K04371%09yellow/K06268%09red/K02183%09red/K04409%09red/K07827%09red
Antigen processing and presentation	ko04612	Organismal Systems	Immune system	3	8	0.0461862	0.2336	K09489:A7_3106829:-1.20827207404|K04079:A7_3108786:-2.02677602356|K03283:A7_3102533:-2.4975446904	http://www.genome.jp/kegg-bin/show_pathway?ko04612/K09489%09green/K06751%09red/K06698%09red/K09490%09red/K04079%09green/K03283%09green
Fc epsilon RI signaling pathway	ko04664	Organismal Systems	Immune system	5	15	0.0471257	0.2336	K04441:A7_3106148:-1.26486732553|K04371:A7_3109000:2.60293138204|K04371:A7_3106888:-1.27882910611|K04371:A7_3108191:1.50730027551|K07827:A7_3100244:1.05891389894	http://www.genome.jp/kegg-bin/show_pathway?ko04664/K02677%09red/K04441%09green/K07861%09red/K04371%09yellow/K03099%09red/K06276%09red/K07827%09red/K04364%09red
NOD-like receptor signaling pathway	ko04621	Organismal Systems	Immune system	7	23	0.0526763	0.2336	K04371:A7_3109000:2.60293138204|K04371:A7_3106888:-1.27882910611|K04371:A7_3108191:1.50730027551|K04079:A7_3108786:-2.02677602356|K03671:A7_3100858:-1.75900831009|K04441:A7_3106148:-1.26486732553|K01165:A7_3101072:-1.02719598194	http://www.genome.jp/kegg-bin/show_pathway?ko04621/K17890%09red/K04371%09yellow/K04733%09red/K04079%09green/K04513%09red/K08341%09red/K08336%09red/K03671%09green/K04441%09green/K06030%09red/K15040%09red/K08339%09red/K05414%09red/K06630%09red/K01165%09green/K21421%09red/K17820%09red/K17065%09red
T cell receptor signaling pathway	ko04660	Organismal Systems	Immune system	7	25	0.082216	0.3101	K04371:A7_3109000:2.60293138204|K04371:A7_3106888:-1.27882910611|K04371:A7_3108191:1.50730027551|K03456:A7_3100652:-1.07461831199|K18052:A7_3105601:1.37262037361|K04441:A7_3106148:-1.26486732553|K07827:A7_3100244:1.05891389894	http://www.genome.jp/kegg-bin/show_pathway?ko04660/K04371%09yellow/K11584%09red/K04348%09red/K06276%09red/K04513%09red/K04354%09red/K06268%09red/K03456%09green/K18052%09red/K04441%09green/K04382%09red/K07827%09red/K03083%09red/K04393%09red/K03099%09red/K04409%09red/K04364%09red
B cell receptor signaling pathway	ko04662	Organismal Systems	Immune system	4	14	0.106052	0.3329	K04371:A7_3109000:2.60293138204|K04371:A7_3106888:-1.27882910611|K04371:A7_3108191:1.50730027551|K07827:A7_3100244:1.05891389894	http://www.genome.jp/kegg-bin/show_pathway?ko04662/K07861%09red/K04371%09yellow/K06268%09red/K03099%09red/K04348%09red/K03083%09red/K07827%09red/K04364%09red
Leukocyte transendothelial migration	ko04670	Organismal Systems	Immune system	4	16	0.168134	0.4334	K04441:A7_3106148:-1.26486732553|K05692:A7_3105415:-1.94858137356|K04630:A7_3106820:1.26201560463|K04630:A7_3105299:1.27733750307	http://www.genome.jp/kegg-bin/show_pathway?ko04670/K06785%09red/K04513%09red/K02677%09red/K12757%09red/K04393%09red/K04441%09green/K05692%09green/K21421%09red/K04630%09red/K05760%09red
Chemokine signaling pathway	ko04062	Organismal Systems	Immune system	7	30	0.19003	0.4334	K04371:A7_3109000:2.60293138204|K04371:A7_3106888:-1.27882910611|K04371:A7_3108191:1.50730027551|K04345:A7_3102430:1.77963713457|K04630:A7_3106820:1.26201560463|K04630:A7_3105299:1.27733750307|K07827:A7_3100244:1.05891389894	http://www.genome.jp/kegg-bin/show_pathway?ko04062/K07861%09red/K04371%09yellow/K04393%09red/K04345%09red/K05760%09red/K04513%09red/K08891%09red/K05747%09red/K04536%09red/K04630%09red/K07827%09red/K03083%09red/K12366%09red/K03099%09red/K04409%09red/K05731%09red/K04364%09red
Natural killer cell mediated cytotoxicity	ko04650	Organismal Systems	Immune system	4	17	0.203442	0.451	K04371:A7_3109000:2.60293138204|K04371:A7_3106888:-1.27882910611|K04371:A7_3108191:1.50730027551|K07827:A7_3100244:1.05891389894	http://www.genome.jp/kegg-bin/show_pathway?ko04650/K07861%09red/K06751%09red/K04371%09yellow/K04348%09red/K06268%09red/K03099%09red/K04409%09red/K07827%09red/K05414%09red/K02677%09red/K04364%09red
RIG-I-like receptor signaling pathway	ko04622	Organismal Systems	Immune system	2	9	0.231641	0.4895	K10652:A7_3104808:1.84295695418|K04441:A7_3106148:-1.26486732553	http://www.genome.jp/kegg-bin/show_pathway?ko04622/K08339%09red/K08336%09red/K10652%09red/K04441%09green/K00863%09red/K11594%09red/K05414%09red
Toll and Imd signaling pathway	ko04624	Organismal Systems	Immune system	2	11	0.34422	0.6096	K04441:A7_3106148:-1.26486732553|K20692:A7_3105251:1.76170670632	http://www.genome.jp/kegg-bin/show_pathway?ko04624/K06689%09red/K04733%09red/K04441%09green/K10580%09red/K20692%09red/K10704%09red/K03362%09red
Fc gamma R-mediated phagocytosis	ko04666	Organismal Systems	Immune system	5	30	0.508832	0.7365	K01115:A7_3101916:-1.22396865838|K04371:A7_3109000:2.60293138204|K04371:A7_3106888:-1.27882910611|K04371:A7_3108191:1.50730027551|K05754:A7_3108466:-1.0763322953	http://www.genome.jp/kegg-bin/show_pathway?ko04666/K02677%09red/K01115%09green/K04393%09red/K00889%09red/K05758%09red/K16343%09red/K04371%09yellow/K12562%09red/K05754%09green/K05755%09red/K17260%09red/K04409%09red/K18584%09red/K05756%09red/K05747%09red/K05743%09red/K07941%09red/K05765%09red/K04718%09red/K05757%09red
Neutrophil extracellular trap formation	ko04613	Organismal Systems	Immune system	5	31	0.543414	0.769	K04371:A7_3109000:2.60293138204|K04371:A7_3106888:-1.27882910611|K04371:A7_3108191:1.50730027551|K05692:A7_3105415:-1.94858137356|K04441:A7_3106148:-1.26486732553	http://www.genome.jp/kegg-bin/show_pathway?ko04613/K04371%09yellow/K05692%09green/K06067%09red/K04441%09green/K11254%09red/K11251%09red/K11252%09red/K11253%09red/K11405%09red/K11404%09red/K11407%09red/K07203%09red/K15040%09red/K08337%09red/K02677%09red/K05012%09red/K21421%09red
Platelet activation	ko04611	Organismal Systems	Immune system	8	52	0.667157	0.8417	K04371:A7_3109000:2.60293138204|K04371:A7_3106888:-1.27882910611|K04371:A7_3108191:1.50730027551|K05692:A7_3105415:-1.94858137356|K04345:A7_3102430:1.77963713457|K04441:A7_3106148:-1.26486732553|K04630:A7_3106820:1.26201560463|K04630:A7_3105299:1.27733750307	http://www.genome.jp/kegg-bin/show_pathway?ko04611/K04371%09yellow/K05692%09green/K04345%09red/K04513%09red/K01832%09red/K06269%09red/K04441%09green/K04630%09red/K06236%09red/K12757%09red/K19720%09red
Cytosolic DNA-sensing pathway	ko04623	Organismal Systems	Immune system	1	18	0.879514	0.9817	K03019:A7_3107445:-1.89761310213	http://www.genome.jp/kegg-bin/show_pathway?ko04623/K03020%09red/K03007%09red/K03022%09red/K03023%09red/K03024%09red/K03025%09red/K03026%09red/K03027%09red/K03009%09red/K03019%09green/K14721%09red/K03014%09red/K03016%09red/K03013%09red/K03018%09red/K03021%09red/K05414%09red/K22544%09red
Serotonergic synapse	ko04726	Organismal Systems	Nervous system	10	21	0.000559856	0.0265	K00274:A7_3100707:-2.47024107618|K04371:A7_3109000:2.60293138204|K04371:A7_3106888:-1.27882910611|K04371:A7_3108191:1.50730027551|K04630:A7_3106820:1.26201560463|K04630:A7_3105299:1.27733750307|K04345:A7_3102430:1.77963713457|K21278:A7_3107467:-2.686227958|K07827:A7_3100244:1.05891389894|K07413:A7_3105997:2.7371074144	http://www.genome.jp/kegg-bin/show_pathway?ko04726/K02677%09red/K00274%09green/K04371%09yellow/K04536%09red/K04630%09red/K04345%09red/K01593%09red/K21278%09green/K07418%09red/K07414%09red/K07827%09red/K07413%09red
Long-term depression	ko04730	Organismal Systems	Nervous system	7	13	0.000812333	0.0322	K04371:A7_3109000:2.60293138204|K04371:A7_3106888:-1.27882910611|K04371:A7_3108191:1.50730027551|K03456:A7_3100652:-1.07461831199|K04630:A7_3106820:1.26201560463|K04630:A7_3105299:1.27733750307|K07827:A7_3100244:1.05891389894	http://www.genome.jp/kegg-bin/show_pathway?ko04730/K02677%09red/K04371%09yellow/K03456%09green/K04382%09red/K04630%09red/K07827%09red
Cholinergic synapse	ko04725	Organismal Systems	Nervous system	7	15	0.00283637	0.0711	K04371:A7_3109000:2.60293138204|K04371:A7_3106888:-1.27882910611|K04371:A7_3108191:1.50730027551|K04345:A7_3102430:1.77963713457|K04630:A7_3106820:1.26201560463|K04630:A7_3105299:1.27733750307|K07827:A7_3100244:1.05891389894	http://www.genome.jp/kegg-bin/show_pathway?ko04725/K04371%09yellow/K01049%09red/K04345%09red/K04536%09red/K04630%09red/K07827%09red/K02677%09red
Glutamatergic synapse	ko04724	Organismal Systems	Nervous system	7	19	0.0163615	0.1505	K04371:A7_3109000:2.60293138204|K04371:A7_3106888:-1.27882910611|K04371:A7_3108191:1.50730027551|K01115:A7_3101916:-1.22396865838|K04345:A7_3102430:1.77963713457|K04630:A7_3106820:1.26201560463|K04630:A7_3105299:1.27733750307	http://www.genome.jp/kegg-bin/show_pathway?ko04724/K01915%09red/K04371%09yellow/K01115%09green/K04345%09red/K04348%09red/K06268%09red/K04536%09red/K04630%09red/K02677%09red
GABAergic synapse	ko04727	Organismal Systems	Nervous system	6	18	0.0382122	0.2243	K01580:A7_3103666:-2.13412570729|K01580:A7_3106412:-8.05208286763|K01580:A7_3108852:-2.83894001134|K04345:A7_3102430:1.77963713457|K04630:A7_3106820:1.26201560463|K04630:A7_3105299:1.27733750307	http://www.genome.jp/kegg-bin/show_pathway?ko04727/K02677%09red/K01580%09green/K15015%09red/K06027%09red/K08341%09red/K04536%09red/K15376%09red/K04345%09red/K01915%09red/K04630%09red
Long-term potentiation	ko04720	Organismal Systems	Nervous system	5	16	0.0637547	0.2731	K04371:A7_3109000:2.60293138204|K04371:A7_3106888:-1.27882910611|K04371:A7_3108191:1.50730027551|K04345:A7_3102430:1.77963713457|K07827:A7_3100244:1.05891389894	http://www.genome.jp/kegg-bin/show_pathway?ko04720/K02677%09red/K04371%09yellow/K06269%09red/K02183%09red/K04345%09red/K04348%09red/K06268%09red/K07827%09red
Dopaminergic synapse	ko04728	Organismal Systems	Nervous system	6	26	0.2051	0.4515	K04441:A7_3106148:-1.26486732553|K00274:A7_3100707:-2.47024107618|K03456:A7_3100652:-1.07461831199|K04345:A7_3102430:1.77963713457|K04630:A7_3106820:1.26201560463|K04630:A7_3105299:1.27733750307	http://www.genome.jp/kegg-bin/show_pathway?ko04728/K04348%09red/K03083%09red/K10396%09red/K04354%09red/K11584%09red/K04441%09green/K00274%09green/K04536%09red/K02677%09red/K06269%09red/K02183%09red/K01593%09red/K03456%09green/K04345%09red/K04382%09red/K04630%09red
Neurotrophin signaling pathway	ko04722	Organismal Systems	Nervous system	6	27	0.234961	0.4924	K06619:A7_3108646:1.55545415564|K04371:A7_3109000:2.60293138204|K04371:A7_3106888:-1.27882910611|K04371:A7_3108191:1.50730027551|K04441:A7_3106148:-1.26486732553|K07827:A7_3100244:1.05891389894	http://www.genome.jp/kegg-bin/show_pathway?ko04722/K06619%09red/K04371%09yellow/K06276%09red/K04513%09red/K12462%09red/K04733%09red/K04441%09green/K02183%09red/K07827%09red/K03083%09red/K04393%09red/K06630%09red/K03099%09red/K04464%09red/K04364%09red
Retrograde endocannabinoid signaling	ko04723	Organismal Systems	Nervous system	7	35	0.333872	0.6096	K04371:A7_3109000:2.60293138204|K04371:A7_3106888:-1.27882910611|K04371:A7_3108191:1.50730027551|K04345:A7_3102430:1.77963713457|K04441:A7_3106148:-1.26486732553|K04630:A7_3106820:1.26201560463|K04630:A7_3105299:1.27733750307	http://www.genome.jp/kegg-bin/show_pathway?ko04723/K15015%09red/K03948%09red/K03943%09red/K03942%09red/K03941%09red/K03940%09red/K03946%09red/K04371%09yellow/K11353%09red/K04345%09red/K03938%09red/K01054%09red/K03936%09red/K03934%09red/K03935%09red/K04536%09red/K04441%09green/K04630%09red/K02677%09red/K03963%09red/K03965%09red/K03959%09red/K03955%09red/K03950%09red/K03952%09red/K03953%09red
Synaptic vesicle cycle	ko04721	Organismal Systems	Nervous system	2	22	0.812624	0.9402	K02150:A7_3107046:-1.0311287087|K02144:A7_3102398:-1.15599084265	http://www.genome.jp/kegg-bin/show_pathway?ko04721/K15015%09red/K15296%09red/K15292%09red/K06027%09red/K02151%09red/K02150%09green/K02152%09red/K03661%09red/K02144%09green/K02145%09red/K02146%09red/K02147%09red/K02148%09red/K02149%09red/K08486%09red/K02155%09red/K04646%09red/K11826%09red/K11825%09red/K11824%09red
Taste transduction	ko04742	Organismal Systems	Sensory system	1	3	0.0931044	0.3243	K04345:A7_3102430:1.77963713457	http://www.genome.jp/kegg-bin/show_pathway?ko04742/K04624%09red/K04345%09red
Inflammatory mediator regulation of TRP channels	ko04750	Organismal Systems	Sensory system	4	15	0.135515	0.4001	K18052:A7_3105601:1.37262037361|K07413:A7_3105997:2.7371074144|K04441:A7_3106148:-1.26486732553|K04345:A7_3102430:1.77963713457	http://www.genome.jp/kegg-bin/show_pathway?ko04750/K07418%09red/K18052%09red/K07413%09red/K16343%09red/K04441%09green/K06269%09red/K07425%09red/K02183%09red/K02677%09red/K04345%09red
Olfactory transduction	ko04740	Organismal Systems	Sensory system	1	6	0.316236	0.6076	K04345:A7_3102430:1.77963713457	http://www.genome.jp/kegg-bin/show_pathway?ko04740/K04536%09red/K02183%09red/K04345%09red
Phototransduction - fly	ko04745	Organismal Systems	Sensory system	1	7	0.391278	0.646	K05692:A7_3105415:-1.94858137356	http://www.genome.jp/kegg-bin/show_pathway?ko04745/K02183%09red/K05692%09green/K02677%09red
