# Supplementary material for: Comparative Transcriptomic Analysis Reveals New Insights into Spawn Aging in Agaricus bisporus: Mitochondrial Dysfunction
Source: Int J Mol Sci. 2025 Jan 20;26(2):849. doi: 10.3390/ijms26020849 (PMC11766156; doi:10.3390/ijms26020849)
Supplement: Supplementary file 1 [file ijms-26-00849-s001.zip › ijms-3426991-supplementary/Table S8.xlsx]

## Sheet: Sheet1
Table S8. DEGs related to mitochondrial function.
Level 1	Level 2	Gene ID	As2796Y_1	As2796Y_2	As2796Y_3	As2796_1	As2796_2	As2796_3	log2FoldChange	pvalue	padj	As2796Y vs. As2796	Description	Preferred_name
ETC	Complex I	A7_3107080	12.219	12.2634	11.7695	13.0308	14.4715	13.8218	-1.79049	1.90923e-05	0.000288453	down-regulataed	NADH dehydrogenase	NDE1
	Complex III	A7_3108232	0	5.85468	0	16.9068	16.8343	16.3994	-12.4871	2.56329e-07	6.91637e-06	down-regulataed	Ubiquinol-cytochrome c reductase complex	UQCRC2
TCA cycle	2-oxoglutarate dehydrogenase	A7_3102236	13.4392	13.9328	13.2361	14.867	14.7969	14.2849	-1.10555	0.000848748	0.00667138	down-regulataed	2-oxoglutarate dehydrogenase	OGDH
Fatty acid β-oxidation	Acyl-CoA dehydrogenase	A7_3101239	12.449	12.7705	12.7235	14.2655	14.2672	13.9617	-1.51739	7.30064e-09	2.90793e-07	down-regulataed	Acyl-CoA dehydrogenase, N-terminal domain	ACAD
	FAD dependent oxidoreductase	A7_3107338	11.7678	12.1854	11.5516	12.8602	13.3548	12.975	-1.22013	0.000103573	0.00118973	down-regulataed	FAD dependent oxidoreductase	ACAD
	Alcohol dehydrogenase	A7_3105243	10.9096	9.85639	11.4182	13.8782	15.9091	14.5594	-4.17291	5.85943e-13	4.64423e-11	down-regulataed	Alcohol dehydrogenase GroES-like domain	ADH1A
		A7_3109037	10.8688	13.979	9.62954	14.6388	15.8385	15.4954	-2.79258	0.00106085	0.00804686	down-regulataed	Mannitol-1-phosphate dehydrogenase	ADH1
	Aldehyde dehydrogenase	A7_3103868	11.9785	12.7195	12.4021	13.1473	13.8982	13.4367	-1.12972	0.00118758	0.00877692	down-regulataed	Belongs to the aldehyde dehydrogenase family	ALDH1A1
		A7_3107200	9.87963	9.95013	10.5624	11.5379	11.7605	11.2285	-1.36083	4.54254e-05	0.000597938	down-regulataed	Aldehyde dehydrogenase	ALDH2
	Enoyl-CoA hydratase/isomerase	A7_3107199	9.33427	9.27886	9.46981	10.6387	10.7613	10.4708	-1.26615	1.07105e-06	2.4393e-05	down-regulataed	Enoyl-CoA hydratase/isomerase	ECH1
ATP synthesis	Complex V	A7_3102398	11.4106	11.7135	11.359	13.0322	12.3488	12.5032	-1.15599	0.000227191	0.00229461	down-regulataed	V-ATPase subunit H	VMA13
	ATP synthase	A7_3107046	12.1787	11.8619	11.8652	13.6027	12.3607	12.7738	-1.03113	0.00846333	0.0406	down-regulataed	ATP synthase (E/31 kDa) subunit	VMA4
ROS scavenging	SOD	A7_3103645	15.3095	14.6943	14.8868	16.5336	16.1801	16.1448	-1.31027	1.48198e-05	0.000236321	down-regulataed	Destroys radicals which are normally produced within the cells and which are toxic to biological systems	SOD1
		A7_3103960	11.9952	12.4294	10.6899	14.9371	15.2645	14.7515	-3.12791	9.4392e-12	6.20358e-10	down-regulataed	Destroys radicals which are normally produced within the cells and which are toxic to biological systems	SOD2
		A7_3101820	9.20649	9.76683	9.33186	11.6156	13.2384	12.3607	-3.10199	8.10791e-12	5.40586e-10	down-regulataed	Destroys radicals which are normally produced within the cells and which are toxic to biological systems	SOD1
	Thioredoxin	A7_3109057	10.6767	10.5732	10.2056	11.8383	11.7378	11.3605	-1.16156	9.28385e-05	0.00108265	down-regulataed	Glutaredoxin	GRX3
		A7_3100858	11.1207	12.0529	11.3932	13.3606	13.4148	13.2249	-1.75901	1.99943e-07	5.59173e-06	down-regulataed	Thioredoxin	TRX3
		A7_3104355	9.17133	10.1863	9.35666	12.0064	12.2888	12.3849	-2.59501	1.98453e-12	1.46513e-10	down-regulataed	Thioredoxin	TXN2
The repair of oxidative stress-induced damage	Base excision repair	A7_3107750	8.9077	9.6053	9.1143	10.4872	10.5669	10.5637	-1.30189	2.54095e-05	0.000364731	down-regulataed	Bifunctional DNA N-glycosylase with associated apurinic apyrimidinic (AP) lyase function that catalyzes the first step in base excision repair (BER), the primary repair pathway for the repair of oxidative DNA damage. The DNA N-glycosylase activity releases the damaged DNA base from DNA by cleaving the N- glycosidic bond, leaving an AP site. The AP lyase activity cleaves the phosphodiester bond 3'…	NTH1
		A7_3107685	6.15036	7.06661	5.20644	10.1337	11.443	10.8531	-4.59379	1.91118e-17	2.74762e-15	down-regulataed	Uracil DNA glycosylase superfamily	THP1
	Nucleotide excision repair	A7_3105236	9.44938	9.51298	8.93296	10.5594	10.9962	10.5076	-1.38617	1.76798e-05	0.000273858	down-regulataed	Methyltransferase domain	DNMTs
		A7_3101464	10.8897	11.3847	11.2397	12.4147	12.3528	12.0445	-1.09379	0.000132728	0.00145906	down-regulataed	Xeroderma pigmentosum G I-region	RAD2
	HSPs	A7_3108786	14.8355	15.321	14.8484	16.8219	17.1944	17.0983	-2.02678	2.23616e-12	1.60741e-10	down-regulataed	Hsp90 protein	HSP82
		A7_3102533	16.1666	16.8882	15.4484	18.8946	18.8539	18.5797	-2.49754	1.09658e-09	5.12162e-08	down-regulataed	heat shock protein 70	SSA2
		A7_3101930	8.59308	10.3835	7.47104	14.776	14.6801	14.2713	-5.28822	6.15299e-17	8.32554e-15	down-regulataed	Belongs to the small heat shock protein (HSP20) family	HSPB1
		A7_3104957	9.80923	9.46341	9.22621	15.0241	16.1603	15.2977	-6.06149	1.49433e-53	1.5277e-50	down-regulataed	Belongs to the small heat shock protein (HSP20) family	HSPB8
		A7_3108065	10.5707	10.6446	8.89234	13.5623	11.994	12.4998	-2.61184	3.04737e-06	6.12202e-05	down-regulataed	Belongs to the small heat shock protein (HSP20) family	HSPB1
	Molecular chaperones	A7_3106335	12.9966	13.6619	13.0331	14.4026	14.7983	14.4164	-1.28691	6.1713e-05	0.000771497	down-regulataed	DUF2407 ubiquitin-like domain	SUMO1
		A7_3107678	9.35128	10.2347	9.18328	11.6753	11.4276	11.0886	-1.75113	7.43624e-06	0.000132342	down-regulataed	DnaJ molecular chaperone homology domain	DNAJB1
		A7_3104969	13.5615	13.802	12.9475	15.17	14.9652	14.7684	-1.49748	5.81294e-06	0.000106697	down-regulataed	DnaJ molecular chaperone homology domain	DNAJA1
		A7_3102758	11.65	11.7472	11.7256	13.2288	12.946	13.1988	-1.42204	5.13228e-09	2.12712e-07	down-regulataed	chaperone activator	AHA1
		A7_3108920	12.0698	12.2415	11.6691	13.0303	13.6328	13.2188	-1.30384	3.77818e-05	0.000516538	down-regulataed	DnaJ molecular chaperone homology domain	DNAJC1
		A7_3103176	11.4641	11.8669	10.685	12.5043	12.8419	12.535	-1.21823	0.00118762	0.00877692	down-regulataed	DnaJ molecular chaperone homology domain	DNAJB8
Amino acid degradation	L-glutamate metabolism	A7_3108852	11.2397	11.5492	11.5284	13.9665	14.7561	13.982	-2.83894	3.66727e-17	5.0362e-15	down-regulataed	Belongs to the group II decarboxylase family	GAD1
	Mitochondrial metabolism of branched-chain amino acids	A7_3102760	11.7515	11.9869	12.1614	13.4071	12.7652	13.0105	-1.10927	0.000268427	0.00263659	down-regulataed	Transketolase, pyrimidine binding domain	TKTL1
		A7_3100362	11.971	12.8321	13.0378	14.2626	15.0785	14.4866	-1.96953	7.52795e-07	1.77412e-05	down-regulataed	Aldehyde dehydrogenase family	ALDH7A1
	Proline, arginine, and ornithine metabolism	A7_3107476	12.5819	14.4569	13.0317	15.5415	16.2025	15.7424	-2.26602	8.77998e-06	0.000153001	down-regulataed	Belongs to the class-III pyridoxal-phosphate-dependent aminotransferase family	CAR2
The maintenance of mitochondrial membranes	Mitochondrial protein synthesis	A7_3108396	10.084	10.4842	10.3582	11.6178	12.0518	11.6546	-1.47088	3.3447e-07	8.81792e-06	down-regulataed	Yeast mitochondrial distribution and morphology (MDM) proteins	MDM31
		A7_3105503	10.1241	10.2475	8.62991	10.7992	11.6246	11.0789	-1.38211	0.00393527	0.0227726	down-regulataed	Mitochondrial carrier	SLC25
	Maintenance of membrane structure	A7_3106574	10.4059	10.4469	10.2677	11.8402	12.2329	11.8362	-1.60741	2.25667e-09	9.88745e-08	down-regulataed	Enoyl-(Acyl carrier protein) reductase	FabK
		A7_3105604	11.5082	11.4586	10.7365	12.9332	12.4146	12.1055	-1.25114	0.00071652	0.00583941	down-regulataed	Mitochondrial 18 KDa protein (MTP18)	MTP18
		A7_3108699	11.5919	11.6456	10.8791	13.0591	12.3046	12.2263	-1.16984	0.00208606	0.0139265	down-regulataed	Nonessential protein required for the fusion of transport vesicles derived from the endocytic pathway with the Golgi complex	SFT2
	Transport of metabolites	A7_3101299	12.7753	12.1381	12.0966	13.5398	13.9349	13.472	-1.29242	8.08244e-05	0.000960808	down-regulataed	Belongs to the mitochondrial carrier (TC 2.A.29) family	SLC25A3
		A7_3100613	11.733	11.9812	11.1977	13.0044	12.8567	12.6958	-1.18523	0.000176366	0.00184613	down-regulataed	Belongs to the mitochondrial carrier (TC 2.A.29) family	MTM1
Other crucial DEGs implicated in the maintenance of mitochondrial function	Sirtuin 3	A7_3101753	14.2306	14.0773	13.0309	15.8282	15.1955	14.796	-1.46808	0.000735265	0.00596051	down-regulataed	Sirtuin 3	SIRT3
	PET112	A7_3104338	9.844	10.1877	10.184	10.9292	11.5103	11.1712	-1.1434	0.000141716	0.00154128	down-regulataed	Allows the formation of correctly charged Gln-tRNA(Gln) through the transamidation of misacylated Glu-tRNA(Gln) in the mitochondria. The reaction takes place in the presence of glutamine and ATP through an activated gamma-phospho-Glu- tRNA(Gln)	PET112
	Purine metabolism	A7_3105693	10.1549	10.2231	10.1791	11.7965	10.8205	11.2708	-1.16561	0.000644296	0.00537946	down-regulataed	Phosphoribosyl transferase domain	APT1
		A7_3100967	11.3436	12.1316	12.1796	13.1207	13.6407	13.3079	-1.44051	3.30885e-05	0.000458505	down-regulataed	GMP synthase	GUA1
		A7_3108274	11.1619	10.8046	10.9948	13.782	11.098	11.9687	-1.72923	0.00453737	0.0252714	down-regulataed	Pyrophosphatase that hydrolyzes non-canonical purine nucleotides such as inosine triphosphate (ITP), deoxyinosine triphosphate (dITP) or xanthosine 5'-triphosphate (XTP) to their respective monophosphate derivatives. The enzyme does not distinguish between the deoxy- and ribose forms. Probably excludes non-canonical purines from RNA and DNA precursor pools, thus preventing their incorporation int…	HAM1
		A7_3100312	14.4369	14.4401	14.0714	15.2927	15.6691	15.4614	-1.15647	2.10273e-05	0.000313569	down-regulataed	Belongs to the pyruvate kinase family	PYK1
	Mitophagy	A7_3107677	9.30711	9.06431	9.6977	10.6624	10.4281	10.4512	-1.13789	0.000181228	0.00188642	down-regulataed	Autophagy-related protein 101	ATG101
		A7_3108463	10.668	10.9065	10.5478	11.4803	12.2867	11.3213	-1.04635	0.00382336	0.0223384	down-regulataed	Protein tyrosine kinase	WIS1
		A7_3106239	9.42892	9.92964	10.2441	10.4999	11.4488	11.1452	-1.1781	0.0021543	0.0142636	down-regulataed	Histone deacetylation	HDAC6
		A7_3102505	8.50457	9.29866	9.09968	10.3741	11.0431	10.4187	-1.64214	7.60993e-06	0.000134911	down-regulataed	FUN14 family	FUN14
		A7_3100755	14.0648	14.1377	13.4449	15.3748	14.9005	14.7113	-1.10911	0.00111671	0.00832804	down-regulataed	Rab subfamily of small GTPases	YPT52
		A7_3107197	10.5728	10.496	10.3954	11.4486	11.7116	11.4283	-1.04614	3.59648e-05	0.000493899	down-regulataed	Ras of Complex, Roc, domain of DAPkinase	DAPK1
	Mitochondrial fission 1 protein	A7_3105041	10.2053	9.95482	9.31025	8.61621	8.83985	8.87952	1.0881	0.00180455	0.0123631	up-regulated	Mitochondrial fission 1 protein	FIS1
	Apoptosis-promoting Bax1	A7_3108398	8.93376	8.89581	8.04677	7.41131	7.57929	7.71342	1.10828	0.00376574	0.0220973	up-regulated	apoptosis-promoting Bax1	BAX1
	Apoptosis	A7_3103085	13.0377	13.2113	14.5202	11.8839	11.5344	12.282	1.81993	0.000100167	0.00115783	up-regulated	Belongs to the peptidase A1 family	CTSD
		A7_3105231	11.6456	11.1569	6.00146	5.69077	3.19891	3.05816	6.39314	9.20013e-06	0.00015793	up-regulated	C-terminal domain of 1-Cys peroxiredoxin	TSA1
		A7_3105568	11.252	10.5497	10.4582	9.28227	9.02686	9.97836	1.31241	0.00104444	0.00795518	up-regulated	Belongs to the peptidase A1 family	CTSD
Carbohydrate metabolism	Pentose and glucuronate interconversions	A7_3106434	11.1939	10.5309	10.3774	12.0149	12.0052	11.9828	-1.25572	0.000108542	0.00123601	down-regulataed	d-xylose reductase	XYL1
		A7_3104531	12.5702	12.1041	12.1219	13.5096	14.3571	13.7916	-1.64835	1.52432e-06	3.30007e-05	down-regulataed	Alcohol dehydrogenase GroES-like domain	ADH5
		A7_3100314	13.1904	13.3152	12.3303	14.3412	14.4784	14.1514	-1.32333	0.000163813	0.00173496	down-regulataed	Belongs to the ribulose-phosphate 3-epimerase family	RPE1
	Fructose and mannose metabolism	A7_3101217	11.578	12.3397	11.9366	13.325	14.3328	13.6738	-1.85443	1.31748e-06	2.92503e-05	down-regulataed	Catalyzes the phosphorylation of D-fructose 6-phosphate to fructose 1,6-bisphosphate by ATP, the first committing step of glycolysis	PFK1
		A7_3105411	12.065	12.3208	12.1185	13.5267	14.4721	14.1268	-1.92072	1.02904e-08	3.90533e-07	down-regulataed	Fructose-bisphosphate aldolase class-II	FBA1
		A7_3107932	12.0232	11.2354	11.9908	13.0109	13.1107	12.6599	-1.14724	0.000656114	0.00545339	down-regulataed	triosephosphate isomerase	TPI1
	Butanoate metabolism	A7_3104369	13.1988	13.2109	13.2788	13.791	14.7486	14.3913	-1.1326	0.000630834	0.00528625	down-regulataed	Belongs to the aldehyde dehydrogenase family	GADA
	Glycolysis / Gluconeogenesis	A7_3104880	11.6382	11.6912	11.7106	13.5692	13.9928	13.6602	-2.07251	1.24196e-15	1.37678e-13	down-regulataed	Belongs to the phosphohexose mutase family	PGM2
		A7_3100969	12.302	12.9236	12.2303	13.6282	13.7773	13.7053	-1.18479	0.000113702	0.00128523	down-regulataed	Galactose mutarotase-like protein	GALM
		A7_3101886	14.3996	13.625	13.4094	15.794	16.2779	16.2603	-2.25083	9.36327e-10	4.4638e-08	down-regulataed	Belongs to the TPP enzyme family	PDHA1
	Starch and sucrose metabolism	A7_3103663	7.23753	7.3489	7.57737	8.6538	9.5423	9.01598	-1.72746	3.07075e-06	6.15556e-05	down-regulataed	Belongs to the glycosyl hydrolase 1 family	BGLX
		A7_3101345	10.8084	12.4489	10.7243	16.9712	16.8172	16.3326	-5.16931	3.45457e-24	8.59066e-22	down-regulataed	Glycosyltransferase family 20	TPS1
		A7_3107562	11.8115	12.1824	11.5056	13.4913	14.6435	14.1522	-2.31107	2.93263e-09	1.26089e-07	down-regulataed	Glycosyltransferase family 20 protein	TPS3
		A7_3108285	11.8868	11.2283	12.1252	13.2115	14.3685	13.9275	-2.11739	2.39425e-07	6.49837e-06	down-regulataed	Trehalose-phosphatase	TPS1
		A7_3106032	11.1263	10.9557	11.2572	13.269	13.9369	13.533	-2.48821	1.12376e-16	1.45629e-14	down-regulataed	Phosphorylase is an important allosteric enzyme in carbohydrate metabolism. Enzymes from different sources differ in their regulatory mechanisms and in their natural substrates. However, all known phosphorylases share catalytic and structural properties	GPH1
		A7_3105049	11.1418	11.3643	11.3764	12.4687	12.4961	12.4198	-1.16402	1.16771e-06	2.63335e-05	down-regulataed	Glycogen debranching enzyme, glucanotransferase domain	GDB1
	Propanoate metabolism	A7_3102079	11.5944	12.1354	12.3098	13.3849	13.5228	13.3106	-1.36491	6.47071e-06	0.000116739	down-regulataed	Branched-chain alpha-keto acid dehydrogenase E1-alpha subunit	BCKDHA
	Inositol phosphate metabolism	A7_3107262	9.84228	9.50874	7.12002	13.1644	13.3638	12.9091	-3.94346	2.09232e-11	1.31859e-09	down-regulataed	-phosphatase	TEP1
		A7_3103501	10.9994	11.2179	11.0216	12.3333	12.3389	11.9177	-1.12697	3.39623e-05	0.0004692	down-regulataed	Phosphatidylinositol 3- and 4-kinase	LSB6
	Pyruvate metabolism	A7_3106867	10.1577	11.2186	10.8538	13.6179	14.1287	13.709	-3.02952	1.96195e-16	2.5072e-14	down-regulataed	Catalyzes the conversion of hemimercaptal, formed from methylglyoxal and glutathione, to S-lactoylglutathione	GLO1
		A7_3101463	9.21714	10.2424	9.51143	11.832	12.3303	12.2049	-2.41552	7.93217e-11	4.47754e-09	down-regulataed	Catalyzes the conversion of hemimercaptal, formed from methylglyoxal and glutathione, to S-lactoylglutathione	GLO1
		A7_3106284	7.53005	10.0129	7.90981	12.3181	14.4015	13.57	-4.74073	1.10018e-11	7.12872e-10	down-regulataed	Malic enzyme, NAD binding domain	MAE1
		A7_3106841	10.2079	11.0874	9.37065	12.9029	13.4134	12.7597	-2.66646	1.25978e-08	4.61802e-07	down-regulataed	Belongs to the malate synthase family	GLC B
	Carbon fixation in photosynthetic organisms	A7_3101912	11.4507	11.7815	11.2431	12.5806	12.7265	12.2944	-1.03618	0.000435521	0.00388674	down-regulataed	Belongs to the isocitrate lyase PEP mutase superfamily. Isocitrate lyase family	ICL1
Signal transduction	Sphingolipid signaling pathway	A7_3101916	11.8307	12.4062	12.1	13.1076	13.7055	13.1757	-1.22397	0.000137345	0.00149906	down-regulataed	Phospholipase	SPO14
		A7_3106148	12.4216	13.0064	12.6694	14.0529	14.0771	13.8065	-1.26487	1.02716e-05	0.00017373	down-regulataed	mitogen-activated protein kinase	HOG1
		A7_3100652	12.4714	12.9924	12.9136	13.5476	14.0825	13.9703	-1.07462	0.000429603	0.00384512	down-regulataed	Ser Thr protein phosphatase 2A regulatory subunit A	TPD3
	HIF-1 signaling pathway	A7_3107192	11.9141	12.0641	11.9436	13.5603	13.2147	13.0301	-1.31008	1.75387e-06	3.72687e-05	down-regulataed	RING-H2 zinc finger domain	HRT1
		A7_3107635	15.1068	15.2795	14.9949	16.8824	17.3641	17.0586	-1.9838	3.26832e-13	2.70917e-11	down-regulataed	Glyceraldehyde-3-phosphate dehydrogenase	GPD
		A7_3106154	14.4365	14.5073	14.9582	15.2779	16.004	15.7283	-1.04728	0.00132515	0.0096614	down-regulataed	Enolase, N-terminal domain	ENO1
	AMPK signaling pathway	A7_3105070	11.9292	13.3315	11.4486	13.2824	15.3046	14.2011	-2.02668	0.000973573	0.00748253	down-regulataed	Transfers the glycosyl residue from UDP-Glc to the non- reducing end of alpha-1,4-glucan	GSY1
		A7_3107607	11.7836	11.511	11.6256	13.1436	13.8344	13.2973	-1.81241	3.49633e-09	1.48934e-07	down-regulataed	Ras subfamily of RAS small GTPases	RHB1
	PI3K-Akt signaling pathway	A7_3102029	12.3219	12.6514	12.4106	13.6925	13.3515	13.4654	-1.04221	7.42948e-05	0.00090064	down-regulataed	Cdc37 C terminal domain	CDC37
		A7_3106888	8.58898	9.24865	9.73196	11.0328	10.1411	10.2852	-1.27883	0.00266595	0.0168471	down-regulataed	Belongs to the yippee family	YPEL3
		A7_3107074	12.1218	12.6451	11.7662	13.5775	13.9347	13.3327	-1.41324	5.68064e-05	0.00072445	down-regulataed	Kinase-like	AKT1
	MAPK signaling pathway	A7_3105814	12.2348	13.8043	11.0872	14.6891	14.6841	14.4282	-1.81203	0.0023586	0.0153043	down-regulataed	Aft1 HRA domain	SKO1
		A7_3104839	9.74813	10.0788	10.1671	10.6787	12.1663	10.9411	-1.40858	0.00181538	0.0124096	down-regulataed	Domain found in Dishevelled, Egl-10, and Pleckstrin	ROM2
	mTOR signaling pathway	A7_3109000	12.7874	12.0931	13.1148	10.0932	10.0098	10.2553	2.60293	9.124e-14	8.07211e-12	up-regulated	CMGC MAPK protein kinase	TMK1
		A7_3108191	11.5723	11.2341	12.3865	9.57571	10.3713	10.7448	1.5073	0.000736738	0.00596194	up-regulated	mitogen-activated protein kinase	TMK1
		A7_3100244	14.7362	14.291	14.7285	13.065	13.7976	13.6601	1.05891	0.00109002	0.00817951	up-regulated	Ras protein	HRAS
